# Supplementary material for: Unravelling the proteomic profile of rice meiocytes during early meiosis
Source: Front Plant Sci. 2014 Jul 24;5:356. doi: 10.3389/fpls.2014.00356 (PMC4109522; doi:10.3389/fpls.2014.00356)
Supplement: Supplementary file 1 [file DataSheet1.ZIP]

Archive with 3 entries (3 files):
- 99629_Prieto_Table_S1.XLSX
- 99629_Prieto_Table_S2.XLSX
- 99629_Prieto_Table_S3.XLSX
