# Supplementary material for: Unravelling the proteomic profile of rice meiocytes during early meiosis
Source: Front Plant Sci. 2014 Jul 24;5:356. doi: 10.3389/fpls.2014.00356 (PMC4109522; doi:10.3389/fpls.2014.00356)
Supplement: Supplementary file 1 [file DataSheet1.ZIP › 99629_Prieto_Table_S1.XLSX]

## Sheet: All proteins Prophase I 
Table S1. List of proteins and peptides identified in rice meiocytes at the five prophase I stages analyzed by nLC-MS/MS (1316 proteins). The protein MSU accession number, the description, molecular weight (kDa), calculated pI, the score and the number of peptides identified at each stage are shown. The modifications, MH+ (Da), number of missed cleaveges, XCorr, charge, m/z (Da) and retention tim…
Accession	Description	MW [kDa]	calc. pI	Score Leptotene	# Peptides Leptotene	# PSM Leptotene	Score Zygotene	# Peptides Zygotene	# PSM Zygotene	Score Pachytene	# Peptides Pachytene	# PSM Pachytene	Score Diplotene	# Peptides Diplotene	# PSM Diplotene	Score Diakinesis	# Peptides Diakinesis	# PSM Diakinesis
LOC_Os01g64970.1 protein	- CAMK includes calcium/calmodulin depedent protein kinases, expressed - [CAMK_CAMK_like.11]	41.952	6.48096							3.67036	2	2
	Sequence	# PSMs	# Proteins	# Protein Groups	Protein Group Accessions	Modifications	MH+ [Da]	# Missed Cleavages	Leptotene	XCorr Leptotene	Charge Leptotene	m/z [Da] Leptotene	RT Leptotene	Zygotene	XCorr Zygotene	Charge Zygotene	m/z [Da] Zygotene	RT Zygotene	Pachytene	XCorr Pachytene	Charge Pachytene	m/z [Da] Pachytene	RT Pachytene	Diplotene	XCorr Diplotene	Charge Diplotene	m/z [Da] Diplotene	RT Diplotene	Diakinesis	XCorr Diakinesis	Charge Diakinesis	m/z [Da] Diakinesis	RT Diakinesis
	SAVGTPAYIAPEVLSR	1	1	1	LOC_Os01g64970.1 protein		1630.87	0											High	3.67036	2	815.941	71.6474
	DIGSGNFGVAR	1	1	1	LOC_Os01g64970.1 protein		1092.54	0											High	1.19513	2	546.776	46.0912
LOC_Os04g42930.1 protein	- glutaredoxin subgroup I, expressed - [OsGrx_C2.2]	13.2728	7.07861	8.06567	3	3	11.4399	5	5	5.98588	2	2				9.04451	3	3
	Sequence	# PSMs	# Proteins	# Protein Groups	Protein Group Accessions	Modifications	MH+ [Da]	# Missed Cleavages	Leptotene	XCorr Leptotene	Charge Leptotene	m/z [Da] Leptotene	RT Leptotene	Zygotene	XCorr Zygotene	Charge Zygotene	m/z [Da] Zygotene	RT Zygotene	Pachytene	XCorr Pachytene	Charge Pachytene	m/z [Da] Pachytene	RT Pachytene	Diplotene	XCorr Diplotene	Charge Diplotene	m/z [Da] Diplotene	RT Diplotene	Diakinesis	XCorr Diakinesis	Charge Diakinesis	m/z [Da] Diakinesis	RT Diakinesis
	LVPLLTEAGAIASSAK	4	1	1	LOC_Os04g42930.1 protein		1540.9	0	High	4.00765	2	770.952	93.344	High	2.50207	2	770.953	92.7439	High	3.53995	2	770.95	92.282						High	2.83956	3	514.301	92.7873
	LFEQLGATFK	3	2	1	LOC_Os04g42930.1 protein		1153.63	0	High	2.26679	2	577.316	75.1305	High	2.67939	2	577.316	74.8497	High	2.44593	2	577.316	73.8167
	HIGGCDDTLALNNEGK	2	1	1	LOC_Os04g42930.1 protein	C5(Carbamidomethyl)	1713.79	0						High	4.41279	2	857.4	41.0014											High	3.44894	2	857.396	38.4809
	AKETVASAPVVVYSK	1	1	1	LOC_Os04g42930.1 protein		1548.86	1																					High	2.75601	2	774.932	40.6939
	ETVASAPVVVYSK	2	2	1	LOC_Os04g42930.1 protein		1349.73	0	High	1.79123	2	675.368	50.2075	High	1.8457	2	675.37	49.9736
	SYCPFCVR	1	2	1	LOC_Os04g42930.1 protein	C3(Carbamidomethyl); C6(Carbamidomethyl)	1088.46	0						High	1.44949	2	544.736	54.5952
LOC_Os01g34620.7 protein	- glutaredoxin subgroup II, expressed - [OsGrx_S15.1]	18.1951	7.44482				4.07226	2	2	5.46522	2	2
	Sequence	# PSMs	# Proteins	# Protein Groups	Protein Group Accessions	Modifications	MH+ [Da]	# Missed Cleavages	Leptotene	XCorr Leptotene	Charge Leptotene	m/z [Da] Leptotene	RT Leptotene	Zygotene	XCorr Zygotene	Charge Zygotene	m/z [Da] Zygotene	RT Zygotene	Pachytene	XCorr Pachytene	Charge Pachytene	m/z [Da] Pachytene	RT Pachytene	Diplotene	XCorr Diplotene	Charge Diplotene	m/z [Da] Diplotene	RT Diplotene	Diakinesis	XCorr Diakinesis	Charge Diakinesis	m/z [Da] Diakinesis	RT Diakinesis
	CGFSALAVR	2	3	1	LOC_Os01g34620.7 protein	C1(Carbamidomethyl)	980.499	0						High	1.86316	2	490.753	56.7344	High	2.01954	2	490.753	54.6765
	VAADPDTHQDFQPTTK	1	2	1	LOC_Os01g34620.7 protein		1770.83	0											High	3.44568	2	885.917	32.823
	VLKQYDVPISAR	1	3	1	LOC_Os01g34620.7 protein		1388.79	1						High	2.2091	2	694.899	47.5476
LOC_Os10g35720.1 protein	- glutaredoxin subgroup II, expressed - [OsGrx_S17]	53.1211	5.24951	17.8611	5	5	15.4135	5	5	20.6046	8	8				13.6749	4	4
	Sequence	# PSMs	# Proteins	# Protein Groups	Protein Group Accessions	Modifications	MH+ [Da]	# Missed Cleavages	Leptotene	XCorr Leptotene	Charge Leptotene	m/z [Da] Leptotene	RT Leptotene	Zygotene	XCorr Zygotene	Charge Zygotene	m/z [Da] Zygotene	RT Zygotene	Pachytene	XCorr Pachytene	Charge Pachytene	m/z [Da] Pachytene	RT Pachytene	Diplotene	XCorr Diplotene	Charge Diplotene	m/z [Da] Diplotene	RT Diplotene	Diakinesis	XCorr Diakinesis	Charge Diakinesis	m/z [Da] Diakinesis	RT Diakinesis
	IPFSSFDILTDDEVR	3	2	1	LOC_Os10g35720.1 protein		1753.86	0	High	4.27997	2	877.434	99.0351	High	3.15653	2	877.432	98.5997	High	4.13744	2	877.435	97.9029
	EVGSKAELEAAAGGAR	2	2	1	LOC_Os10g35720.1 protein		1515.78	1	High	4.01692	2	758.391	38.6674						High	1.45276	3	505.93	36.7205
	TVDTLEGANPASLANK	4	2	1	LOC_Os10g35720.1 protein		1600.82	0	High	3.9771	2	800.917	55.8989	High	4.32221	2	800.912	55.7087	High	3.74568	2	800.914	54.456						High	3.45801	2	800.909	54.8823
	SELIGGCDIVLELEK	2	1	1	LOC_Os10g35720.1 protein	C7(Carbamidomethyl)	1674.86	0	High	2.90832	2	837.932	92.1001																High	2.95129	2	837.932	91.982
	LESLVNFSTVMAFIK	1	2	1	LOC_Os10g35720.1 protein	M11(Oxidation)	1714.92	0	High	2.67877	2	857.963	107.145
	SGAVSEPALLTAAQK	3	2	1	LOC_Os10g35720.1 protein		1442.78	0						High	2.27196	2	721.893	57.307	High	2.76125	2	721.896	57.0111						High	3.5942	2	721.893	57.8396
	TYSNWPTFPQLYYK	1	1	1	LOC_Os10g35720.1 protein		1807.88	0						High	2.43196	2	904.443	93.4416
	QAGVSFGAFDILSDEEVR	2	1	1	LOC_Os10g35720.1 protein		1939.94	0						High	3.23089	2	970.472	98.607	High	2.68281	2	970.467	98.3532
	SGAVSEPALLTAAQKER	1	2	1	LOC_Os10g35720.1 protein		1727.93	1											High	2.90144	2	864.467	55.1831
	LESLVNFSTVMAFIK	1	2	1	LOC_Os10g35720.1 protein		1698.91	0																					High	3.67142	2	849.959	124.006
	FSNWPTFPQLYCK	1	2	1	LOC_Os10g35720.1 protein	C12(Carbamidomethyl)	1687.79	0											High	2.2438	2	844.4	90.9729
	GTPEEPKCGFSGK	1	2	1	LOC_Os10g35720.1 protein	C8(Carbamidomethyl)	1393.64	1											High	2.13223	2	697.321	25.8372
LOC_Os07g32400.3 protein	- STE kinases include homologs to sterile 7, sterile 11 and sterile 20 from yeast, expressed - [STE_PAK_Ste20_MST_like.1]	46.9067	9.34912													6.67861	2	2
	Sequence	# PSMs	# Proteins	# Protein Groups	Protein Group Accessions	Modifications	MH+ [Da]	# Missed Cleavages	Leptotene	XCorr Leptotene	Charge Leptotene	m/z [Da] Leptotene	RT Leptotene	Zygotene	XCorr Zygotene	Charge Zygotene	m/z [Da] Zygotene	RT Zygotene	Pachytene	XCorr Pachytene	Charge Pachytene	m/z [Da] Pachytene	RT Pachytene	Diplotene	XCorr Diplotene	Charge Diplotene	m/z [Da] Diplotene	RT Diplotene	Diakinesis	XCorr Diakinesis	Charge Diakinesis	m/z [Da] Diakinesis	RT Diakinesis
	TSWTGSEESISTNPSQR	1	3	1	LOC_Os07g32400.3 protein		1866.84	0																					High	3.64834	2	933.925	47.328
	SPNASLEDSATNLAEAK	1	3	1	LOC_Os07g32400.3 protein		1717.81	0																					High	3.03026	2	859.408	55.3976
LOC_Os06g51270.1 protein	1,3-beta-glucan synthase component domain containing protein, expressed	212.317	8.89502	4.61446	2	2				4.38473	2	2
	Sequence	# PSMs	# Proteins	# Protein Groups	Protein Group Accessions	Modifications	MH+ [Da]	# Missed Cleavages	Leptotene	XCorr Leptotene	Charge Leptotene	m/z [Da] Leptotene	RT Leptotene	Zygotene	XCorr Zygotene	Charge Zygotene	m/z [Da] Zygotene	RT Zygotene	Pachytene	XCorr Pachytene	Charge Pachytene	m/z [Da] Pachytene	RT Pachytene	Diplotene	XCorr Diplotene	Charge Diplotene	m/z [Da] Diplotene	RT Diplotene	Diakinesis	XCorr Diakinesis	Charge Diakinesis	m/z [Da] Diakinesis	RT Diakinesis
	NIINTLVFGQR	1	1	1	LOC_Os06g51270.1 protein		1274.72	0	High	2.44198	2	637.865	89.7507
	VANEVEATNPR	1	1	1	LOC_Os06g51270.1 protein		1199.61	0											High	2.14974	2	600.308	22.994
	FIELLELLQK	2	1	1	LOC_Os06g51270.1 protein		1245.75	0	High	2.17248	2	623.378	112.875						High	2.23499	2	623.378	111.606
LOC_Os06g08380.1 protein	1,3-beta-glucan synthase component domain containing protein, expressed	218.781	8.71924													4.44454	2	2
	Sequence	# PSMs	# Proteins	# Protein Groups	Protein Group Accessions	Modifications	MH+ [Da]	# Missed Cleavages	Leptotene	XCorr Leptotene	Charge Leptotene	m/z [Da] Leptotene	RT Leptotene	Zygotene	XCorr Zygotene	Charge Zygotene	m/z [Da] Zygotene	RT Zygotene	Pachytene	XCorr Pachytene	Charge Pachytene	m/z [Da] Pachytene	RT Pachytene	Diplotene	XCorr Diplotene	Charge Diplotene	m/z [Da] Diplotene	RT Diplotene	Diakinesis	XCorr Diakinesis	Charge Diakinesis	m/z [Da] Diakinesis	RT Diakinesis
	SVHDSRPVTTAGSSSQK	1	1	1	LOC_Os06g08380.1 protein		1743.86	0																					High	2.56748	3	581.957	11.6778
	SPQGAQPQEIQQR	1	1	1	LOC_Os06g08380.1 protein		1466.73	0																					High	1.87706	2	733.867	24.3615
LOC_Os01g11110.2 protein	14-3-3 protein, putative, expressed	22.9365	5.35107	4.14813	3	3										5.22413	2	2
	Sequence	# PSMs	# Proteins	# Protein Groups	Protein Group Accessions	Modifications	MH+ [Da]	# Missed Cleavages	Leptotene	XCorr Leptotene	Charge Leptotene	m/z [Da] Leptotene	RT Leptotene	Zygotene	XCorr Zygotene	Charge Zygotene	m/z [Da] Zygotene	RT Zygotene	Pachytene	XCorr Pachytene	Charge Pachytene	m/z [Da] Pachytene	RT Pachytene	Diplotene	XCorr Diplotene	Charge Diplotene	m/z [Da] Diplotene	RT Diplotene	Diakinesis	XCorr Diakinesis	Charge Diakinesis	m/z [Da] Diakinesis	RT Diakinesis
	LDEGLTKEER	2	1	1	LOC_Os01g11110.2 protein		1189.6	1	High	2.08577	2	595.304	27.7593																High	2.22388	2	595.303	25.6688
	TAQTDLTPTDPIR	2	1	1	LOC_Os01g11110.2 protein		1428.72	0	High	2.06236	2	714.869	50.6329																High	3.00025	2	714.865	49.1007
	LAEQAER	1	9	7	LOC_Os01g11110.2 protein;LOC_Os02g36974.1 protein;LOC_Os03g50290.1 protein;LOC_Os04g38870.4 protein;LOC_Os08g33370.2 protein;LOC_Os08g37490.1 protein;LOC_Os11g34450.1 protein		816.423	0	High	1.59463	2	408.715	13.4714
LOC_Os02g36974.1 protein	14-3-3 protein, putative, expressed	29.6738	4.76709	14.2259	8	9	23.38	7	9	25.2756	8	10	5.85146	2	2	28.8849	10	13
	Sequence	# PSMs	# Proteins	# Protein Groups	Protein Group Accessions	Modifications	MH+ [Da]	# Missed Cleavages	Leptotene	XCorr Leptotene	Charge Leptotene	m/z [Da] Leptotene	RT Leptotene	Zygotene	XCorr Zygotene	Charge Zygotene	m/z [Da] Zygotene	RT Zygotene	Pachytene	XCorr Pachytene	Charge Pachytene	m/z [Da] Pachytene	RT Pachytene	Diplotene	XCorr Diplotene	Charge Diplotene	m/z [Da] Diplotene	RT Diplotene	Diakinesis	XCorr Diakinesis	Charge Diakinesis	m/z [Da] Diakinesis	RT Diakinesis
	IETELSKICDGILK	5	4	2	LOC_Os02g36974.1 protein;LOC_Os03g50290.1 protein	C9(Carbamidomethyl)	1618.87	1	High	3.04118	2	809.937	75.0968	High	3.20626	2	809.941	74.8065	High	2.69996	2	809.939	73.3972
	AAQDIALAELPPTHPIR	5	4	2	LOC_Os02g36974.1 protein;LOC_Os04g38870.4 protein		1813	0	High	2.40001	3	605.006	67.2983	High	2.78337	3	605.005	67.0481	High	2.61256	3	605.006	65.6868						High	2.63797	3	605.002	66.0649
	IISSIEQK	2	5	4	LOC_Os11g34450.1 protein;LOC_Os03g50290.1 protein;LOC_Os02g36974.1 protein;LOC_Os04g38870.4 protein		917.526	0	High	1.83258	2	459.27	31.4061																High	2.65303	2	459.267	28.8771
	LLDSHLVPSSTAPESK	6	3	1	LOC_Os02g36974.1 protein		1680.88	0	High	1.33716	3	560.964	51.1134	High	3.37093	2	840.944	50.7342	High	2.11802	3	560.966	49.3348						High	2.39633	3	560.961	49.2347
	IISSIEQKEESR	4	4	3	LOC_Os03g50290.1 protein;LOC_Os02g36974.1 protein;LOC_Os04g38870.4 protein		1418.74	1						High	2.83332	2	709.876	32.0012						High	2.96383	2	709.878	32.257	High	3.48576	2	709.874	29.5989
	TVDSEELTVEER	4	3	2	LOC_Os02g36974.1 protein;LOC_Os04g38870.4 protein		1406.66	0						High	3.38777	2	703.834	43.4666	High	3.4782	2	703.835	41.816	High	2.88763	2	703.838	44.9441	High	2.29751	2	703.832	42.3247
	NLLSVAYKNVIGAR	4	7	6	LOC_Os02g36974.1 protein;LOC_Os03g50290.1 protein;LOC_Os04g38870.4 protein;LOC_Os08g33370.2 protein;LOC_Os08g37490.1 protein;LOC_Os11g34450.1 protein		1517.88	1						High	2.85718	2	759.444	81.1666	High	3.25921	2	759.443	79.8981
	KDAAENTMVAYK	1	4	2	LOC_Os02g36974.1 protein;LOC_Os04g38870.4 protein		1340.65	1																					High	3.04017	2	670.827	30.0661
	DAAENTMVAYK	1	4	2	LOC_Os02g36974.1 protein;LOC_Os04g38870.4 protein		1212.55	0																					High	2.3758	2	606.778	38.1048
	DSTLIMQLLR	1	7	6	LOC_Os11g34450.1 protein;LOC_Os03g50290.1 protein;LOC_Os02g36974.1 protein;LOC_Os08g33370.2 protein;LOC_Os04g38870.4 protein;LOC_Os08g37490.1 protein		1189.66	0																					High	2.90275	2	595.333	100.116
	NLLSVAYK	4	7	6	LOC_Os02g36974.1 protein;LOC_Os03g50290.1 protein;LOC_Os04g38870.4 protein;LOC_Os08g33370.2 protein;LOC_Os08g37490.1 protein;LOC_Os11g34450.1 protein		907.525	0	High	2.25142	2	454.266	58.6436	High	2.36909	2	454.266	58.5165	High	2.42282	2	454.266	56.5763						High	2.25062	2	454.265	57.2277
	ICDGILK	2	6	4	LOC_Os02g36974.1 protein;LOC_Os03g50290.1 protein;LOC_Os04g38870.4 protein;LOC_Os08g33370.2 protein	C2(Carbamidomethyl)	818.445	0	High	1.25859	2	409.729	40.9901						High	1.99348	2	409.726	38.9026
	GKIETELSK	2	3	1	LOC_Os02g36974.1 protein		1004.57	1	High	2.26931	2	502.787	26.2436																High	1.51035	2	502.783	23.0752
	LAEQAER	1	9	7	LOC_Os01g11110.2 protein;LOC_Os02g36974.1 protein;LOC_Os03g50290.1 protein;LOC_Os04g38870.4 protein;LOC_Os08g33370.2 protein;LOC_Os08g37490.1 protein;LOC_Os11g34450.1 protein		816.423	0	High	1.59463	2	408.715	13.4714
	YLAEFKTGAER	1	6	4	LOC_Os02g36974.1 protein;LOC_Os04g38870.4 protein;LOC_Os08g33370.2 protein;LOC_Os08g37490.1 protein		1284.66	1											High	2.33922	2	642.834	38.6186
LOC_Os03g50290.1 protein	14-3-3 protein, putative, expressed	29.1596	4.88135	38.3946	12	16	41.1127	10	14	53.4948	12	17	10.4884	4	5	38.1206	10	14
	Sequence	# PSMs	# Proteins	# Protein Groups	Protein Group Accessions	Modifications	MH+ [Da]	# Missed Cleavages	Leptotene	XCorr Leptotene	Charge Leptotene	m/z [Da] Leptotene	RT Leptotene	Zygotene	XCorr Zygotene	Charge Zygotene	m/z [Da] Zygotene	RT Zygotene	Pachytene	XCorr Pachytene	Charge Pachytene	m/z [Da] Pachytene	RT Pachytene	Diplotene	XCorr Diplotene	Charge Diplotene	m/z [Da] Diplotene	RT Diplotene	Diakinesis	XCorr Diakinesis	Charge Diakinesis	m/z [Da] Diakinesis	RT Diakinesis
	SRIETELSKICDGILK	3	1	1	LOC_Os03g50290.1 protein	C11(Carbamidomethyl)	1862.01	2	High	4.61481	3	621.34	77.9703	High	4.41402	3	621.341	77.49	High	3.85672	3	621.34	76.5142
	SAQDIALADLPTTHPIR	9	1	1	LOC_Os03g50290.1 protein		1818.97	0	High	4.20912	2	909.988	68.4056	High	4.49923	2	909.989	68.4102	High	4.48335	2	909.989	66.6874	High	1.75776	3	606.996	69.7423	High	4.12656	2	909.985	67.3724
	LLDSHLVPSATAAESK	10	1	1	LOC_Os03g50290.1 protein		1638.87	0	High	3.96872	2	819.938	53.3726	High	4.06338	2	819.938	53.265	High	4.50168	2	819.939	51.7388	High	2.68431	3	546.963	54.6768	High	2.94052	3	546.959	51.7851
	TTDVGELTVEER	4	1	1	LOC_Os03g50290.1 protein		1348.65	0	High	3.2077	2	674.833	47.895	High	3.24043	2	674.833	47.6197	High	3.2098	2	674.833	46.3272						High	3.48923	2	674.829	46.7784
	IETELSKICDGILK	5	4	2	LOC_Os02g36974.1 protein;LOC_Os03g50290.1 protein	C9(Carbamidomethyl)	1618.87	1	High	3.04118	2	809.937	75.0968	High	3.20626	2	809.941	74.8065	High	2.69996	2	809.939	73.3972
	GNEAYVASIKEYR	5	1	1	LOC_Os03g50290.1 protein		1499.75	1	High	2.67328	2	750.379	47.7062	High	2.59123	2	750.379	47.7094	High	3.08308	2	750.381	45.9955
	EAAENTLVAYK	4	1	1	LOC_Os03g50290.1 protein		1208.61	0	High	2.65316	2	604.811	43.5021	High	2.45593	2	604.811	43.6061						High	2.58992	2	604.813	45.0289	High	2.19115	2	604.807	42.0214
	IISSIEQK	2	5	4	LOC_Os11g34450.1 protein;LOC_Os03g50290.1 protein;LOC_Os02g36974.1 protein;LOC_Os04g38870.4 protein		917.526	0	High	1.83258	2	459.27	31.4061																High	2.65303	2	459.267	28.8771
	IISSIEQKEESR	4	4	3	LOC_Os03g50290.1 protein;LOC_Os02g36974.1 protein;LOC_Os04g38870.4 protein		1418.74	1						High	2.83332	2	709.876	32.0012						High	2.96383	2	709.878	32.257	High	3.48576	2	709.874	29.5989
	NLLSVAYKNVIGAR	4	7	6	LOC_Os02g36974.1 protein;LOC_Os03g50290.1 protein;LOC_Os04g38870.4 protein;LOC_Os08g33370.2 protein;LOC_Os08g37490.1 protein;LOC_Os11g34450.1 protein		1517.88	1						High	2.85718	2	759.444	81.1666	High	3.25921	2	759.443	79.8981
	SGAERKEAAENTLVAYK	2	1	1	LOC_Os03g50290.1 protein		1836.94	2											High	4.61159	3	612.986	33.0888
	KEAAENTLVAYK	1	1	1	LOC_Os03g50290.1 protein		1336.71	1											High	3.51467	2	668.859	34.3104
	DSTLIMQLLR	1	7	6	LOC_Os11g34450.1 protein;LOC_Os03g50290.1 protein;LOC_Os02g36974.1 protein;LOC_Os08g33370.2 protein;LOC_Os04g38870.4 protein;LOC_Os08g37490.1 protein		1189.66	0																					High	2.90275	2	595.333	100.116
	NLLSVAYK	4	7	6	LOC_Os02g36974.1 protein;LOC_Os03g50290.1 protein;LOC_Os04g38870.4 protein;LOC_Os08g33370.2 protein;LOC_Os08g37490.1 protein;LOC_Os11g34450.1 protein		907.525	0	High	2.25142	2	454.266	58.6436	High	2.36909	2	454.266	58.5165	High	2.42282	2	454.266	56.5763						High	2.25062	2	454.265	57.2277
	ICDGILK	2	6	4	LOC_Os02g36974.1 protein;LOC_Os03g50290.1 protein;LOC_Os04g38870.4 protein;LOC_Os08g33370.2 protein	C2(Carbamidomethyl)	818.445	0	High	1.25859	2	409.729	40.9901						High	1.99348	2	409.726	38.9026
	EESRGNEAYVASIK	2	1	1	LOC_Os03g50290.1 protein		1552.75	1																					High	2.92774	2	776.88	33.9666
	LAEQAER	1	9	7	LOC_Os01g11110.2 protein;LOC_Os02g36974.1 protein;LOC_Os03g50290.1 protein;LOC_Os04g38870.4 protein;LOC_Os08g33370.2 protein;LOC_Os08g37490.1 protein;LOC_Os11g34450.1 protein		816.423	0	High	1.59463	2	408.715	13.4714
	SRIETELSK	1	1	1	LOC_Os03g50290.1 protein		1062.58	1											High	2.4713	2	531.794	25.0246
	GNEAYVASIK	2	1	1	LOC_Os03g50290.1 protein		1051.54	0	High	2.00507	2	526.275	39.4129																High	2.56437	2	526.272	37.0829
LOC_Os04g38870.4 protein	14-3-3 protein, putative, expressed	29.845	4.80518	9.39578	6	6	22.3323	6	8	20.5628	7	8	5.85146	2	2	24.2074	8	10
	Sequence	# PSMs	# Proteins	# Protein Groups	Protein Group Accessions	Modifications	MH+ [Da]	# Missed Cleavages	Leptotene	XCorr Leptotene	Charge Leptotene	m/z [Da] Leptotene	RT Leptotene	Zygotene	XCorr Zygotene	Charge Zygotene	m/z [Da] Zygotene	RT Zygotene	Pachytene	XCorr Pachytene	Charge Pachytene	m/z [Da] Pachytene	RT Pachytene	Diplotene	XCorr Diplotene	Charge Diplotene	m/z [Da] Diplotene	RT Diplotene	Diakinesis	XCorr Diakinesis	Charge Diakinesis	m/z [Da] Diakinesis	RT Diakinesis
	LLESHLVPSSTAPESK	4	1	1	LOC_Os04g38870.4 protein		1694.89	0	High	2.91177	2	847.951	48.4318	High	3.21984	2	847.951	48.4156	High	2.26798	3	565.637	46.79
	AAQDIALAELPPTHPIR	5	4	2	LOC_Os02g36974.1 protein;LOC_Os04g38870.4 protein		1813	0	High	2.40001	3	605.006	67.2983	High	2.78337	3	605.005	67.0481	High	2.61256	3	605.006	65.6868						High	2.63797	3	605.002	66.0649
	IISSIEQK	2	5	4	LOC_Os11g34450.1 protein;LOC_Os03g50290.1 protein;LOC_Os02g36974.1 protein;LOC_Os04g38870.4 protein		917.526	0	High	1.83258	2	459.27	31.4061																High	2.65303	2	459.267	28.8771
	IISSIEQKEESR	4	4	3	LOC_Os03g50290.1 protein;LOC_Os02g36974.1 protein;LOC_Os04g38870.4 protein		1418.74	1						High	2.83332	2	709.876	32.0012						High	2.96383	2	709.878	32.257	High	3.48576	2	709.874	29.5989
	TVDSEELTVEER	4	3	2	LOC_Os02g36974.1 protein;LOC_Os04g38870.4 protein		1406.66	0						High	3.38777	2	703.834	43.4666	High	3.4782	2	703.835	41.816	High	2.88763	2	703.838	44.9441	High	2.29751	2	703.832	42.3247
	NLLSVAYKNVIGAR	4	7	6	LOC_Os02g36974.1 protein;LOC_Os03g50290.1 protein;LOC_Os04g38870.4 protein;LOC_Os08g33370.2 protein;LOC_Os08g37490.1 protein;LOC_Os11g34450.1 protein		1517.88	1						High	2.85718	2	759.444	81.1666	High	3.25921	2	759.443	79.8981
	KDAAENTMVAYK	1	4	2	LOC_Os02g36974.1 protein;LOC_Os04g38870.4 protein		1340.65	1																					High	3.04017	2	670.827	30.0661
	DAAENTMVAYK	1	4	2	LOC_Os02g36974.1 protein;LOC_Os04g38870.4 protein		1212.55	0																					High	2.3758	2	606.778	38.1048
	DSTLIMQLLR	1	7	6	LOC_Os11g34450.1 protein;LOC_Os03g50290.1 protein;LOC_Os02g36974.1 protein;LOC_Os08g33370.2 protein;LOC_Os04g38870.4 protein;LOC_Os08g37490.1 protein		1189.66	0																					High	2.90275	2	595.333	100.116
	NLLSVAYK	4	7	6	LOC_Os02g36974.1 protein;LOC_Os03g50290.1 protein;LOC_Os04g38870.4 protein;LOC_Os08g33370.2 protein;LOC_Os08g37490.1 protein;LOC_Os11g34450.1 protein		907.525	0	High	2.25142	2	454.266	58.6436	High	2.36909	2	454.266	58.5165	High	2.42282	2	454.266	56.5763						High	2.25062	2	454.265	57.2277
	ICDGILK	2	6	4	LOC_Os02g36974.1 protein;LOC_Os03g50290.1 protein;LOC_Os04g38870.4 protein;LOC_Os08g33370.2 protein	C2(Carbamidomethyl)	818.445	0	High	1.25859	2	409.729	40.9901						High	1.99348	2	409.726	38.9026
	LAEQAER	1	9	7	LOC_Os01g11110.2 protein;LOC_Os02g36974.1 protein;LOC_Os03g50290.1 protein;LOC_Os04g38870.4 protein;LOC_Os08g33370.2 protein;LOC_Os08g37490.1 protein;LOC_Os11g34450.1 protein		816.423	0	High	1.59463	2	408.715	13.4714
	YLAEFKTGAER	1	6	4	LOC_Os02g36974.1 protein;LOC_Os04g38870.4 protein;LOC_Os08g33370.2 protein;LOC_Os08g37490.1 protein		1284.66	1											High	2.33922	2	642.834	38.6186
LOC_Os08g33370.2 protein	14-3-3 protein, putative, expressed	28.8084	4.84326	22.2183	7	9	28.1948	6	9	45.9069	12	16				25.8396	8	9
	Sequence	# PSMs	# Proteins	# Protein Groups	Protein Group Accessions	Modifications	MH+ [Da]	# Missed Cleavages	Leptotene	XCorr Leptotene	Charge Leptotene	m/z [Da] Leptotene	RT Leptotene	Zygotene	XCorr Zygotene	Charge Zygotene	m/z [Da] Zygotene	RT Zygotene	Pachytene	XCorr Pachytene	Charge Pachytene	m/z [Da] Pachytene	RT Pachytene	Diplotene	XCorr Diplotene	Charge Diplotene	m/z [Da] Diplotene	RT Diplotene	Diakinesis	XCorr Diakinesis	Charge Diakinesis	m/z [Da] Diakinesis	RT Diakinesis
	AAQDIALADLAPTHPIR	8	2	2	LOC_Os08g33370.2 protein;LOC_Os11g34450.1 protein		1772.96	0	High	4.02884	2	886.985	70.3739	High	4.44645	2	886.986	70.1723	High	3.15089	2	886.983	68.7765						High	3.16352	2	886.982	69.4248
	LLDSHLVPSSTAAESK	6	1	1	LOC_Os08g33370.2 protein		1654.86	0	High	3.49979	2	827.935	49.7858	High	3.2945	2	827.936	49.7673	High	3.64625	2	827.936	48.2859						High	3.04381	2	827.932	48.2437
	GKIEAELSKICDGILK	4	1	1	LOC_Os08g33370.2 protein	C11(Carbamidomethyl)	1773.98	2	High	3.3048	2	887.494	78.9804						High	3.95788	2	887.493	77.567
	TVDVEELTVEER	4	1	1	LOC_Os08g33370.2 protein		1418.7	0	High	2.99091	2	709.853	61.1732	High	4.06555	2	709.854	61.2606	High	3.37699	2	709.852	59.7405						High	3.73616	2	709.851	60.489
	IVSSIEQKEEGR	3	2	2	LOC_Os08g33370.2 protein;LOC_Os08g37490.1 protein		1374.72	1						High	2.95154	2	687.866	28.1454	High	3.32916	2	687.865	25.7419						High	3.19878	2	687.861	25.7902
	NLLSVAYKNVIGAR	4	7	6	LOC_Os02g36974.1 protein;LOC_Os03g50290.1 protein;LOC_Os04g38870.4 protein;LOC_Os08g33370.2 protein;LOC_Os08g37490.1 protein;LOC_Os11g34450.1 protein		1517.88	1						High	2.85718	2	759.444	81.1666	High	3.25921	2	759.443	79.8981
	EAAESTMVAYK	1	1	1	LOC_Os08g33370.2 protein	M7(Oxidation)	1215.56	0											High	2.40023	2	608.283	24.9857
	GNEEHVTLIK	1	1	1	LOC_Os08g33370.2 protein		1139.6	0																					High	2.77396	2	570.302	31.915
	DSTLIMQLLR	1	7	6	LOC_Os11g34450.1 protein;LOC_Os03g50290.1 protein;LOC_Os02g36974.1 protein;LOC_Os08g33370.2 protein;LOC_Os04g38870.4 protein;LOC_Os08g37490.1 protein		1189.66	0																					High	2.90275	2	595.333	100.116
	NLLSVAYK	4	7	6	LOC_Os02g36974.1 protein;LOC_Os03g50290.1 protein;LOC_Os04g38870.4 protein;LOC_Os08g33370.2 protein;LOC_Os08g37490.1 protein;LOC_Os11g34450.1 protein		907.525	0	High	2.25142	2	454.266	58.6436	High	2.36909	2	454.266	58.5165	High	2.42282	2	454.266	56.5763						High	2.25062	2	454.265	57.2277
	ICDGILK	2	6	4	LOC_Os02g36974.1 protein;LOC_Os03g50290.1 protein;LOC_Os04g38870.4 protein;LOC_Os08g33370.2 protein	C2(Carbamidomethyl)	818.445	0	High	1.25859	2	409.729	40.9901						High	1.99348	2	409.726	38.9026
	LAEQAER	1	9	7	LOC_Os01g11110.2 protein;LOC_Os02g36974.1 protein;LOC_Os03g50290.1 protein;LOC_Os04g38870.4 protein;LOC_Os08g33370.2 protein;LOC_Os08g37490.1 protein;LOC_Os11g34450.1 protein		816.423	0	High	1.59463	2	408.715	13.4714
	YLAEFKTGAER	1	6	4	LOC_Os02g36974.1 protein;LOC_Os04g38870.4 protein;LOC_Os08g33370.2 protein;LOC_Os08g37490.1 protein		1284.66	1											High	2.33922	2	642.834	38.6186
	KEAAESTMVAYK	1	1	1	LOC_Os08g33370.2 protein	M8(Oxidation)	1343.66	1											High	3.00393	2	672.331	20.2732
	EEGRGNEEHVTLIK	1	1	1	LOC_Os08g33370.2 protein		1610.81	1																					High	2.43502	3	537.608	29.7428
	GKIEAELSK	1	1	1	LOC_Os08g33370.2 protein		974.552	1											High	1.9082	2	487.78	24.6409
LOC_Os08g37490.1 protein	14-3-3 protein, putative, expressed	28.9824	4.94482	18.7262	6	7	19.098	4	6	27.6835	7	9				15.4976	5	5
	Sequence	# PSMs	# Proteins	# Protein Groups	Protein Group Accessions	Modifications	MH+ [Da]	# Missed Cleavages	Leptotene	XCorr Leptotene	Charge Leptotene	m/z [Da] Leptotene	RT Leptotene	Zygotene	XCorr Zygotene	Charge Zygotene	m/z [Da] Zygotene	RT Zygotene	Pachytene	XCorr Pachytene	Charge Pachytene	m/z [Da] Pachytene	RT Pachytene	Diplotene	XCorr Diplotene	Charge Diplotene	m/z [Da] Diplotene	RT Diplotene	Diakinesis	XCorr Diakinesis	Charge Diakinesis	m/z [Da] Diakinesis	RT Diakinesis
	ARVEAELSNICAGILR	6	1	1	LOC_Os08g37490.1 protein	C11(Carbamidomethyl)	1771.94	1	High	4.76104	2	886.476	77.2581	High	4.17515	2	886.478	76.9452	High	4.37361	3	591.321	75.8267
	VEAELSNICAGILR	3	1	1	LOC_Os08g37490.1 protein	C9(Carbamidomethyl)	1544.81	0	High	4.01426	2	772.909	79.0462						High	3.95784	2	772.902	77.9544						High	3.29945	2	772.905	78.073
	IVSSIEQKEEGR	3	2	2	LOC_Os08g33370.2 protein;LOC_Os08g37490.1 protein		1374.72	1						High	2.95154	2	687.866	28.1454	High	3.32916	2	687.865	25.7419						High	3.19878	2	687.861	25.7902
	NLLSVAYKNVIGAR	4	7	6	LOC_Os02g36974.1 protein;LOC_Os03g50290.1 protein;LOC_Os04g38870.4 protein;LOC_Os08g33370.2 protein;LOC_Os08g37490.1 protein;LOC_Os11g34450.1 protein		1517.88	1						High	2.85718	2	759.444	81.1666	High	3.25921	2	759.443	79.8981
	VVTAAAAGGGGELTVEER	1	1	1	LOC_Os08g37490.1 protein		1686.86	0																					High	3.84601	2	843.932	47.4672
	DSTLIMQLLR	1	7	6	LOC_Os11g34450.1 protein;LOC_Os03g50290.1 protein;LOC_Os02g36974.1 protein;LOC_Os08g33370.2 protein;LOC_Os04g38870.4 protein;LOC_Os08g37490.1 protein		1189.66	0																					High	2.90275	2	595.333	100.116
	NLLSVAYK	4	7	6	LOC_Os02g36974.1 protein;LOC_Os03g50290.1 protein;LOC_Os04g38870.4 protein;LOC_Os08g33370.2 protein;LOC_Os08g37490.1 protein;LOC_Os11g34450.1 protein		907.525	0	High	2.25142	2	454.266	58.6436	High	2.36909	2	454.266	58.5165	High	2.42282	2	454.266	56.5763						High	2.25062	2	454.265	57.2277
	LAEQAER	1	9	7	LOC_Os01g11110.2 protein;LOC_Os02g36974.1 protein;LOC_Os03g50290.1 protein;LOC_Os04g38870.4 protein;LOC_Os08g33370.2 protein;LOC_Os08g37490.1 protein;LOC_Os11g34450.1 protein		816.423	0	High	1.59463	2	408.715	13.4714
	YLAEFKTGAER	1	6	4	LOC_Os02g36974.1 protein;LOC_Os04g38870.4 protein;LOC_Os08g33370.2 protein;LOC_Os08g37490.1 protein		1284.66	1											High	2.33922	2	642.834	38.6186
	DAADATLAAYQAAQDIAMK	1	1	1	LOC_Os08g37490.1 protein	M18(Oxidation)	1953.93	0	High	2.41757	2	977.471	86.7086
	LVPAAAAVDAK	2	1	1	LOC_Os08g37490.1 protein		1025.6	0	High	2.05511	2	513.303	40.2327						High	1.6153	2	513.303	38.1793
LOC_Os11g34450.1 protein	14-3-3 protein, putative, expressed	29.2436	4.90674	20.1111	7	8	20.7465	5	7	16.4597	4	6	10.191	2	3	24.4065	8	10
	Sequence	# PSMs	# Proteins	# Protein Groups	Protein Group Accessions	Modifications	MH+ [Da]	# Missed Cleavages	Leptotene	XCorr Leptotene	Charge Leptotene	m/z [Da] Leptotene	RT Leptotene	Zygotene	XCorr Zygotene	Charge Zygotene	m/z [Da] Zygotene	RT Zygotene	Pachytene	XCorr Pachytene	Charge Pachytene	m/z [Da] Pachytene	RT Pachytene	Diplotene	XCorr Diplotene	Charge Diplotene	m/z [Da] Diplotene	RT Diplotene	Diakinesis	XCorr Diakinesis	Charge Diakinesis	m/z [Da] Diakinesis	RT Diakinesis
	AAQDIALADLAPTHPIR	10	2	2	LOC_Os08g33370.2 protein;LOC_Os11g34450.1 protein		1772.96	0	High	4.02884	2	886.985	70.3739	High	4.44645	2	886.986	70.1723	High	3.15089	2	886.983	68.7765	High	3.91859	2	886.99	71.8826	High	3.16352	2	886.982	69.4248
	AAGGASGGEELTVEER	5	1	1	LOC_Os11g34450.1 protein		1532.71	0	High	3.4176	2	766.863	37.5191	High	3.31753	2	766.866	37.6476	High	3.26046	2	766.864	35.6071	High	3.70289	2	766.867	38.656	High	4.45233	2	766.86	35.9642
	IISSIEQKEEGR	3	1	1	LOC_Os11g34450.1 protein		1388.74	1	High	2.60922	2	694.873	32.3125																High	2.23872	2	694.869	30.2735
	GNDAHAATIR	1	1	1	LOC_Os11g34450.1 protein		1025.51	0	High	2.49949	2	513.26	14.473
	IISSIEQK	2	5	4	LOC_Os11g34450.1 protein;LOC_Os03g50290.1 protein;LOC_Os02g36974.1 protein;LOC_Os04g38870.4 protein		917.526	0	High	1.83258	2	459.27	31.4061																High	2.65303	2	459.267	28.8771
	NLLSVAYKNVIGAR	4	7	6	LOC_Os02g36974.1 protein;LOC_Os03g50290.1 protein;LOC_Os04g38870.4 protein;LOC_Os08g33370.2 protein;LOC_Os08g37490.1 protein;LOC_Os11g34450.1 protein		1517.88	1						High	2.85718	2	759.444	81.1666	High	3.25921	2	759.443	79.8981
	EEGRGNDAHAATIR	1	1	1	LOC_Os11g34450.1 protein		1496.71	1																					High	2.36794	3	499.576	12.8924
	DSTLIMQLLR	1	7	6	LOC_Os11g34450.1 protein;LOC_Os03g50290.1 protein;LOC_Os02g36974.1 protein;LOC_Os08g33370.2 protein;LOC_Os04g38870.4 protein;LOC_Os08g37490.1 protein		1189.66	0																					High	2.90275	2	595.333	100.116
	NLLSVAYK	4	7	6	LOC_Os02g36974.1 protein;LOC_Os03g50290.1 protein;LOC_Os04g38870.4 protein;LOC_Os08g33370.2 protein;LOC_Os08g37490.1 protein;LOC_Os11g34450.1 protein		907.525	0	High	2.25142	2	454.266	58.6436	High	2.36909	2	454.266	58.5165	High	2.42282	2	454.266	56.5763						High	2.25062	2	454.265	57.2277
	QAAESTMNAYK	1	1	1	LOC_Os11g34450.1 protein		1213.55	0																					High	2.04257	2	607.278	27.5671
	LAEQAER	1	9	7	LOC_Os01g11110.2 protein;LOC_Os02g36974.1 protein;LOC_Os03g50290.1 protein;LOC_Os04g38870.4 protein;LOC_Os08g33370.2 protein;LOC_Os08g37490.1 protein;LOC_Os11g34450.1 protein		816.423	0	High	1.59463	2	408.715	13.4714
	GKIEAELAR	1	1	1	LOC_Os11g34450.1 protein		986.564	1						High	1.80443	2	493.786	32.0831
LOC_Os01g60190.1 protein	2,3-bisphosphoglycerate-independent phosphoglycerate mutase, putative, expressed	60.7519	5.68115	19.9291	8	9	5.38546	4	4	17.5268	8	9				12.9975	7	7
	Sequence	# PSMs	# Proteins	# Protein Groups	Protein Group Accessions	Modifications	MH+ [Da]	# Missed Cleavages	Leptotene	XCorr Leptotene	Charge Leptotene	m/z [Da] Leptotene	RT Leptotene	Zygotene	XCorr Zygotene	Charge Zygotene	m/z [Da] Zygotene	RT Zygotene	Pachytene	XCorr Pachytene	Charge Pachytene	m/z [Da] Pachytene	RT Pachytene	Diplotene	XCorr Diplotene	Charge Diplotene	m/z [Da] Diplotene	RT Diplotene	Diakinesis	XCorr Diakinesis	Charge Diakinesis	m/z [Da] Diakinesis	RT Diakinesis
	ARDAILSGKFDQVR	5	3	2	LOC_Os01g60190.1 protein;LOC_Os05g40420.2 protein		1575.86	2	High	3.1061	3	525.958	48.7632	High	2.9524	3	525.959	48.8719	High	2.84908	2	788.433	46.7404
	LDQVQLLLK	3	1	1	LOC_Os01g60190.1 protein		1069.67	0	High	3.00389	2	535.338	72.6891						High	2.46079	2	535.334	70.7286						High	2.78538	2	535.333	71.3406
	ALEYADFDKFDR	2	1	1	LOC_Os01g60190.1 protein		1489.7	1	High	2.67162	2	745.352	67.6558						High	1.2884	3	497.237	65.8865
	FQNAVEAVK	2	4	2	LOC_Os01g60190.1 protein;LOC_Os05g40420.2 protein		1005.53	0	High	2.45706	2	503.272	36.4187																High	2.49349	2	503.27	34.2072
	TFACSETVK	4	3	2	LOC_Os01g60190.1 protein;LOC_Os05g40420.2 protein	C4(Carbamidomethyl)	1042.48	0	High	2.03017	2	521.748	29.5914	High	2.43307	2	521.748	29.8655	High	2.27568	2	521.748	27.3161						High	2.78924	2	521.745	27.361
	SVGPVVDGDAVVTFNFR	1	1	1	LOC_Os01g60190.1 protein		1778.91	0											High	2.61995	2	889.957	87.552
	LPSHYLVSPPEIER	1	4	2	LOC_Os01g60190.1 protein;LOC_Os05g40420.2 protein		1636.86	0																					High	1.98412	3	546.293	62.1698
	ASDQYLPPFVIVDESGK	1	1	1	LOC_Os01g60190.1 protein		1864.92	0																					High	2.11782	2	932.965	90.0818
	FGHVTFFWNGNR	4	4	2	LOC_Os01g60190.1 protein;LOC_Os05g40420.2 protein		1481.71	0	High	2.25486	3	494.576	75.722	High	1.79338	3	494.575	75.5199	High	2.35451	3	494.574	73.7166						High	2.81157	3	494.572	74.7937
	DAILSGKFDQVR	2	3	2	LOC_Os01g60190.1 protein;LOC_Os05g40420.2 protein		1348.72	1	High	2.32261	2	674.864	56.4955						High	2.16165	2	674.863	54.731
	TSGEYLVK	4	4	2	LOC_Os01g60190.1 protein;LOC_Os05g40420.2 protein		896.473	0	High	1.40554	2	448.74	32.8336	High	1.46551	2	448.74	32.8761	High	1.54314	2	448.74	30.2095						High	1.56365	2	448.738	30.2276
LOC_Os05g40420.2 protein	2,3-bisphosphoglycerate-independent phosphoglycerate mutase, putative, expressed	52.5407	5.50342	17.6683	7	8	8.46739	5	5	23.6834	10	11				16.1529	8	9
	Sequence	# PSMs	# Proteins	# Protein Groups	Protein Group Accessions	Modifications	MH+ [Da]	# Missed Cleavages	Leptotene	XCorr Leptotene	Charge Leptotene	m/z [Da] Leptotene	RT Leptotene	Zygotene	XCorr Zygotene	Charge Zygotene	m/z [Da] Zygotene	RT Zygotene	Pachytene	XCorr Pachytene	Charge Pachytene	m/z [Da] Pachytene	RT Pachytene	Diplotene	XCorr Diplotene	Charge Diplotene	m/z [Da] Diplotene	RT Diplotene	Diakinesis	XCorr Diakinesis	Charge Diakinesis	m/z [Da] Diakinesis	RT Diakinesis
	GIDACIASGGGR	3	3	1	LOC_Os05g40420.2 protein	C5(Carbamidomethyl)	1133.54	0	High	3.41465	2	567.272	37.4903	High	3.08193	2	567.273	37.5988	High	3.52451	2	567.272	35.5612
	ARDAILSGKFDQVR	5	3	2	LOC_Os01g60190.1 protein;LOC_Os05g40420.2 protein		1575.86	2	High	3.1061	3	525.958	48.7632	High	2.9524	3	525.959	48.8719	High	2.84908	2	788.433	46.7404
	FQNAVEAVK	2	4	2	LOC_Os01g60190.1 protein;LOC_Os05g40420.2 protein		1005.53	0	High	2.45706	2	503.272	36.4187																High	2.49349	2	503.27	34.2072
	TFACSETVK	4	3	2	LOC_Os01g60190.1 protein;LOC_Os05g40420.2 protein	C4(Carbamidomethyl)	1042.48	0	High	2.03017	2	521.748	29.5914	High	2.43307	2	521.748	29.8655	High	2.27568	2	521.748	27.3161						High	2.78924	2	521.745	27.361
	AKGIDACIASGGGR	1	3	1	LOC_Os05g40420.2 protein	C7(Carbamidomethyl)	1332.67	1											High	2.73905	2	666.838	29.9035
	LVDTALASGK	2	3	1	LOC_Os05g40420.2 protein		974.553	0											High	2.83115	2	487.78	35.1523						High	2.17228	2	487.778	34.9544
	GWDAQVLGEAPHK	2	4	1	LOC_Os05g40420.2 protein		1407.69	0																					High	3.15389	2	704.351	54.9041
	LPSHYLVSPPEIER	1	4	2	LOC_Os01g60190.1 protein;LOC_Os05g40420.2 protein		1636.86	0																					High	1.98412	3	546.293	62.1698
	ALEYEDFDKFDR	1	3	1	LOC_Os05g40420.2 protein		1547.69	1																					High	2.73243	2	774.351	66.487
	FGHVTFFWNGNR	4	4	2	LOC_Os01g60190.1 protein;LOC_Os05g40420.2 protein		1481.71	0	High	2.25486	3	494.576	75.722	High	1.79338	3	494.575	75.5199	High	2.35451	3	494.574	73.7166						High	2.81157	3	494.572	74.7937
	DAILSGKFDQVR	2	3	2	LOC_Os01g60190.1 protein;LOC_Os05g40420.2 protein		1348.72	1	High	2.32261	2	674.864	56.4955						High	2.16165	2	674.863	54.731
	TSGEYLVK	4	4	2	LOC_Os01g60190.1 protein;LOC_Os05g40420.2 protein		896.473	0	High	1.40554	2	448.74	32.8336	High	1.46551	2	448.74	32.8761	High	1.54314	2	448.74	30.2095						High	1.56365	2	448.738	30.2276
	IFEGEGFK	1	3	1	LOC_Os05g40420.2 protein		926.462	0											High	1.44032	2	463.734	46.1077
	ALEYEDFDKFDRVR	1	3	1	LOC_Os05g40420.2 protein		1802.87	2											High	2.14258	3	601.627	64.3736
LOC_Os07g49150.1 protein	26S protease regulatory subunit 4, putative, expressed	49.556	6.21436													12.9259	6	6
	Sequence	# PSMs	# Proteins	# Protein Groups	Protein Group Accessions	Modifications	MH+ [Da]	# Missed Cleavages	Leptotene	XCorr Leptotene	Charge Leptotene	m/z [Da] Leptotene	RT Leptotene	Zygotene	XCorr Zygotene	Charge Zygotene	m/z [Da] Zygotene	RT Zygotene	Pachytene	XCorr Pachytene	Charge Pachytene	m/z [Da] Pachytene	RT Pachytene	Diplotene	XCorr Diplotene	Charge Diplotene	m/z [Da] Diplotene	RT Diplotene	Diakinesis	XCorr Diakinesis	Charge Diakinesis	m/z [Da] Diakinesis	RT Diakinesis
	AICTEAGLLALR	1	2	2	LOC_Os07g49150.1 protein;LOC_Os03g18690.1 protein	C3(Carbamidomethyl)	1287.7	0																					High	3.02637	2	644.355	74.0809
	TMLELLNQLDGFDSR	1	2	2	LOC_Os07g49150.1 protein;LOC_Os03g18690.1 protein		1751.86	0																					High	3.66401	2	876.431	116.177
	AVANSTSATFLR	1	2	2	LOC_Os07g49150.1 protein;LOC_Os03g18690.1 protein		1237.65	0																					High	2.03658	2	619.326	47.139
	LRPTEDKTEEDR	1	1	1	LOC_Os07g49150.1 protein		1488.72	1																					High	2.05144	3	496.913	12.5737
	GVILYGEPGTGK	1	2	2	LOC_Os07g49150.1 protein;LOC_Os03g18690.1 protein		1190.63	0																					High	2.14748	2	595.821	49.136
	IESLDPALLRPGR	1	2	2	LOC_Os07g49150.1 protein;LOC_Os03g18690.1 protein		1436.82	0																					High	1.08487	3	479.61	63.7215
LOC_Os03g18690.1 protein	26S protease regulatory subunit 4, putative, expressed	49.6831	6.21436													13.2318	6	6
	Sequence	# PSMs	# Proteins	# Protein Groups	Protein Group Accessions	Modifications	MH+ [Da]	# Missed Cleavages	Leptotene	XCorr Leptotene	Charge Leptotene	m/z [Da] Leptotene	RT Leptotene	Zygotene	XCorr Zygotene	Charge Zygotene	m/z [Da] Zygotene	RT Zygotene	Pachytene	XCorr Pachytene	Charge Pachytene	m/z [Da] Pachytene	RT Pachytene	Diplotene	XCorr Diplotene	Charge Diplotene	m/z [Da] Diplotene	RT Diplotene	Diakinesis	XCorr Diakinesis	Charge Diakinesis	m/z [Da] Diakinesis	RT Diakinesis
	AICTEAGLLALR	1	2	2	LOC_Os07g49150.1 protein;LOC_Os03g18690.1 protein	C3(Carbamidomethyl)	1287.7	0																					High	3.02637	2	644.355	74.0809
	TMLELLNQLDGFDSR	1	2	2	LOC_Os07g49150.1 protein;LOC_Os03g18690.1 protein		1751.86	0																					High	3.66401	2	876.431	116.177
	AVANSTSATFLR	1	2	2	LOC_Os07g49150.1 protein;LOC_Os03g18690.1 protein		1237.65	0																					High	2.03658	2	619.326	47.139
	GVILYGEPGTGK	1	2	2	LOC_Os07g49150.1 protein;LOC_Os03g18690.1 protein		1190.63	0																					High	2.14748	2	595.821	49.136
	IESLDPALLRPGR	1	2	2	LOC_Os07g49150.1 protein;LOC_Os03g18690.1 protein		1436.82	0																					High	1.08487	3	479.61	63.7215
	LRPSEDKTEEDR	1	1	1	LOC_Os03g18690.1 protein		1474.71	1																					High	2.35738	2	737.858	11.7795
LOC_Os02g56000.2 protein	26S protease regulatory subunit 6A, putative, expressed	45.4534	5.0083	6.70044	4	4	7.90537	3	3	15.7358	7	7				9.04605	4	4
	Sequence	# PSMs	# Proteins	# Protein Groups	Protein Group Accessions	Modifications	MH+ [Da]	# Missed Cleavages	Leptotene	XCorr Leptotene	Charge Leptotene	m/z [Da] Leptotene	RT Leptotene	Zygotene	XCorr Zygotene	Charge Zygotene	m/z [Da] Zygotene	RT Zygotene	Pachytene	XCorr Pachytene	Charge Pachytene	m/z [Da] Pachytene	RT Pachytene	Diplotene	XCorr Diplotene	Charge Diplotene	m/z [Da] Diplotene	RT Diplotene	Diakinesis	XCorr Diakinesis	Charge Diakinesis	m/z [Da] Diakinesis	RT Diakinesis
	LAGPQLVQMFIGDGAK	1	3	2	LOC_Os02g56000.2 protein;LOC_Os06g07630.1 protein	M9(Oxidation)	1660.87	0	High	2.97569	2	830.941	92.9189
	GVLLYGPPGTGK	4	8	6	LOC_Os02g10640.1 protein;LOC_Os02g21970.1 protein;LOC_Os02g56000.2 protein;LOC_Os06g07630.1 protein;LOC_Os02g11050.1 protein;LOC_Os04g21660.1 protein		1158.65	0	High	1.87608	2	579.834	57.9432	High	3.06249	2	579.829	57.8671	High	1.97044	2	579.832	56.4904						High	1.79104	2	579.827	56.3614
	KMNVNPDVNFEELAR	1	3	2	LOC_Os02g56000.2 protein;LOC_Os06g07630.1 protein	M2(Oxidation)	1791.87	1	High	1.7898	3	597.962	61.9187
	STDDFNGAQLK	2	3	2	LOC_Os02g56000.2 protein;LOC_Os06g07630.1 protein		1195.56	0											High	3.35458	2	598.283	37.2288						High	2.37751	2	598.279	37.2005
	KIEFPHPSEEAR	2	3	2	LOC_Os02g56000.2 protein;LOC_Os06g07630.1 protein		1439.73	1											High	2.47397	3	480.581	39.0279						High	1.77155	2	720.362	38.6794
	ACAAQTNATFLK	1	3	2	LOC_Os02g56000.2 protein;LOC_Os06g07630.1 protein	C2(Carbamidomethyl)	1295.64	0											High	3.62886	2	648.323	41.0888
	RFDSEVSGDREVQR	1	3	2	LOC_Os02g56000.2 protein;LOC_Os06g07630.1 protein		1679.8	2																					High	3.10594	3	560.606	27.845
	QTIFLPVIGLVDPEK	1	2	1	LOC_Os02g56000.2 protein		1668.96	0											High	2.62922	2	834.982	111.782
	VLKDELQR	1	3	2	LOC_Os02g56000.2 protein;LOC_Os06g07630.1 protein		1000.58	1						High	2.1096	2	500.794	27.2848
	TNLEVESYKEK	1	2	1	LOC_Os02g56000.2 protein		1339.67	1						High	2.73329	2	670.341	34.432
	ADILDPALMR	1	3	2	LOC_Os02g56000.2 protein;LOC_Os06g07630.1 protein	M9(Oxidation)	1130.59	0	High	1.84866	2	565.796	59.7094
	ILQIHSR	1	3	2	LOC_Os02g56000.2 protein;LOC_Os06g07630.1 protein		866.522	0											High	1.67872	2	433.765	24.8874
	LLDNETR	1	2	1	LOC_Os02g56000.2 protein		860.449	0											High	1.31824	2	430.728	21.5045
LOC_Os06g07630.1 protein	26S protease regulatory subunit 6A, putative, expressed	47.7496	5.07178	6.70044	4	4	5.17209	2	2	16.5164	6	6				9.04605	4	4
	Sequence	# PSMs	# Proteins	# Protein Groups	Protein Group Accessions	Modifications	MH+ [Da]	# Missed Cleavages	Leptotene	XCorr Leptotene	Charge Leptotene	m/z [Da] Leptotene	RT Leptotene	Zygotene	XCorr Zygotene	Charge Zygotene	m/z [Da] Zygotene	RT Zygotene	Pachytene	XCorr Pachytene	Charge Pachytene	m/z [Da] Pachytene	RT Pachytene	Diplotene	XCorr Diplotene	Charge Diplotene	m/z [Da] Diplotene	RT Diplotene	Diakinesis	XCorr Diakinesis	Charge Diakinesis	m/z [Da] Diakinesis	RT Diakinesis
	LAGPQLVQMFIGDGAK	1	3	2	LOC_Os02g56000.2 protein;LOC_Os06g07630.1 protein	M9(Oxidation)	1660.87	0	High	2.97569	2	830.941	92.9189
	GVLLYGPPGTGK	4	8	6	LOC_Os02g10640.1 protein;LOC_Os02g21970.1 protein;LOC_Os02g56000.2 protein;LOC_Os06g07630.1 protein;LOC_Os02g11050.1 protein;LOC_Os04g21660.1 protein		1158.65	0	High	1.87608	2	579.834	57.9432	High	3.06249	2	579.829	57.8671	High	1.97044	2	579.832	56.4904						High	1.79104	2	579.827	56.3614
	KMNVNPDVNFEELAR	1	3	2	LOC_Os02g56000.2 protein;LOC_Os06g07630.1 protein	M2(Oxidation)	1791.87	1	High	1.7898	3	597.962	61.9187
	STDDFNGAQLK	2	3	2	LOC_Os02g56000.2 protein;LOC_Os06g07630.1 protein		1195.56	0											High	3.35458	2	598.283	37.2288						High	2.37751	2	598.279	37.2005
	KIEFPHPSEEAR	2	3	2	LOC_Os02g56000.2 protein;LOC_Os06g07630.1 protein		1439.73	1											High	2.47397	3	480.581	39.0279						High	1.77155	2	720.362	38.6794
	ACAAQTNATFLK	1	3	2	LOC_Os02g56000.2 protein;LOC_Os06g07630.1 protein	C2(Carbamidomethyl)	1295.64	0											High	3.62886	2	648.323	41.0888
	APCIIFIDEIDAIGTK	1	1	1	LOC_Os06g07630.1 protein	C3(Carbamidomethyl)	1775.93	0											High	3.40988	2	888.468	105.061
	RFDSEVSGDREVQR	1	3	2	LOC_Os02g56000.2 protein;LOC_Os06g07630.1 protein		1679.8	2																					High	3.10594	3	560.606	27.845
	VLKDELQR	1	3	2	LOC_Os02g56000.2 protein;LOC_Os06g07630.1 protein		1000.58	1						High	2.1096	2	500.794	27.2848
	ADILDPALMR	1	3	2	LOC_Os02g56000.2 protein;LOC_Os06g07630.1 protein	M9(Oxidation)	1130.59	0	High	1.84866	2	565.796	59.7094
	ILQIHSR	1	3	2	LOC_Os02g56000.2 protein;LOC_Os06g07630.1 protein		866.522	0											High	1.67872	2	433.765	24.8874
LOC_Os02g21970.1 protein	26S protease regulatory subunit 6B, putative, expressed	46.426	6.07471	8.5456	4	4	7.2698	3	3	14.2778	6	7
	Sequence	# PSMs	# Proteins	# Protein Groups	Protein Group Accessions	Modifications	MH+ [Da]	# Missed Cleavages	Leptotene	XCorr Leptotene	Charge Leptotene	m/z [Da] Leptotene	RT Leptotene	Zygotene	XCorr Zygotene	Charge Zygotene	m/z [Da] Zygotene	RT Zygotene	Pachytene	XCorr Pachytene	Charge Pachytene	m/z [Da] Pachytene	RT Pachytene	Diplotene	XCorr Diplotene	Charge Diplotene	m/z [Da] Diplotene	RT Diplotene	Diakinesis	XCorr Diakinesis	Charge Diakinesis	m/z [Da] Diakinesis	RT Diakinesis
	AVAHHTTAAFIR	4	1	1	LOC_Os02g21970.1 protein		1294.7	0	High	2.56561	2	647.854	28.7422	High	2.32507	2	647.856	29.4117	High	2.62133	3	432.238	25.6417
	GVLLYGPPGTGK	3	8	6	LOC_Os02g10640.1 protein;LOC_Os02g21970.1 protein;LOC_Os02g56000.2 protein;LOC_Os06g07630.1 protein;LOC_Os02g11050.1 protein;LOC_Os04g21660.1 protein		1158.65	0	High	1.87608	2	579.834	57.9432	High	3.06249	2	579.829	57.8671	High	1.97044	2	579.832	56.4904
	EAVELPLTHHELYK	1	1	1	LOC_Os02g21970.1 protein		1678.88	0											High	2.96421	2	839.945	56.4055
	TNVKKPETDFDFYK	2	1	1	LOC_Os02g21970.1 protein		1731.86	1	High	2.04745	3	577.957	50.8167						High	2.53914	3	577.958	48.6363
	LVFQVCTAK	1	1	1	LOC_Os02g21970.1 protein	C6(Carbamidomethyl)	1065.58	0						High	1.88224	2	533.293	56.4871
	VVGSEFVQK	2	1	1	LOC_Os02g21970.1 protein		992.542	0	High	2.05645	2	496.775	39.6216						High	1.60972	2	496.775	37.3753
	YVILPKDFEK	1	1	1	LOC_Os02g21970.1 protein		1251.7	1											High	1.78277	3	417.904	59.1999
LOC_Os02g54340.1 protein	26S protease regulatory subunit 7, putative, expressed	47.6514	6.29053	14.221	5	5	17.1231	7	7	20.0842	7	7				10.2386	6	6
	Sequence	# PSMs	# Proteins	# Protein Groups	Protein Group Accessions	Modifications	MH+ [Da]	# Missed Cleavages	Leptotene	XCorr Leptotene	Charge Leptotene	m/z [Da] Leptotene	RT Leptotene	Zygotene	XCorr Zygotene	Charge Zygotene	m/z [Da] Zygotene	RT Zygotene	Pachytene	XCorr Pachytene	Charge Pachytene	m/z [Da] Pachytene	RT Pachytene	Diplotene	XCorr Diplotene	Charge Diplotene	m/z [Da] Diplotene	RT Diplotene	Diakinesis	XCorr Diakinesis	Charge Diakinesis	m/z [Da] Diakinesis	RT Diakinesis
	ACIVFFDEVDAIGGAR	1	3	1	LOC_Os02g54340.1 protein	C2(Carbamidomethyl)	1739.84	0	High	4.05597	2	870.423	97.1034
	FDDGVGGDNEVQR	4	3	1	LOC_Os02g54340.1 protein		1407.61	0	High	3.41304	2	704.311	36.2648	High	2.8952	2	704.31	36.3072	High	3.98882	2	704.31	34.7524						High	4.04269	2	704.307	34.9837
	KVEFGLPDLEGR	4	3	1	LOC_Os02g54340.1 protein		1359.73	1	High	2.08908	3	453.914	72.6528	High	1.6533	3	453.914	72.4832	High	1.72223	3	453.914	70.7034						High	1.40491	3	453.912	71.609
	TYGLGPYSTSIK	3	3	1	LOC_Os02g54340.1 protein		1286.66	0	High	1.88006	2	643.833	59.7129	High	2.27499	2	643.837	59.801											High	2.21546	2	643.833	58.9638
	LCPNSTGADIR	3	1	1	LOC_Os02g54340.1 protein	C2(Carbamidomethyl)	1203.58	0						High	1.87371	2	602.294	32.9203	High	2.79144	2	602.293	30.7974						High	2.1863	2	602.291	30.6422
	TMLEIVNQLDGFDAR	2	3	1	LOC_Os02g54340.1 protein	M2(Oxidation)	1737.85	0						High	3.88813	2	869.425	85.9516	High	4.4645	2	869.428	85.1115
	TVTEKDFLDAVNKVIK	2	1	1	LOC_Os02g54340.1 protein		1820.02	2						High	3.40363	3	607.345	88.088	High	3.71285	3	607.345	87.095
	FVVGLGDK	1	3	1	LOC_Os02g54340.1 protein		834.468	0																					High	1.7942	2	417.738	50.9465
	LGIDPPKGVLCYGPPGTGK	3	3	1	LOC_Os02g54340.1 protein	C11(Carbamidomethyl)	1926.01	1	High	2.78285	3	642.678	70.7791	High	2.78746	3	642.678	70.6421	High	2.94075	3	642.676	69.2289
	IISPNTDDAKYVINVK	1	3	1	LOC_Os02g54340.1 protein		1789.97	1											High	2.18585	3	597.327	60.8786
	KINDLCGIK	1	3	1	LOC_Os02g54340.1 protein	C6(Carbamidomethyl)	1060.58	1																					High	1.5218	2	530.793	32.9549
LOC_Os02g10640.1 protein	26S protease regulatory subunit, putative, expressed	44.5583	7.45947	9.86142	3	4	9.36337	3	3	3.95857	2	2				5.41167	2	2
	Sequence	# PSMs	# Proteins	# Protein Groups	Protein Group Accessions	Modifications	MH+ [Da]	# Missed Cleavages	Leptotene	XCorr Leptotene	Charge Leptotene	m/z [Da] Leptotene	RT Leptotene	Zygotene	XCorr Zygotene	Charge Zygotene	m/z [Da] Zygotene	RT Zygotene	Pachytene	XCorr Pachytene	Charge Pachytene	m/z [Da] Pachytene	RT Pachytene	Diplotene	XCorr Diplotene	Charge Diplotene	m/z [Da] Diplotene	RT Diplotene	Diakinesis	XCorr Diakinesis	Charge Diakinesis	m/z [Da] Diakinesis	RT Diakinesis
	IVSSAIIDKYIGESAR	3	2	1	LOC_Os02g10640.1 protein		1721.94	1	High	3.46012	2	861.474	74.779	High	2.89937	3	574.653	74.3997
	GVLLYGPPGTGK	4	8	6	LOC_Os02g10640.1 protein;LOC_Os02g21970.1 protein;LOC_Os02g56000.2 protein;LOC_Os06g07630.1 protein;LOC_Os02g11050.1 protein;LOC_Os04g21660.1 protein		1158.65	0	High	1.87608	2	579.834	57.9432	High	3.06249	2	579.829	57.8671	High	1.97044	2	579.832	56.4904						High	1.79104	2	579.827	56.3614
	AIASNIDANFLK	1	2	1	LOC_Os02g10640.1 protein		1276.69	0						High	3.40151	2	638.847	70.1942
	KLESSAHYSADFGKE	1	2	1	LOC_Os02g10640.1 protein		1668.78	2																					High	3.62063	2	834.894	34.633
	KIEIPLPNEQAR	2	1	1	LOC_Os02g10640.1 protein		1407.8	1	High	2.00311	2	704.401	58.5751						High	1.98813	2	704.402	56.2069
LOC_Os02g11050.1 protein	26S protease regulatory subunit, putative, expressed	47.1928	8.85107	4.3828	2	2
	Sequence	# PSMs	# Proteins	# Protein Groups	Protein Group Accessions	Modifications	MH+ [Da]	# Missed Cleavages	Leptotene	XCorr Leptotene	Charge Leptotene	m/z [Da] Leptotene	RT Leptotene	Zygotene	XCorr Zygotene	Charge Zygotene	m/z [Da] Zygotene	RT Zygotene	Pachytene	XCorr Pachytene	Charge Pachytene	m/z [Da] Pachytene	RT Pachytene	Diplotene	XCorr Diplotene	Charge Diplotene	m/z [Da] Diplotene	RT Diplotene	Diakinesis	XCorr Diakinesis	Charge Diakinesis	m/z [Da] Diakinesis	RT Diakinesis
	YVVDIDKSIDITK	1	1	1	LOC_Os02g11050.1 protein		1508.81	1	High	2.50671	2	754.911	66.5779
	GVLLYGPPGTGK	1	8	6	LOC_Os02g10640.1 protein;LOC_Os02g21970.1 protein;LOC_Os02g56000.2 protein;LOC_Os06g07630.1 protein;LOC_Os02g11050.1 protein;LOC_Os04g21660.1 protein		1158.66	0	High	1.87608	2	579.834	57.9432
LOC_Os01g16190.1 protein	26S proteasome non-ATPase regulatory subunit 14, putative, expressed	34.3165	6.60986				4.28728	2	2
	Sequence	# PSMs	# Proteins	# Protein Groups	Protein Group Accessions	Modifications	MH+ [Da]	# Missed Cleavages	Leptotene	XCorr Leptotene	Charge Leptotene	m/z [Da] Leptotene	RT Leptotene	Zygotene	XCorr Zygotene	Charge Zygotene	m/z [Da] Zygotene	RT Zygotene	Pachytene	XCorr Pachytene	Charge Pachytene	m/z [Da] Pachytene	RT Pachytene	Diplotene	XCorr Diplotene	Charge Diplotene	m/z [Da] Diplotene	RT Diplotene	Diakinesis	XCorr Diakinesis	Charge Diakinesis	m/z [Da] Diakinesis	RT Diakinesis
	HYYSIAINYR	1	2	1	LOC_Os01g16190.1 protein		1299.65	0						High	1.99258	2	650.329	55.3363
	AVAVVIDPIQSVK	1	2	1	LOC_Os01g16190.1 protein		1338.8	0						High	2.2947	2	669.904	72.8145
LOC_Os08g43640.3 protein	26S proteasome non-ATPase regulatory subunit 3, putative, expressed	45.0754	8.44092	10.267	5	5	4.15903	3	3	6.72914	2	2				12.0316	5	5
	Sequence	# PSMs	# Proteins	# Protein Groups	Protein Group Accessions	Modifications	MH+ [Da]	# Missed Cleavages	Leptotene	XCorr Leptotene	Charge Leptotene	m/z [Da] Leptotene	RT Leptotene	Zygotene	XCorr Zygotene	Charge Zygotene	m/z [Da] Zygotene	RT Zygotene	Pachytene	XCorr Pachytene	Charge Pachytene	m/z [Da] Pachytene	RT Pachytene	Diplotene	XCorr Diplotene	Charge Diplotene	m/z [Da] Diplotene	RT Diplotene	Diakinesis	XCorr Diakinesis	Charge Diakinesis	m/z [Da] Diakinesis	RT Diakinesis
	NYLHYNLYDQAEK	2	4	2	LOC_Os09g37000.2 protein;LOC_Os08g43640.3 protein		1670.77	0	High	3.62113	2	835.892	55.8813																High	4.37721	2	835.89	55.1952
	LDSDNPVADAESIVAK	3	2	1	LOC_Os08g43640.3 protein		1643.82	0	High	3.2776	2	822.411	80.8031						High	3.71672	2	822.414	79.6169						High	2.41578	2	822.411	80.1014
	DELGQETLLNLLLR	1	4	2	LOC_Os08g43640.3 protein;LOC_Os09g37000.2 protein		1626.89	0											High	3.01243	2	813.949	119.596
	EALTPYFELTNAVR	1	2	1	LOC_Os08g43640.3 protein		1623.83	0																					High	1.86043	2	812.42	89.1221
	IGDLELFR	1	2	1	LOC_Os08g43640.3 protein		962.529	0						High	2.40592	2	481.768	76.4265
	YLFYLGK	3	4	2	LOC_Os09g37000.2 protein;LOC_Os08g43640.3 protein		903.495	0	High	1.47384	2	452.252	75.7811	High	1.50652	2	452.253	75.5001											High	1.67372	2	452.251	74.411
	LLLGEIPER	2	4	2	LOC_Os08g43640.3 protein;LOC_Os09g37000.2 protein		1039.62	0	High	1.71103	2	520.31	67.69	High	1.75311	2	520.314	67.6453
	FEAHSNQQFCR	1	4	2	LOC_Os08g43640.3 protein;LOC_Os09g37000.2 protein	C10(Carbamidomethyl)	1423.62	0	High	1.65723	2	712.312	27.925
	ACANASIAR	1	2	1	LOC_Os08g43640.3 protein	C2(Carbamidomethyl)	933.456	0																					High	1.70443	2	467.232	16.1927
LOC_Os09g37000.2 protein	26S proteasome non-ATPase regulatory subunit 3, putative, expressed	44.7404	8.60205	6.98939	4	4	3.87509	3	3	5.33895	2	2				8.51289	3	3
	Sequence	# PSMs	# Proteins	# Protein Groups	Protein Group Accessions	Modifications	MH+ [Da]	# Missed Cleavages	Leptotene	XCorr Leptotene	Charge Leptotene	m/z [Da] Leptotene	RT Leptotene	Zygotene	XCorr Zygotene	Charge Zygotene	m/z [Da] Zygotene	RT Zygotene	Pachytene	XCorr Pachytene	Charge Pachytene	m/z [Da] Pachytene	RT Pachytene	Diplotene	XCorr Diplotene	Charge Diplotene	m/z [Da] Diplotene	RT Diplotene	Diakinesis	XCorr Diakinesis	Charge Diakinesis	m/z [Da] Diakinesis	RT Diakinesis
	NYLHYNLYDQAEK	2	4	2	LOC_Os09g37000.2 protein;LOC_Os08g43640.3 protein		1670.77	0	High	3.62113	2	835.892	55.8813																High	4.37721	2	835.89	55.1952
	VGDLELFR	2	2	1	LOC_Os09g37000.2 protein		948.515	0						High	2.12198	2	474.761	70.9246	High	2.32653	2	474.761	69.0386
	DELGQETLLNLLLR	1	4	2	LOC_Os08g43640.3 protein;LOC_Os09g37000.2 protein		1626.89	0											High	3.01243	2	813.949	119.596
	AALAPYFELTNAVR	1	2	1	LOC_Os09g37000.2 protein		1535.82	0																					High	2.46196	3	512.61	88.8293
	YLFYLGK	3	4	2	LOC_Os09g37000.2 protein;LOC_Os08g43640.3 protein		903.495	0	High	1.47384	2	452.252	75.7811	High	1.50652	2	452.253	75.5001											High	1.67372	2	452.251	74.411
	LLLGEIPER	2	4	2	LOC_Os08g43640.3 protein;LOC_Os09g37000.2 protein		1039.62	0	High	1.71103	2	520.31	67.69	High	1.75311	2	520.314	67.6453
	FEAHSNQQFCR	1	4	2	LOC_Os08g43640.3 protein;LOC_Os09g37000.2 protein	C10(Carbamidomethyl)	1423.62	0	High	1.65723	2	712.312	27.925
LOC_Os03g13970.1 protein	26S proteasome non-ATPase regulatory subunit 4, putative, expressed	42.3568	4.64014				5.20148	2	2	6.85682	2	2				3.05278	2	2
	Sequence	# PSMs	# Proteins	# Protein Groups	Protein Group Accessions	Modifications	MH+ [Da]	# Missed Cleavages	Leptotene	XCorr Leptotene	Charge Leptotene	m/z [Da] Leptotene	RT Leptotene	Zygotene	XCorr Zygotene	Charge Zygotene	m/z [Da] Zygotene	RT Zygotene	Pachytene	XCorr Pachytene	Charge Pachytene	m/z [Da] Pachytene	RT Pachytene	Diplotene	XCorr Diplotene	Charge Diplotene	m/z [Da] Diplotene	RT Diplotene	Diakinesis	XCorr Diakinesis	Charge Diakinesis	m/z [Da] Diakinesis	RT Diakinesis
	FQAQADAVNLICGAK	3	1	1	LOC_Os03g13970.1 protein	C12(Carbamidomethyl)	1605.8	0						High	3.50753	2	803.405	70.124	High	4.07616	2	803.406	69.0151						High	3.05278	2	803.404	69.8789
	IIAFIGSPVK	2	1	1	LOC_Os03g13970.1 protein		1044.64	0						High	1.69395	2	522.826	72.442											High	1.55899	2	522.824	70.85
	IIAFIGSPVKYDKK	1	1	1	LOC_Os03g13970.1 protein		1578.93	2											High	2.78066	2	789.967	57.3089
LOC_Os02g38810.1 protein	26S proteasome non-ATPase regulatory subunit 6, putative, expressed	44.1218	5.79541	9.31196	3	3	5.91289	2	2
	Sequence	# PSMs	# Proteins	# Protein Groups	Protein Group Accessions	Modifications	MH+ [Da]	# Missed Cleavages	Leptotene	XCorr Leptotene	Charge Leptotene	m/z [Da] Leptotene	RT Leptotene	Zygotene	XCorr Zygotene	Charge Zygotene	m/z [Da] Zygotene	RT Zygotene	Pachytene	XCorr Pachytene	Charge Pachytene	m/z [Da] Pachytene	RT Pachytene	Diplotene	XCorr Diplotene	Charge Diplotene	m/z [Da] Diplotene	RT Diplotene	Diakinesis	XCorr Diakinesis	Charge Diakinesis	m/z [Da] Diakinesis	RT Diakinesis
	IADAEENLGESEVR	2	3	2	LOC_Os02g38810.1 protein;LOC_Os04g40850.1 protein		1531.72	0	High	3.68194	2	766.364	44.4384	High	3.39878	2	766.364	44.5285
	VVDAPEILAVIGK	2	3	2	LOC_Os02g38810.1 protein;LOC_Os04g40850.1 protein		1323.79	0	High	3.5812	2	662.398	95.1214	High	2.51412	2	662.399	94.6232
	LFLLSHPDLDDLAK	1	1	1	LOC_Os02g38810.1 protein		1596.86	0	High	2.04882	3	532.959	87.6413
LOC_Os04g40850.1 protein	26S proteasome non-ATPase regulatory subunit 6, putative, expressed	44.0568	5.92236	9.81535	3	3	5.91289	2	2	4.88724	2	2
	Sequence	# PSMs	# Proteins	# Protein Groups	Protein Group Accessions	Modifications	MH+ [Da]	# Missed Cleavages	Leptotene	XCorr Leptotene	Charge Leptotene	m/z [Da] Leptotene	RT Leptotene	Zygotene	XCorr Zygotene	Charge Zygotene	m/z [Da] Zygotene	RT Zygotene	Pachytene	XCorr Pachytene	Charge Pachytene	m/z [Da] Pachytene	RT Pachytene	Diplotene	XCorr Diplotene	Charge Diplotene	m/z [Da] Diplotene	RT Diplotene	Diakinesis	XCorr Diakinesis	Charge Diakinesis	m/z [Da] Diakinesis	RT Diakinesis
	IADAEENLGESEVR	2	3	2	LOC_Os02g38810.1 protein;LOC_Os04g40850.1 protein		1531.72	0	High	3.68194	2	766.364	44.4384	High	3.39878	2	766.364	44.5285
	VVDAPEILAVIGK	3	3	2	LOC_Os02g38810.1 protein;LOC_Os04g40850.1 protein		1323.79	0	High	3.5812	2	662.398	95.1214	High	2.51412	2	662.399	94.6232	High	2.8486	2	662.399	93.7364
	GRIEEEIR	1	2	1	LOC_Os04g40850.1 protein		1001.54	1	High	2.55221	2	501.273	28.3543
	SFFAAFSGLTEQIKLDR	1	1	1	LOC_Os04g40850.1 protein		1930.02	1											High	2.03864	3	644.01	103.26
LOC_Os07g25420.1 protein	26S proteasome non-ATPase regulatory subunit 8, putative, expressed	30.7526	5.07178	12.126	4	4	11.3291	3	3							4.28026	2	2
	Sequence	# PSMs	# Proteins	# Protein Groups	Protein Group Accessions	Modifications	MH+ [Da]	# Missed Cleavages	Leptotene	XCorr Leptotene	Charge Leptotene	m/z [Da] Leptotene	RT Leptotene	Zygotene	XCorr Zygotene	Charge Zygotene	m/z [Da] Zygotene	RT Zygotene	Pachytene	XCorr Pachytene	Charge Pachytene	m/z [Da] Pachytene	RT Pachytene	Diplotene	XCorr Diplotene	Charge Diplotene	m/z [Da] Diplotene	RT Diplotene	Diakinesis	XCorr Diakinesis	Charge Diakinesis	m/z [Da] Diakinesis	RT Diakinesis
	EIPSLQVINQTLSYAR	2	1	1	LOC_Os07g25420.1 protein		1831.99	0	High	3.75103	2	916.5	98.4335	High	4.20239	2	916.501	97.926
	NDFDTCVDLLSQLK	2	2	1	LOC_Os07g25420.1 protein	C6(Carbamidomethyl)	1667.79	0	High	3.62313	2	834.4	92.8188	High	3.90038	2	834.397	92.3002
	LVEVTQLFSR	2	2	1	LOC_Os07g25420.1 protein		1191.67	0	High	1.87042	2	596.341	81.9768	High	3.22629	2	596.34	81.8492
	IEDQDAFER	1	2	1	LOC_Os07g25420.1 protein		1122.5	0																					High	2.13071	2	561.755	35.1043
	DIYEHAVVLSVK	1	2	1	LOC_Os07g25420.1 protein		1372.74	0																					High	2.14955	2	686.874	60.7407
	TVRDELAGCSEK	1	2	1	LOC_Os07g25420.1 protein	C9(Carbamidomethyl)	1364.65	1	High	2.88139	2	682.829	28.9123
LOC_Os03g50540.1 protein	2Fe-2S iron-sulfur cluster binding domain containing protein, expressed	81.065	6.20166	13.2964	5	5				9.48456	3	3				8.09024	4	4
	Sequence	# PSMs	# Proteins	# Protein Groups	Protein Group Accessions	Modifications	MH+ [Da]	# Missed Cleavages	Leptotene	XCorr Leptotene	Charge Leptotene	m/z [Da] Leptotene	RT Leptotene	Zygotene	XCorr Zygotene	Charge Zygotene	m/z [Da] Zygotene	RT Zygotene	Pachytene	XCorr Pachytene	Charge Pachytene	m/z [Da] Pachytene	RT Pachytene	Diplotene	XCorr Diplotene	Charge Diplotene	m/z [Da] Diplotene	RT Diplotene	Diakinesis	XCorr Diakinesis	Charge Diakinesis	m/z [Da] Diakinesis	RT Diakinesis
	GFTVLQACEVAGVDIPR	1	1	1	LOC_Os03g50540.1 protein	C8(Carbamidomethyl)	1831.94	0	High	3.53804	2	916.472	87.7832
	GSGEEIGTYVEK	2	1	1	LOC_Os03g50540.1 protein		1268.6	0	High	2.51471	2	634.802	42.11																High	1.85427	2	634.799	41.0028
	FASEVAGVQDLGMLGR	2	1	1	LOC_Os03g50540.1 protein	M13(Oxidation)	1665.84	0	High	1.88032	2	833.421	75.0161						High	3.17989	2	833.424	73.2115
	LNEDINEEWISDKTR	1	1	1	LOC_Os03g50540.1 protein		1861.89	1											High	3.65973	2	931.447	59.0672
	GTETIDVTDAVGSNIR	1	1	1	LOC_Os03g50540.1 protein		1647.8	0																					High	2.92557	2	824.406	62.3094
	ALSEVAGAQLPYDSLSGVR	1	1	1	LOC_Os03g50540.1 protein		1932.99	0																					High	3.3104	2	966.999	77.92
	SVVDKNLGPLVK	2	1	1	LOC_Os03g50540.1 protein		1268.76	1	High	3.10453	2	634.881	50.6008						High	2.64495	2	634.882	48.4906
	TVVENFYMTDAITR	1	1	1	LOC_Os03g50540.1 protein	M8(Oxidation)	1675.8	0	High	2.25877	2	838.403	66.7897
	ANVILPSSAFSEK	1	1	1	LOC_Os03g50540.1 protein		1362.72	0																					High	1.55862	2	681.863	64.6912
LOC_Os11g04670.1 protein	2-isopropylmalate synthase B, putative, expressed	68.405	6.93213	5.72191	3	3	5.39165	2	2	11.607	4	4				10.04	4	4
	Sequence	# PSMs	# Proteins	# Protein Groups	Protein Group Accessions	Modifications	MH+ [Da]	# Missed Cleavages	Leptotene	XCorr Leptotene	Charge Leptotene	m/z [Da] Leptotene	RT Leptotene	Zygotene	XCorr Zygotene	Charge Zygotene	m/z [Da] Zygotene	RT Zygotene	Pachytene	XCorr Pachytene	Charge Pachytene	m/z [Da] Pachytene	RT Pachytene	Diplotene	XCorr Diplotene	Charge Diplotene	m/z [Da] Diplotene	RT Diplotene	Diakinesis	XCorr Diakinesis	Charge Diakinesis	m/z [Da] Diakinesis	RT Diakinesis
	AFSGSGAALDIVVSSVR	3	2	1	LOC_Os11g04670.1 protein		1635.87	0	High	4.0491	2	818.438	88.7464	High	3.7881	2	818.445	88.1613	High	3.66646	2	818.44	87.5327
	YKGTYEIISPDDIGLTR	1	4	1	LOC_Os11g04670.1 protein		1941	1											High	2.11982	3	647.671	73.8491
	GTYEIISPDDIGLTR	1	4	1	LOC_Os11g04670.1 protein		1649.84	0											High	3.69777	2	825.423	79.8509
	IACAVGTGPVDAAYK	1	4	1	LOC_Os11g04670.1 protein	C3(Carbamidomethyl)	1492.74	0																					High	2.92753	2	746.872	48.0945
	AVDDIIQIPTVLR	1	4	1	LOC_Os11g04670.1 protein		1452.84	0																					High	3.0231	2	726.922	93.4692
	IDDPNYVR	1	4	1	LOC_Os11g04670.1 protein		991.48	0																					High	2.00842	2	496.244	30.8609
	KTPEQVVAIAK	3	4	1	LOC_Os11g04670.1 protein		1183.7	1	High	1.6728	2	592.357	38.206	High	1.60355	2	592.357	38.6559	High	2.12298	2	592.355	35.7077
	ANEFGIVLGK	1	4	1	LOC_Os11g04670.1 protein		1047.58	0																					High	2.0809	2	524.293	67.2489
	VVVTGDVSDSK	1	4	1	LOC_Os11g04670.1 protein		1105.57	0	High	1.45855	2	553.291	28.3613
LOC_Os02g01500.1 protein	2-oxo acid dehydrogenases acyltransferase domain containing protein, expressed	58.9613	8.01611	13.6968	6	6	11.6423	4	4	22.3943	8	9				6.39208	4	4
	Sequence	# PSMs	# Proteins	# Protein Groups	Protein Group Accessions	Modifications	MH+ [Da]	# Missed Cleavages	Leptotene	XCorr Leptotene	Charge Leptotene	m/z [Da] Leptotene	RT Leptotene	Zygotene	XCorr Zygotene	Charge Zygotene	m/z [Da] Zygotene	RT Zygotene	Pachytene	XCorr Pachytene	Charge Pachytene	m/z [Da] Pachytene	RT Pachytene	Diplotene	XCorr Diplotene	Charge Diplotene	m/z [Da] Diplotene	RT Diplotene	Diakinesis	XCorr Diakinesis	Charge Diakinesis	m/z [Da] Diakinesis	RT Diakinesis
	ILKADIEDYLASVAK	4	4	1	LOC_Os02g01500.1 protein		1648.92	1	High	3.26013	2	824.962	87.6761	High	3.72415	2	824.965	87.2769	High	3.60355	2	824.961	86.2712
	ADIEDYLASVAK	3	4	1	LOC_Os02g01500.1 protein		1294.65	0	High	3.02861	2	647.831	86.4247	High	2.84441	2	647.831	85.8671	High	2.86221	2	647.832	85.2764
	VIDGAIGAEFLK	3	3	2	LOC_Os02g01500.1 protein;LOC_Os07g22720.2 protein		1232.69	0	High	2.99288	2	616.851	77.7575	High	2.87645	2	616.848	77.3585	High	3.02815	2	616.848	76.1142
	ISINDLVIK	4	6	2	LOC_Os02g01500.1 protein;LOC_Os07g22720.2 protein		1014.62	0	High	2.26105	2	507.813	77.3967	High	2.19734	2	507.814	77.0281	High	2.59472	2	507.813	75.9794						High	1.85583	2	507.811	76.1029
	LRGELNPLQESSGGK	1	3	2	LOC_Os02g01500.1 protein;LOC_Os07g22720.2 protein		1584.83	1											High	3.75383	2	792.918	41.7942
	GLGTIAEEVKQVAQR	1	1	1	LOC_Os02g01500.1 protein		1598.89	1											High	1.43512	3	533.635	73.7517
	QTIPHYYLTVDAR	1	1	1	LOC_Os02g01500.1 protein		1576.81	0											High	1.72393	2	788.907	57.6594
	IIHGDGAKEIK	1	4	1	LOC_Os02g01500.1 protein		1180.67	1											High	2.34602	2	590.839	16.6018
	IFSSPLAR	2	3	2	LOC_Os02g01500.1 protein;LOC_Os07g22720.2 protein		890.509	0	High	1.59318	2	445.758	52.992																High	1.56145	2	445.757	51.2503
	VKETEPSRTPEPK	1	1	1	LOC_Os02g01500.1 protein		1497.79	2																					High	2.68635	3	499.934	14.5121
	GLGTIAEEVK	1	1	1	LOC_Os02g01500.1 protein		1016.56	0																					High	1.84989	2	508.782	52.1982
	KISINDLVIK	1	6	2	LOC_Os02g01500.1 protein;LOC_Os07g22720.2 protein		1142.71	1	High	2.15413	2	571.861	65.4909
LOC_Os07g22720.2 protein	2-oxo acid dehydrogenases acyltransferase domain containing protein, expressed	58.7352	8.41162	10.2682	5	5	10.067	3	4	11.6072	5	5				6.26953	5	5
	Sequence	# PSMs	# Proteins	# Protein Groups	Protein Group Accessions	Modifications	MH+ [Da]	# Missed Cleavages	Leptotene	XCorr Leptotene	Charge Leptotene	m/z [Da] Leptotene	RT Leptotene	Zygotene	XCorr Zygotene	Charge Zygotene	m/z [Da] Zygotene	RT Zygotene	Pachytene	XCorr Pachytene	Charge Pachytene	m/z [Da] Pachytene	RT Pachytene	Diplotene	XCorr Diplotene	Charge Diplotene	m/z [Da] Diplotene	RT Diplotene	Diakinesis	XCorr Diakinesis	Charge Diakinesis	m/z [Da] Diakinesis	RT Diakinesis
	VIDGAIGAEFLK	3	3	2	LOC_Os02g01500.1 protein;LOC_Os07g22720.2 protein		1232.69	0	High	2.99288	2	616.851	77.7575	High	2.87645	2	616.848	77.3585	High	3.02815	2	616.848	76.1142
	ILKADIEDYLAK	4	2	1	LOC_Os07g22720.2 protein		1391.77	1	High	2.86019	2	696.391	70.0734	High	2.49518	2	696.392	69.8035	High	2.23052	3	464.596	68.287
	ISINDLVIK	4	6	2	LOC_Os02g01500.1 protein;LOC_Os07g22720.2 protein		1014.62	0	High	2.26105	2	507.813	77.3967	High	2.19734	2	507.814	77.0281	High	2.59472	2	507.813	75.9794						High	1.85583	2	507.811	76.1029
	LRGELNPLQESSGGK	1	3	2	LOC_Os02g01500.1 protein;LOC_Os07g22720.2 protein		1584.83	1											High	3.75383	2	792.918	41.7942
	KLAEDNNVPLSSVK	1	2	1	LOC_Os07g22720.2 protein		1513.81	1																					High	2.81104	2	757.409	38.9166
	QTIPHYYLTVDTR	2	5	1	LOC_Os07g22720.2 protein		1606.83	0											High	1.16953	3	536.28	58.3009						High	1.98326	3	536.277	59.1069
	IFSSPLAR	2	3	2	LOC_Os02g01500.1 protein;LOC_Os07g22720.2 protein		890.509	0	High	1.59318	2	445.758	52.992																High	1.56145	2	445.757	51.2503
	ASELKAPR	1	2	1	LOC_Os07g22720.2 protein		871.497	1																					High	1.60266	2	436.252	15.9318
	KISINDLVIK	1	6	2	LOC_Os02g01500.1 protein;LOC_Os07g22720.2 protein		1142.71	1	High	2.15413	2	571.861	65.4909
LOC_Os12g08170.1 protein	2-oxo acid dehydrogenases acyltransferase domain containing protein, expressed	48.3302	8.77783				6.49942	2	2
	Sequence	# PSMs	# Proteins	# Protein Groups	Protein Group Accessions	Modifications	MH+ [Da]	# Missed Cleavages	Leptotene	XCorr Leptotene	Charge Leptotene	m/z [Da] Leptotene	RT Leptotene	Zygotene	XCorr Zygotene	Charge Zygotene	m/z [Da] Zygotene	RT Zygotene	Pachytene	XCorr Pachytene	Charge Pachytene	m/z [Da] Pachytene	RT Pachytene	Diplotene	XCorr Diplotene	Charge Diplotene	m/z [Da] Diplotene	RT Diplotene	Diakinesis	XCorr Diakinesis	Charge Diakinesis	m/z [Da] Diakinesis	RT Diakinesis
	IVAKDVEAAAAAPK	1	1	1	LOC_Os12g08170.1 protein		1353.78	1						High	3.14214	2	677.391	39.9077
	VIYGADLAAFLQTLSK	1	1	1	LOC_Os12g08170.1 protein		1709.95	0						High	3.35728	2	855.477	118.746
LOC_Os04g32020.1 protein	2-oxoglutarate dehydrogenase E1 component, mitochondrial precursor, putative, expressed	103.191	6.7124	8.05197	3	3	8.24792	3	3	15.0751	5	5				23.8237	8	9
	Sequence	# PSMs	# Proteins	# Protein Groups	Protein Group Accessions	Modifications	MH+ [Da]	# Missed Cleavages	Leptotene	XCorr Leptotene	Charge Leptotene	m/z [Da] Leptotene	RT Leptotene	Zygotene	XCorr Zygotene	Charge Zygotene	m/z [Da] Zygotene	RT Zygotene	Pachytene	XCorr Pachytene	Charge Pachytene	m/z [Da] Pachytene	RT Pachytene	Diplotene	XCorr Diplotene	Charge Diplotene	m/z [Da] Diplotene	RT Diplotene	Diakinesis	XCorr Diakinesis	Charge Diakinesis	m/z [Da] Diakinesis	RT Diakinesis
	NHQSALEIYQNR	4	3	1	LOC_Os04g32020.1 protein		1472.72	0	High	2.88029	2	736.863	40.3269	High	2.60471	2	736.866	40.7662	High	2.99113	2	736.865	37.9895						High	2.79013	2	736.862	38.0038
	VEQLCPFPYDLIQR	4	2	2	LOC_Os04g32020.1 protein;LOC_Os07g49520.1 protein	C5(Carbamidomethyl)	1777.9	0	High	2.78653	2	889.449	93.6429	High	3.10843	2	889.453	93.144	High	3.23266	2	889.452	92.8013						High	3.02266	2	889.45	93.2896
	FGHNEIDEPSFTQPK	3	4	2	LOC_Os04g32020.1 protein;LOC_Os07g49520.1 protein		1745.81	0						High	2.53478	3	582.61	52.0765	High	3.54996	3	582.61	50.234						High	3.13911	3	582.607	50.6303
	VYYELDEER	1	2	2	LOC_Os04g32020.1 protein;LOC_Os07g49520.1 protein		1215.55	0											High	2.11304	2	608.28	46.4971
	SSQYCTDVAK	1	4	2	LOC_Os07g49520.1 protein;LOC_Os04g32020.1 protein	C5(Carbamidomethyl)	1158.51	0																					High	3.05912	2	579.756	22.8801
	YHLGTSYDRPTR	2	4	2	LOC_Os07g49520.1 protein;LOC_Os04g32020.1 protein		1465.71	0																					High	2.57458	2	733.359	30.8754
	RFGHNEIDEPSFTQPK	1	4	2	LOC_Os07g49520.1 protein;LOC_Os04g32020.1 protein		1901.9	1																					High	3.66234	3	634.639	45.6757
	LNVLGNVVR	1	4	2	LOC_Os07g49520.1 protein;LOC_Os04g32020.1 protein		983.596	0																					High	2.8268	2	492.302	62.6806
	AADLGVESIVIGMPHR	1	3	1	LOC_Os04g32020.1 protein		1664.87	0																					High	2.74895	3	555.629	78.7242
	GRLNVLGNVVR	2	4	2	LOC_Os04g32020.1 protein;LOC_Os07g49520.1 protein		1196.73	1	High	2.38515	2	598.864	55.5071						High	3.18828	2	598.867	53.3512
LOC_Os07g49520.1 protein	2-oxoglutarate dehydrogenase E1 component, mitochondrial precursor, putative, expressed	114.216	7.32764	12.3234	4	4	9.69299	3	3	26.2235	9	9				30.6674	10	12
	Sequence	# PSMs	# Proteins	# Protein Groups	Protein Group Accessions	Modifications	MH+ [Da]	# Missed Cleavages	Leptotene	XCorr Leptotene	Charge Leptotene	m/z [Da] Leptotene	RT Leptotene	Zygotene	XCorr Zygotene	Charge Zygotene	m/z [Da] Zygotene	RT Zygotene	Pachytene	XCorr Pachytene	Charge Pachytene	m/z [Da] Pachytene	RT Pachytene	Diplotene	XCorr Diplotene	Charge Diplotene	m/z [Da] Diplotene	RT Diplotene	Diakinesis	XCorr Diakinesis	Charge Diakinesis	m/z [Da] Diakinesis	RT Diakinesis
	SNLSEFDDVEGHPGFDK	4	1	1	LOC_Os07g49520.1 protein		1892.82	0	High	3.59182	2	946.921	61.729						High	3.73354	2	946.916	60.1137						High	3.55582	2	946.912	60.9862
	LIWSTQFENFLATK	3	1	1	LOC_Os07g49520.1 protein		1697.9	0	High	3.55989	2	849.45	105.381	High	4.04979	2	849.453	104.603	High	3.58062	2	849.447	104.471
	VEQLCPFPYDLIQR	4	2	2	LOC_Os04g32020.1 protein;LOC_Os07g49520.1 protein	C5(Carbamidomethyl)	1777.9	0	High	2.78653	2	889.449	93.6429	High	3.10843	2	889.453	93.144	High	3.23266	2	889.452	92.8013						High	3.02266	2	889.45	93.2896
	FGHNEIDEPSFTQPK	3	4	2	LOC_Os04g32020.1 protein;LOC_Os07g49520.1 protein		1745.81	0						High	2.53478	3	582.61	52.0765	High	3.54996	3	582.61	50.234						High	3.13911	3	582.607	50.6303
	LLGTGEVSKEDVQK	2	1	1	LOC_Os07g49520.1 protein		1502.8	1											High	2.74039	2	751.906	35.7595						High	2.60269	2	751.903	35.5566
	ILNEEFAK	2	1	1	LOC_Os07g49520.1 protein		963.514	0											High	1.93667	2	482.261	42.0941						High	1.79292	2	482.258	41.8332
	VYYELDEER	1	2	2	LOC_Os04g32020.1 protein;LOC_Os07g49520.1 protein		1215.55	0											High	2.11304	2	608.28	46.4971
	MAGFLSDNRPVLTLR	1	1	1	LOC_Os07g49520.1 protein	M1(Oxidation)	1705.91	0											High	2.14837	3	569.307	69.9884
	SSQYCTDVAK	1	4	2	LOC_Os07g49520.1 protein;LOC_Os04g32020.1 protein	C5(Carbamidomethyl)	1158.51	0																					High	3.05912	2	579.756	22.8801
	YHLGTSYDRPTR	2	4	2	LOC_Os07g49520.1 protein;LOC_Os04g32020.1 protein		1465.71	0																					High	2.57458	2	733.359	30.8754
	RFGHNEIDEPSFTQPK	1	4	2	LOC_Os07g49520.1 protein;LOC_Os04g32020.1 protein		1901.9	1																					High	3.66234	3	634.639	45.6757
	LNVLGNVVR	1	4	2	LOC_Os07g49520.1 protein;LOC_Os04g32020.1 protein		983.596	0																					High	2.8268	2	492.302	62.6806
	GRLNVLGNVVR	2	4	2	LOC_Os04g32020.1 protein;LOC_Os07g49520.1 protein		1196.73	1	High	2.38515	2	598.864	55.5071						High	3.18828	2	598.867	53.3512
	MAGFLSDNRPVLTLR	1	1	1	LOC_Os07g49520.1 protein		1689.9	0																					High	2.20943	3	563.972	76.5084
LOC_Os03g51000.2 protein	3,4-dihydroxy-2-butanone kinase, putative, expressed	61.7538	5.23682	17.3022	4	5	25.0121	8	8	32.6138	8	9				20.0316	6	7
	Sequence	# PSMs	# Proteins	# Protein Groups	Protein Group Accessions	Modifications	MH+ [Da]	# Missed Cleavages	Leptotene	XCorr Leptotene	Charge Leptotene	m/z [Da] Leptotene	RT Leptotene	Zygotene	XCorr Zygotene	Charge Zygotene	m/z [Da] Zygotene	RT Zygotene	Pachytene	XCorr Pachytene	Charge Pachytene	m/z [Da] Pachytene	RT Pachytene	Diplotene	XCorr Diplotene	Charge Diplotene	m/z [Da] Diplotene	RT Diplotene	Diakinesis	XCorr Diakinesis	Charge Diakinesis	m/z [Da] Diakinesis	RT Diakinesis
	VAGAAADAGLSLAEVAAEAK	7	3	1	LOC_Os03g51000.2 protein		1784.94	0	High	4.16636	3	595.652	82.5283	High	4.99353	2	892.974	81.9437	High	5.42936	3	595.651	81.1393						High	4.2535	3	595.649	81.7903
	QILSQETQYLPITR	3	3	1	LOC_Os03g51000.2 protein		1689.92	0	High	3.90739	2	845.466	74.5428	High	3.16693	2	845.463	74.385	High	3.81566	2	845.466	73.0754
	KAVPELQLEYGIAVDR	2	3	1	LOC_Os03g51000.2 protein		1800.98	1	High	2.83528	3	600.999	73.1718						High	3.15785	3	600.999	71.433
	SDENILQR	3	3	1	LOC_Os03g51000.2 protein		974.485	0	High	2.52178	2	487.747	35.4332						High	2.46896	2	487.749	33.0817						High	2.4256	2	487.746	33.0991
	NYTGDRLNFGLAAEQAK	3	2	1	LOC_Os03g51000.2 protein		1867.92	1						High	3.93919	2	934.467	61.5312	High	4.06232	2	934.464	59.729						High	2.57888	2	934.465	60.8408
	AVPELQLEYGIAVDR	3	3	1	LOC_Os03g51000.2 protein		1672.89	0						High	3.51037	2	836.951	83.4269	High	2.57813	2	836.951	82.4734						High	3.77522	2	836.949	83.1331
	VMGGTSGILYDILCK	1	3	1	LOC_Os03g51000.2 protein	M2(Oxidation); C14(Carbamidomethyl)	1642.83	0						High	2.96291	2	821.917	95.6611
	QGCILEAAIEAGAK	2	3	1	LOC_Os03g51000.2 protein	C3(Carbamidomethyl)	1430.73	0											High	3.08776	2	715.871	73.0197						High	2.82748	2	715.866	74.1254
	TMLDALIPACTVLK	1	3	1	LOC_Os03g51000.2 protein	M2(Oxidation); C10(Carbamidomethyl)	1561.84	0						High	2.3841	2	781.422	86.2787
	AVTGPMGCLLIVK	1	2	1	LOC_Os03g51000.2 protein	M6(Oxidation); C8(Carbamidomethyl)	1374.75	0						High	1.98678	2	687.877	66.1349
	RVMGGTSGILYDILCK	1	3	1	LOC_Os03g51000.2 protein	M3(Oxidation); C15(Carbamidomethyl)	1798.92	1											High	2.96206	2	899.964	84.4966
	GLAGTILVHK	1	3	1	LOC_Os03g51000.2 protein		1008.62	0						High	2.0683	2	504.814	48.0346
	APAWPVGSEGNRPPAK	1	3	1	LOC_Os03g51000.2 protein		1633.84	0																					High	1.79142	3	545.286	41.0667
LOC_Os01g47180.1 protein	3-5 exonuclease domain-containing protein, putative, expressed	29.3811	8.19189	9.55896	2	3				6.62797	2	2
	Sequence	# PSMs	# Proteins	# Protein Groups	Protein Group Accessions	Modifications	MH+ [Da]	# Missed Cleavages	Leptotene	XCorr Leptotene	Charge Leptotene	m/z [Da] Leptotene	RT Leptotene	Zygotene	XCorr Zygotene	Charge Zygotene	m/z [Da] Zygotene	RT Zygotene	Pachytene	XCorr Pachytene	Charge Pachytene	m/z [Da] Pachytene	RT Pachytene	Diplotene	XCorr Diplotene	Charge Diplotene	m/z [Da] Diplotene	RT Diplotene	Diakinesis	XCorr Diakinesis	Charge Diakinesis	m/z [Da] Diakinesis	RT Diakinesis
	LGRPELSQAGLQAVVR	3	1	1	LOC_Os01g47180.1 protein		1693.97	0	High	3.78884	3	565.33	63.5909						High	3.67962	2	847.489	61.8944
	WDASCLSNEQIR	2	1	1	LOC_Os01g47180.1 protein	C5(Carbamidomethyl)	1478.67	0	High	2.44944	2	739.838	59.487						High	2.94835	2	739.837	57.9915
LOC_Os01g38620.1 protein	3-5 exonuclease/ nucleic acid binding protein, putative, expressed	34.7217	5.38916	8.08234	3	3	9.76542	3	3	9.96915	3	4				5.14274	2	2
	Sequence	# PSMs	# Proteins	# Protein Groups	Protein Group Accessions	Modifications	MH+ [Da]	# Missed Cleavages	Leptotene	XCorr Leptotene	Charge Leptotene	m/z [Da] Leptotene	RT Leptotene	Zygotene	XCorr Zygotene	Charge Zygotene	m/z [Da] Zygotene	RT Zygotene	Pachytene	XCorr Pachytene	Charge Pachytene	m/z [Da] Pachytene	RT Pachytene	Diplotene	XCorr Diplotene	Charge Diplotene	m/z [Da] Diplotene	RT Diplotene	Diakinesis	XCorr Diakinesis	Charge Diakinesis	m/z [Da] Diakinesis	RT Diakinesis
	GYDEYISFVSLLADPR	4	2	1	LOC_Os01g38620.1 protein		1844.91	0	High	3.36575	2	922.96	115.785	High	4.48215	2	922.958	114.785	High	4.3055	2	922.956	114.911
	LVIGFDCEGVDLCR	3	1	1	LOC_Os01g38620.1 protein	C7(Carbamidomethyl); C13(Carbamidomethyl)	1652.77	0	High	2.62014	2	826.889	84.3958	High	3.00857	2	826.89	83.9676											High	2.71733	2	826.889	83.736
	DSEALYFQFGIK	1	1	1	LOC_Os01g38620.1 protein		1417.7	0						High	2.27469	2	709.354	88.9962
	ELIEACKPALESEYVTK	1	1	1	LOC_Os01g38620.1 protein	C6(Carbamidomethyl)	1979.99	0											High	3.42833	2	990.499	58.2632
	VFIIGPVQEVR	2	2	1	LOC_Os01g38620.1 protein		1256.73	0											High	2.23532	2	628.871	74.4858						High	2.42542	2	628.869	74.732
	KAEAILR	1	2	1	LOC_Os01g38620.1 protein		800.501	1	High	2.09646	2	400.754	21.6454
LOC_Os09g36800.1 protein	3-dehydroquinate synthase, putative, expressed	47.0654	7.89893							5.75896	2	2
	Sequence	# PSMs	# Proteins	# Protein Groups	Protein Group Accessions	Modifications	MH+ [Da]	# Missed Cleavages	Leptotene	XCorr Leptotene	Charge Leptotene	m/z [Da] Leptotene	RT Leptotene	Zygotene	XCorr Zygotene	Charge Zygotene	m/z [Da] Zygotene	RT Zygotene	Pachytene	XCorr Pachytene	Charge Pachytene	m/z [Da] Pachytene	RT Pachytene	Diplotene	XCorr Diplotene	Charge Diplotene	m/z [Da] Diplotene	RT Diplotene	Diakinesis	XCorr Diakinesis	Charge Diakinesis	m/z [Da] Diakinesis	RT Diakinesis
	VLVVTNTTVAPLYLEK	1	1	1	LOC_Os09g36800.1 protein		1760.02	0											High	3.74096	2	880.513	81.645
	TGINHPLGK	1	1	1	LOC_Os09g36800.1 protein		936.527	0											High	2.01799	2	468.767	20.8723
LOC_Os02g17390.1 protein	3-hydroxyacyl-CoA dehydrogenase, putative, expressed	78.4103	8.98291	8.54277	3	3	10.0745	4	4	7.36307	3	3
	Sequence	# PSMs	# Proteins	# Protein Groups	Protein Group Accessions	Modifications	MH+ [Da]	# Missed Cleavages	Leptotene	XCorr Leptotene	Charge Leptotene	m/z [Da] Leptotene	RT Leptotene	Zygotene	XCorr Zygotene	Charge Zygotene	m/z [Da] Zygotene	RT Zygotene	Pachytene	XCorr Pachytene	Charge Pachytene	m/z [Da] Pachytene	RT Pachytene	Diplotene	XCorr Diplotene	Charge Diplotene	m/z [Da] Diplotene	RT Diplotene	Diakinesis	XCorr Diakinesis	Charge Diakinesis	m/z [Da] Diakinesis	RT Diakinesis
	SLPLSAPNATQQASSR	3	1	1	LOC_Os02g17390.1 protein		1627.84	0	High	3.45441	2	814.424	47.7871	High	3.17828	2	814.425	47.6677	High	2.64284	2	814.421	46.2487
	TSPQAILDLITVGK	2	1	1	LOC_Os02g17390.1 protein		1455.85	0	High	2.85237	2	728.427	102.391	High	1.87247	2	728.424	101.593
	LWALEIANYR	3	1	1	LOC_Os02g17390.1 protein		1248.68	0	High	2.23599	2	624.841	89.8353	High	2.04664	2	624.84	89.4283	High	2.46011	2	624.842	88.374
	ASDLDIASILGMGFPK	1	1	1	LOC_Os02g17390.1 protein	M12(Oxidation)	1650.84	0						High	2.97714	2	825.925	104.769
	TDRLGSLSEAR	1	1	1	LOC_Os02g17390.1 protein		1204.63	1											High	2.26012	2	602.818	31.6368
LOC_Os02g03260.3 protein	3-isopropylmalate dehydratase large subunit 2, putative, expressed	48.4049	5.45264							3.02731	2	2
	Sequence	# PSMs	# Proteins	# Protein Groups	Protein Group Accessions	Modifications	MH+ [Da]	# Missed Cleavages	Leptotene	XCorr Leptotene	Charge Leptotene	m/z [Da] Leptotene	RT Leptotene	Zygotene	XCorr Zygotene	Charge Zygotene	m/z [Da] Zygotene	RT Zygotene	Pachytene	XCorr Pachytene	Charge Pachytene	m/z [Da] Pachytene	RT Pachytene	Diplotene	XCorr Diplotene	Charge Diplotene	m/z [Da] Diplotene	RT Diplotene	Diakinesis	XCorr Diakinesis	Charge Diakinesis	m/z [Da] Diakinesis	RT Diakinesis
	NGVVPADQTTFNYLEGK	1	2	1	LOC_Os02g03260.3 protein		1852.91	0											High	3.02731	2	926.96	71.5315
	VVIIPDHYIFTSDER	1	2	1	LOC_Os02g03260.3 protein		1803.93	0											High	1.45761	3	601.982	75.4777
LOC_Os03g08360.1 protein	3-ketoacyl-CoA synthase 10, putative, expressed	60.0709	9.08545	5.54683	4	4	6.73909	3	3	12.0406	5	5
	Sequence	# PSMs	# Proteins	# Protein Groups	Protein Group Accessions	Modifications	MH+ [Da]	# Missed Cleavages	Leptotene	XCorr Leptotene	Charge Leptotene	m/z [Da] Leptotene	RT Leptotene	Zygotene	XCorr Zygotene	Charge Zygotene	m/z [Da] Zygotene	RT Zygotene	Pachytene	XCorr Pachytene	Charge Pachytene	m/z [Da] Pachytene	RT Pachytene	Diplotene	XCorr Diplotene	Charge Diplotene	m/z [Da] Diplotene	RT Diplotene	Diakinesis	XCorr Diakinesis	Charge Diakinesis	m/z [Da] Diakinesis	RT Diakinesis
	EQALLLTEIVNR	2	1	1	LOC_Os03g08360.1 protein		1398.8	0	High	3.21489	2	699.902	86.7576						High	2.43791	2	699.9	85.5242
	DLVEVGGHALK	3	3	1	LOC_Os03g08360.1 protein		1137.63	0	High	1.33552	2	569.317	49.0228	High	2.02173	2	569.315	49.077	High	2.06981	2	569.317	47.364
	SVYQEEDEQRIK	2	3	1	LOC_Os03g08360.1 protein		1523.73	1						High	2.1466	2	762.37	31.7367	High	2.76338	2	762.372	29.4949
	GVEPSGPDAGSPTFSVR	2	1	1	LOC_Os03g08360.1 protein		1659.79	0						High	2.57076	2	830.4	54.1558	High	3.09963	2	830.398	52.8448
	AGCAAVLLSNR	2	3	1	LOC_Os03g08360.1 protein	C3(Carbamidomethyl)	1131.6	0	High	2.33194	2	566.303	46.6854						High	1.66991	2	566.302	44.3892
	VWQLAFGSGFK	1	3	1	LOC_Os03g08360.1 protein		1239.65	0	High	1.49659	2	620.328	88.8913
LOC_Os10g31950.1 protein	3-ketoacyl-CoA thiolase, peroxisomal precursor, putative, expressed	47.9947	8.104	5.44599	2	2				4.58222	3	3				6.23759	3	3
	Sequence	# PSMs	# Proteins	# Protein Groups	Protein Group Accessions	Modifications	MH+ [Da]	# Missed Cleavages	Leptotene	XCorr Leptotene	Charge Leptotene	m/z [Da] Leptotene	RT Leptotene	Zygotene	XCorr Zygotene	Charge Zygotene	m/z [Da] Zygotene	RT Zygotene	Pachytene	XCorr Pachytene	Charge Pachytene	m/z [Da] Pachytene	RT Pachytene	Diplotene	XCorr Diplotene	Charge Diplotene	m/z [Da] Diplotene	RT Diplotene	Diakinesis	XCorr Diakinesis	Charge Diakinesis	m/z [Da] Diakinesis	RT Diakinesis
	QCSSGLQAVANVASNIK	1	1	1	LOC_Os10g31950.1 protein	C2(Carbamidomethyl)	1746.86	0	High	3.56116	2	873.935	74.13
	LDGQVNPK	3	1	1	LOC_Os10g31950.1 protein		870.466	0	High	1.88484	2	435.737	18.2914						High	1.43056	2	435.739	15.6761						High	1.71688	2	435.736	15.3459
	GDAVDELTNAR	1	1	1	LOC_Os10g31950.1 protein		1160.55	0																					High	2.51435	2	580.778	44.9904
	GLPIVGVFR	1	1	1	LOC_Os10g31950.1 protein		957.588	0											High	2.22518	2	479.298	82.6142
	FKEEIVPVHTK	1	1	1	LOC_Os10g31950.1 protein		1326.74	1											High	2.35704	2	663.874	36.6587
	DTPAEDLLVPVFK	1	1	1	LOC_Os10g31950.1 protein		1443.77	0																					High	2.00637	2	722.388	96.4258
LOC_Os01g05670.1 protein	3-oxo-5-alpha-steroid 4-dehydrogenase, putative, expressed	35.7854	9.5542													1.72115	2	2
	Sequence	# PSMs	# Proteins	# Protein Groups	Protein Group Accessions	Modifications	MH+ [Da]	# Missed Cleavages	Leptotene	XCorr Leptotene	Charge Leptotene	m/z [Da] Leptotene	RT Leptotene	Zygotene	XCorr Zygotene	Charge Zygotene	m/z [Da] Zygotene	RT Zygotene	Pachytene	XCorr Pachytene	Charge Pachytene	m/z [Da] Pachytene	RT Pachytene	Diplotene	XCorr Diplotene	Charge Diplotene	m/z [Da] Diplotene	RT Diplotene	Diakinesis	XCorr Diakinesis	Charge Diakinesis	m/z [Da] Diakinesis	RT Diakinesis
	FSHATSPVSNVFR	1	1	1	LOC_Os01g05670.1 protein		1448.72	0																					High	1.71796	3	483.577	51.2012
	LTLPIQPGK	1	1	1	LOC_Os01g05670.1 protein		966.595	0																					High	1.72115	2	483.801	59.5167
LOC_Os06g09630.1 protein	3-oxoacyl-synthase, putative, expressed	49.0187	7.1958							3.74437	2	2
	Sequence	# PSMs	# Proteins	# Protein Groups	Protein Group Accessions	Modifications	MH+ [Da]	# Missed Cleavages	Leptotene	XCorr Leptotene	Charge Leptotene	m/z [Da] Leptotene	RT Leptotene	Zygotene	XCorr Zygotene	Charge Zygotene	m/z [Da] Zygotene	RT Zygotene	Pachytene	XCorr Pachytene	Charge Pachytene	m/z [Da] Pachytene	RT Pachytene	Diplotene	XCorr Diplotene	Charge Diplotene	m/z [Da] Diplotene	RT Diplotene	Diakinesis	XCorr Diakinesis	Charge Diakinesis	m/z [Da] Diakinesis	RT Diakinesis
	ALESAGLALGSK	1	1	1	LOC_Os06g09630.1 protein		1116.63	0											High	2.03924	2	558.818	49.4986
	RLDDCLR	1	1	1	LOC_Os06g09630.1 protein	C5(Carbamidomethyl)	947.475	1											High	1.70513	2	474.241	25.6868
LOC_Os06g04280.1 protein	3-phosphoshikimate 1-carboxyvinyltransferase, chloroplast precursor, putative, expressed	54.3112	7.89893	6.67253	3	3	6.52389	4	4	4.893	2	2
	Sequence	# PSMs	# Proteins	# Protein Groups	Protein Group Accessions	Modifications	MH+ [Da]	# Missed Cleavages	Leptotene	XCorr Leptotene	Charge Leptotene	m/z [Da] Leptotene	RT Leptotene	Zygotene	XCorr Zygotene	Charge Zygotene	m/z [Da] Zygotene	RT Zygotene	Pachytene	XCorr Pachytene	Charge Pachytene	m/z [Da] Pachytene	RT Pachytene	Diplotene	XCorr Diplotene	Charge Diplotene	m/z [Da] Diplotene	RT Diplotene	Diakinesis	XCorr Diakinesis	Charge Diakinesis	m/z [Da] Diakinesis	RT Diakinesis
	TFPNYFDVLSTFVRN	3	1	1	LOC_Os06g04280.1 protein		1819.9	1	High	3.85728	2	910.453	121.053	High	2.39144	2	910.458	119.999	High	2.43754	2	910.452	120.06
	TFPNYFDVLSTFVR	2	1	1	LOC_Os06g04280.1 protein		1705.87	0						High	2.0286	2	853.437	122.609	High	2.45546	2	853.438	122.69
	ALGLSVEADKVAK	2	1	1	LOC_Os06g04280.1 protein		1300.75	1	High	2.81525	2	650.877	49.7204	High	2.10384	2	650.878	49.7081
	ERPIGDLVVGLK	2	1	1	LOC_Os06g04280.1 protein		1295.77	0	High	1.80648	3	432.596	65.7485	High	1.13338	3	432.595	65.4628
LOC_Os01g73160.1 protein	40S ribosomal protein S10, putative, expressed	19.898	9.80322	5.90713	3	3	6.30438	3	3	7.25946	3	3				5.17818	2	2
	Sequence	# PSMs	# Proteins	# Protein Groups	Protein Group Accessions	Modifications	MH+ [Da]	# Missed Cleavages	Leptotene	XCorr Leptotene	Charge Leptotene	m/z [Da] Leptotene	RT Leptotene	Zygotene	XCorr Zygotene	Charge Zygotene	m/z [Da] Zygotene	RT Zygotene	Pachytene	XCorr Pachytene	Charge Pachytene	m/z [Da] Pachytene	RT Pachytene	Diplotene	XCorr Diplotene	Charge Diplotene	m/z [Da] Diplotene	RT Diplotene	Diakinesis	XCorr Diakinesis	Charge Diakinesis	m/z [Da] Diakinesis	RT Diakinesis
	VDVPNLEVIK	3	1	1	LOC_Os01g73160.1 protein		1125.65	0	High	1.90038	2	563.331	71.5368	High	1.95407	2	563.33	71.3475	High	2.45593	2	563.33	69.9111
	GGAPAEFQPSFR	4	3	2	LOC_Os01g73160.1 protein;LOC_Os04g35090.1 protein		1263.61	0	High	1.74485	2	632.309	56.6123	High	2.04385	2	632.309	56.5901	High	2.09875	2	632.308	54.8288						High	2.49716	2	632.307	55.4278
	SYLNLPSEVVPNTLK	1	1	1	LOC_Os01g73160.1 protein		1673.91	0																					High	2.68102	2	837.456	84.4354
	SYLNLPSEVVPNTLKK	3	1	1	LOC_Os01g73160.1 protein		1802.01	1	High	2.2619	2	901.512	75.587	High	2.30646	2	901.508	75.5097	High	2.70479	2	901.508	73.9851
LOC_Os04g35090.1 protein	40S ribosomal protein S10, putative, expressed	20.2502	9.75928	7.25687	3	3	12.0862	4	4	8.97455	3	4				14.2297	5	5
	Sequence	# PSMs	# Proteins	# Protein Groups	Protein Group Accessions	Modifications	MH+ [Da]	# Missed Cleavages	Leptotene	XCorr Leptotene	Charge Leptotene	m/z [Da] Leptotene	RT Leptotene	Zygotene	XCorr Zygotene	Charge Zygotene	m/z [Da] Zygotene	RT Zygotene	Pachytene	XCorr Pachytene	Charge Pachytene	m/z [Da] Pachytene	RT Pachytene	Diplotene	XCorr Diplotene	Charge Diplotene	m/z [Da] Diplotene	RT Diplotene	Diakinesis	XCorr Diakinesis	Charge Diakinesis	m/z [Da] Diakinesis	RT Diakinesis
	NYLNLPSEIVPATLKK	5	2	1	LOC_Os04g35090.1 protein		1800.02	1	High	3.20112	2	900.516	82.9863	High	2.85312	3	600.68	82.7239	High	3.45782	2	900.515	81.4931						High	4.39561	2	900.512	81.9087
	HPQIDVPNLQVIK	3	1	1	LOC_Os04g35090.1 protein		1500.85	0	High	2.3109	3	500.955	69.9282						High	1.85823	3	500.956	68.1993						High	2.23851	3	500.954	68.4199
	GGAPAEFQPSFR	4	3	2	LOC_Os01g73160.1 protein;LOC_Os04g35090.1 protein		1263.61	0	High	1.74485	2	632.309	56.6123	High	2.04385	2	632.309	56.5901	High	2.09875	2	632.308	54.8288						High	2.49716	2	632.307	55.4278
	YLFQEGVLYAK	2	1	1	LOC_Os04g35090.1 protein		1330.71	0						High	2.84537	2	665.856	77.4674											High	1.94506	2	665.853	76.7369
	NYLNLPSEIVPATLK	2	2	1	LOC_Os04g35090.1 protein		1671.94	0						High	4.34387	2	836.472	92.909											High	3.15337	2	836.468	92.4305
LOC_Os08g02410.1 protein	40S ribosomal protein S13, putative, expressed	17.1345	10.5356	8.31082	3	3	4.61645	2	2	7.635	4	4				15.0001	5	6
	Sequence	# PSMs	# Proteins	# Protein Groups	Protein Group Accessions	Modifications	MH+ [Da]	# Missed Cleavages	Leptotene	XCorr Leptotene	Charge Leptotene	m/z [Da] Leptotene	RT Leptotene	Zygotene	XCorr Zygotene	Charge Zygotene	m/z [Da] Zygotene	RT Zygotene	Pachytene	XCorr Pachytene	Charge Pachytene	m/z [Da] Pachytene	RT Pachytene	Diplotene	XCorr Diplotene	Charge Diplotene	m/z [Da] Diplotene	RT Diplotene	Diakinesis	XCorr Diakinesis	Charge Diakinesis	m/z [Da] Diakinesis	RT Diakinesis
	AHGLAPEIPEDLYFLIK	5	2	1	LOC_Os08g02410.1 protein		1926.04	0	High	3.12962	3	642.684	104.732	High	2.49764	3	642.685	104.004	High	2.3441	3	642.685	103.576						High	2.9581	3	642.682	111.287
	GKGISSSALPYKR	3	2	1	LOC_Os08g02410.1 protein		1363.77	2	High	2.95442	3	455.263	32.6943						High	2.89996	3	455.262	30.2393						High	2.46997	3	455.259	30.1663
	GISSSALPYKR	3	2	1	LOC_Os08g02410.1 protein		1178.65	1						High	2.11881	2	589.831	38.5763	High	2.39094	2	589.83	36.1463						High	2.3594	2	589.827	36.0233
	KGQMPSQIGVVLR	1	2	1	LOC_Os08g02410.1 protein		1412.8	1																					High	2.71827	2	706.902	55.0311
	DQHGIPLVK	2	2	1	LOC_Os08g02410.1 protein		1006.57	0	High	2.22678	2	503.788	41.1148																High	1.79908	2	503.785	38.1298
	TPPSWLK	1	1	1	LOC_Os08g02410.1 protein		828.462	0											High	1.5075	2	414.735	46.8686
LOC_Os07g08660.1 protein	40S ribosomal protein S15, putative, expressed	17.4044	10.1987	6.05574	2	2				8.74983	2	3				11.7006	3	4
	Sequence	# PSMs	# Proteins	# Protein Groups	Protein Group Accessions	Modifications	MH+ [Da]	# Missed Cleavages	Leptotene	XCorr Leptotene	Charge Leptotene	m/z [Da] Leptotene	RT Leptotene	Zygotene	XCorr Zygotene	Charge Zygotene	m/z [Da] Zygotene	RT Zygotene	Pachytene	XCorr Pachytene	Charge Pachytene	m/z [Da] Pachytene	RT Pachytene	Diplotene	XCorr Diplotene	Charge Diplotene	m/z [Da] Diplotene	RT Diplotene	Diakinesis	XCorr Diakinesis	Charge Diakinesis	m/z [Da] Diakinesis	RT Diakinesis
	KDAPAGEKPEPVR	5	2	1	LOC_Os07g08660.1 protein		1393.74	1	High	3.09093	2	697.376	17.1495						High	4.03743	2	697.376	14.3518						High	3.58708	2	697.374	13.5966
	DAPAGEKPEPVR	3	2	1	LOC_Os07g08660.1 protein		1265.65	0	High	2.96481	2	633.328	21.2545						High	2.34246	2	633.329	19.5113						High	2.64971	2	633.326	19.0726
	HGRPGIGATHSSR	1	2	1	LOC_Os07g08660.1 protein		1332.68	0																					High	2.06587	2	666.845	7.84362
LOC_Os02g27760.1 protein	40S ribosomal protein S15a, putative, expressed	14.8089	9.93506	9.0018	2	3										9.7161	2	3
	Sequence	# PSMs	# Proteins	# Protein Groups	Protein Group Accessions	Modifications	MH+ [Da]	# Missed Cleavages	Leptotene	XCorr Leptotene	Charge Leptotene	m/z [Da] Leptotene	RT Leptotene	Zygotene	XCorr Zygotene	Charge Zygotene	m/z [Da] Zygotene	RT Zygotene	Pachytene	XCorr Pachytene	Charge Pachytene	m/z [Da] Pachytene	RT Pachytene	Diplotene	XCorr Diplotene	Charge Diplotene	m/z [Da] Diplotene	RT Diplotene	Diakinesis	XCorr Diakinesis	Charge Diakinesis	m/z [Da] Diakinesis	RT Diakinesis
	FDVGVKEIESWTAR	2	2	1	LOC_Os02g27760.1 protein		1636.83	1	High	3.67224	3	546.283	82.216
	VSVLNDALK	2	2	1	LOC_Os02g27760.1 protein		958.557	0	High	2.10461	2	479.782	53.7717																High	1.69925	2	479.78	52.3937
	HGYIGEFEFVDDHR	2	2	1	LOC_Os02g27760.1 protein		1720.76	0																					High	4.2857	3	574.259	63.7859
LOC_Os10g27190.1 protein	40S ribosomal protein S17, putative, expressed	16.4187	10.1401	4.47717	2	3	8.40277	2	3	10.9487	3	4				6.76616	3	4
	Sequence	# PSMs	# Proteins	# Protein Groups	Protein Group Accessions	Modifications	MH+ [Da]	# Missed Cleavages	Leptotene	XCorr Leptotene	Charge Leptotene	m/z [Da] Leptotene	RT Leptotene	Zygotene	XCorr Zygotene	Charge Zygotene	m/z [Da] Zygotene	RT Zygotene	Pachytene	XCorr Pachytene	Charge Pachytene	m/z [Da] Pachytene	RT Pachytene	Diplotene	XCorr Diplotene	Charge Diplotene	m/z [Da] Diplotene	RT Diplotene	Diakinesis	XCorr Diakinesis	Charge Diakinesis	m/z [Da] Diakinesis	RT Diakinesis
	VLEEVSILPSKR	8	2	1	LOC_Os10g27190.1 protein		1369.8	1	High	2.75828	2	685.405	58.2188	High	3.02835	2	685.406	58.4746	High	2.80154	2	685.406	56.2204						High	2.71049	2	685.403	56.7939
	VLEEVSILPSK	2	2	1	LOC_Os10g27190.1 protein		1213.71	0						High	3.26697	2	607.356	66.6604	High	2.72572	2	607.354	65.1585
	KVLEEVSILPSKR	1	2	1	LOC_Os10g27190.1 protein		1497.9	2											High	3.2104	3	499.971	48.9851
	SALEVEEIRVDK	1	1	1	LOC_Os10g27190.1 protein		1387.74	1																					High	2.11328	2	694.372	52.3673
	LQEEERER	1	2	1	LOC_Os10g27190.1 protein		1088.53	1	High	1.71889	2	544.771	12.0659
	RMDFVPEK	1	1	1	LOC_Os10g27190.1 protein		1021.51	1																					High	1.94239	2	511.258	37.2599
LOC_Os03g31090.1 protein	40S ribosomal protein S19, putative, expressed	16.3766	10.0376	9.84945	3	4	9.68006	3	4	10.1772	4	5				9.35215	4	4
	Sequence	# PSMs	# Proteins	# Protein Groups	Protein Group Accessions	Modifications	MH+ [Da]	# Missed Cleavages	Leptotene	XCorr Leptotene	Charge Leptotene	m/z [Da] Leptotene	RT Leptotene	Zygotene	XCorr Zygotene	Charge Zygotene	m/z [Da] Zygotene	RT Zygotene	Pachytene	XCorr Pachytene	Charge Pachytene	m/z [Da] Pachytene	RT Pachytene	Diplotene	XCorr Diplotene	Charge Diplotene	m/z [Da] Diplotene	RT Diplotene	Diakinesis	XCorr Diakinesis	Charge Diakinesis	m/z [Da] Diakinesis	RT Diakinesis
	TVKDVNPHEFVK	7	2	1	LOC_Os03g31090.1 protein		1412.76	1	High	3.26684	3	471.589	38.8181	High	2.80132	2	706.882	38.9506	High	3.27921	3	471.59	36.5634						High	2.9639	3	471.587	36.1731
	NILQQLQK	4	2	1	LOC_Os03g31090.1 protein		984.584	0	High	2.57387	2	492.796	58.587	High	2.52151	2	492.796	58.5548	High	2.29777	2	492.795	56.5452						High	1.87492	2	492.794	57.2258
	MGIIDVDPK	2	2	1	LOC_Os03g31090.1 protein	M1(Oxidation)	1003.51	0	High	1.7351	2	502.26	48.3231						High	1.89213	2	502.26	46.6838
	MGIIDVDPK	1	2	1	LOC_Os03g31090.1 protein		987.514	0																					High	2.21807	2	494.261	56.9635
	QGIGVGGFQK	1	2	1	LOC_Os03g31090.1 protein		990.532	0																					High	2.29527	2	495.77	43.5557
	DLDQVAGR	2	2	1	LOC_Os03g31090.1 protein		873.446	0						High	1.68731	2	437.227	29.3043	High	1.38491	2	437.226	27.7925
LOC_Os03g46490.1 protein	40S ribosomal protein S21, putative, expressed	9.27764	7.34229				5.93626	2	2	6.6997	2	2				6.05849	2	2
	Sequence	# PSMs	# Proteins	# Protein Groups	Protein Group Accessions	Modifications	MH+ [Da]	# Missed Cleavages	Leptotene	XCorr Leptotene	Charge Leptotene	m/z [Da] Leptotene	RT Leptotene	Zygotene	XCorr Zygotene	Charge Zygotene	m/z [Da] Zygotene	RT Zygotene	Pachytene	XCorr Pachytene	Charge Pachytene	m/z [Da] Pachytene	RT Pachytene	Diplotene	XCorr Diplotene	Charge Diplotene	m/z [Da] Diplotene	RT Diplotene	Diakinesis	XCorr Diakinesis	Charge Diakinesis	m/z [Da] Diakinesis	RT Diakinesis
	AQGDADSALDR	2	1	1	LOC_Os03g46490.1 protein		1118.51	0						High	2.98716	2	559.757	23.2677											High	2.79252	2	559.755	21.1949
	FTTFALSGFIR	3	1	1	LOC_Os03g46490.1 protein		1259.68	0						High	2.9491	2	630.344	95.9156	High	3.28111	2	630.343	95.19						High	3.26598	2	630.341	95.7891
	AQGDADSALDRLWQK	1	1	1	LOC_Os03g46490.1 protein		1673.82	1											High	3.41859	2	837.415	66.5825
LOC_Os03g60400.1 protein	40S ribosomal protein S23, putative, expressed	15.6506	10.4331	7.63852	3	3				10.6514	4	4				12.7507	2	4
	Sequence	# PSMs	# Proteins	# Protein Groups	Protein Group Accessions	Modifications	MH+ [Da]	# Missed Cleavages	Leptotene	XCorr Leptotene	Charge Leptotene	m/z [Da] Leptotene	RT Leptotene	Zygotene	XCorr Zygotene	Charge Zygotene	m/z [Da] Zygotene	RT Zygotene	Pachytene	XCorr Pachytene	Charge Pachytene	m/z [Da] Pachytene	RT Pachytene	Diplotene	XCorr Diplotene	Charge Diplotene	m/z [Da] Diplotene	RT Diplotene	Diakinesis	XCorr Diakinesis	Charge Diakinesis	m/z [Da] Diakinesis	RT Diakinesis
	VSGVSLLALFK	4	2	1	LOC_Os03g60400.1 protein		1133.7	0	High	3.22183	2	567.351	104.93						High	3.48618	2	567.351	103.638						High	3.48077	2	567.349	104.469
	KGHAVGDIPGVR	3	2	1	LOC_Os03g60400.1 protein		1205.67	1	High	2.40823	3	402.564	31.7328																High	3.5548	2	603.338	28.7572
	VSGVSLLALFKEK	1	2	1	LOC_Os03g60400.1 protein		1390.83	1											High	2.77038	3	464.282	89.9988
	GHAVGDIPGVR	2	2	1	LOC_Os03g60400.1 protein		1077.58	0	High	2.00846	2	539.294	37.3598						High	2.47052	2	539.294	35.1371
	WADKAYK	1	2	1	LOC_Os03g60400.1 protein		881.453	1											High	1.92436	2	441.23	19.7125
LOC_Os02g13530.1 protein	40S ribosomal protein S24, putative, expressed	15.7388	10.5649	11.9171	3	4	15.4035	4	5	13.8953	5	5				15.5832	4	5
	Sequence	# PSMs	# Proteins	# Protein Groups	Protein Group Accessions	Modifications	MH+ [Da]	# Missed Cleavages	Leptotene	XCorr Leptotene	Charge Leptotene	m/z [Da] Leptotene	RT Leptotene	Zygotene	XCorr Zygotene	Charge Zygotene	m/z [Da] Zygotene	RT Zygotene	Pachytene	XCorr Pachytene	Charge Pachytene	m/z [Da] Pachytene	RT Pachytene	Diplotene	XCorr Diplotene	Charge Diplotene	m/z [Da] Diplotene	RT Diplotene	Diakinesis	XCorr Diakinesis	Charge Diakinesis	m/z [Da] Diakinesis	RT Diakinesis
	KQFVLEVLHPGR	6	2	1	LOC_Os02g13530.1 protein		1422.82	1	High	3.33843	3	474.945	60.5774	High	2.78881	3	474.948	60.5371	High	2.84535	3	474.946	58.4777						High	3.54726	2	711.911	59.1043
	STGFGLIYDNLDAAK	4	3	2	LOC_Os01g52490.1 protein;LOC_Os02g13530.1 protein		1584.79	0	High	3.21658	2	792.9	84.7037	High	4.48764	2	792.898	84.2976	High	4.10894	2	792.898	83.5536						High	4.28402	2	792.896	84.2255
	QFVLEVLHPGR	4	2	1	LOC_Os02g13530.1 protein		1294.73	0	High	2.08997	3	432.247	72.3547	High	2.06655	3	432.248	72.0656	High	2.14078	3	432.247	70.2305						High	2.09305	3	432.245	70.947
	LYEVKDSNCIFVFK	3	2	1	LOC_Os02g13530.1 protein	C9(Carbamidomethyl)	1761.88	1						High	3.32267	2	881.444	76.0584	High	2.2864	3	587.966	74.7598
	DSNCIFVFK	2	2	1	LOC_Os02g13530.1 protein	C4(Carbamidomethyl)	1129.53	0											High	2.5138	2	565.271	72.8525						High	2.96296	2	565.268	73.5992
LOC_Os01g52490.1 protein	40S ribosomal protein S24, putative, expressed	15.7088	10.5649				6.28361	2	2	5.93912	3	3				6.98002	2	2
	Sequence	# PSMs	# Proteins	# Protein Groups	Protein Group Accessions	Modifications	MH+ [Da]	# Missed Cleavages	Leptotene	XCorr Leptotene	Charge Leptotene	m/z [Da] Leptotene	RT Leptotene	Zygotene	XCorr Zygotene	Charge Zygotene	m/z [Da] Zygotene	RT Zygotene	Pachytene	XCorr Pachytene	Charge Pachytene	m/z [Da] Pachytene	RT Pachytene	Diplotene	XCorr Diplotene	Charge Diplotene	m/z [Da] Diplotene	RT Diplotene	Diakinesis	XCorr Diakinesis	Charge Diakinesis	m/z [Da] Diakinesis	RT Diakinesis
	STGFGLIYDNLDAAK	3	3	2	LOC_Os01g52490.1 protein;LOC_Os02g13530.1 protein		1584.79	0						High	4.48764	2	792.898	84.2976	High	4.10894	2	792.898	83.5536						High	4.28402	2	792.896	84.2255
	KQFVLEVIHPGRPNVSK	1	1	1	LOC_Os01g52490.1 protein		1948.11	1																					High	2.696	3	650.041	51.8274
	LYEVKDANCIFVFK	1	1	1	LOC_Os01g52490.1 protein	C9(Carbamidomethyl)	1745.89	1											High	1.83928	3	582.635	77.0536
	DANCIFVFK	2	1	1	LOC_Os01g52490.1 protein	C4(Carbamidomethyl)	1113.54	0						High	1.79596	2	557.274	76.2705	High	1.83018	2	557.273	74.9151
LOC_Os08g44480.1 protein	40S ribosomal protein S25, putative, expressed	12.0606	10.5649	8.6606	3	3	8.15866	4	4	8.73606	4	4				14.3979	4	5
	Sequence	# PSMs	# Proteins	# Protein Groups	Protein Group Accessions	Modifications	MH+ [Da]	# Missed Cleavages	Leptotene	XCorr Leptotene	Charge Leptotene	m/z [Da] Leptotene	RT Leptotene	Zygotene	XCorr Zygotene	Charge Zygotene	m/z [Da] Zygotene	RT Zygotene	Pachytene	XCorr Pachytene	Charge Pachytene	m/z [Da] Pachytene	RT Pachytene	Diplotene	XCorr Diplotene	Charge Diplotene	m/z [Da] Diplotene	RT Diplotene	Diakinesis	XCorr Diakinesis	Charge Diakinesis	m/z [Da] Diakinesis	RT Diakinesis
	MVSVHSSQQIYTR	3	1	1	LOC_Os08g44480.1 protein	M1(Oxidation)	1551.76	0	High	3.40426	2	776.38	33.4291	High	2.60126	2	776.387	33.8334	High	3.55993	2	776.382	31.5098
	VNNSVLFDQATYDK	4	4	1	LOC_Os08g44480.1 protein		1613.77	0	High	3.29654	2	807.393	61.02	High	3.43258	2	807.397	60.7523	High	2.98491	2	807.394	59.2972						High	3.43914	2	807.391	60.1917
	RAINDLMTR	1	1	1	LOC_Os08g44480.1 protein		1089.58	1																					High	2.13939	2	545.293	36.8046
	EKVNNSVLFDQATYDK	2	4	1	LOC_Os08g44480.1 protein		1870.91	1																					High	3.81497	3	624.307	54.3643
	QITPSVLSER	4	5	2	LOC_Os08g44480.1 protein;LOC_Os11g05562.1 protein		1129.62	0	High	1.95979	2	565.314	50.7782	High	2.12482	2	565.314	50.7062	High	2.19123	2	565.315	48.9038						High	1.84017	2	565.311	49.4929
	AINDLMTR	2	1	1	LOC_Os08g44480.1 protein	M6(Oxidation)	949.478	0						High	1.52578	2	475.243	29.9068	High	1.38545	2	475.243	27.4139
LOC_Os11g05562.1 protein	40S ribosomal protein S25, putative, expressed	11.9116	10.4185	7.48327	2	3	4.86228	2	2	4.8703	2	2				4.45411	2	2
	Sequence	# PSMs	# Proteins	# Protein Groups	Protein Group Accessions	Modifications	MH+ [Da]	# Missed Cleavages	Leptotene	XCorr Leptotene	Charge Leptotene	m/z [Da] Leptotene	RT Leptotene	Zygotene	XCorr Zygotene	Charge Zygotene	m/z [Da] Zygotene	RT Zygotene	Pachytene	XCorr Pachytene	Charge Pachytene	m/z [Da] Pachytene	RT Pachytene	Diplotene	XCorr Diplotene	Charge Diplotene	m/z [Da] Diplotene	RT Diplotene	Diakinesis	XCorr Diakinesis	Charge Diakinesis	m/z [Da] Diakinesis	RT Diakinesis
	VVSVHSSQLIYTR	5	1	1	LOC_Os11g05562.1 protein		1488.82	0	High	3.06391	2	744.911	48.1165	High	2.73747	3	496.944	48.1744	High	2.67907	3	496.944	46.4365						High	2.61394	3	496.942	46.7133
	QITPSVLSER	4	5	2	LOC_Os08g44480.1 protein;LOC_Os11g05562.1 protein		1129.62	0	High	1.95979	2	565.314	50.7782	High	2.12482	2	565.314	50.7062	High	2.19123	2	565.315	48.9038						High	1.84017	2	565.311	49.4929
LOC_Os05g39960.3 protein	40S ribosomal protein S26, putative, expressed	14.2765	10.5942							6.93663	2	2				8.66788	3	4
	Sequence	# PSMs	# Proteins	# Protein Groups	Protein Group Accessions	Modifications	MH+ [Da]	# Missed Cleavages	Leptotene	XCorr Leptotene	Charge Leptotene	m/z [Da] Leptotene	RT Leptotene	Zygotene	XCorr Zygotene	Charge Zygotene	m/z [Da] Zygotene	RT Zygotene	Pachytene	XCorr Pachytene	Charge Pachytene	m/z [Da] Pachytene	RT Pachytene	Diplotene	XCorr Diplotene	Charge Diplotene	m/z [Da] Diplotene	RT Diplotene	Diakinesis	XCorr Diakinesis	Charge Diakinesis	m/z [Da] Diakinesis	RT Diakinesis
	NIVEQAAIR	2	4	1	LOC_Os05g39960.3 protein		1013.57	0											High	2.54147	2	507.29	41.1183						High	2.59398	2	507.287	41.3284
	DVQEACVHDGYVLPK	3	4	1	LOC_Os05g39960.3 protein	C6(Carbamidomethyl)	1729.82	0											High	4.39515	2	865.415	49.6618						High	3.86293	2	865.41	50.0878
	VHHCVSCAIHAHIVR	1	4	1	LOC_Os05g39960.3 protein	C4(Carbamidomethyl); C7(Carbamidomethyl)	1795.89	0																					High	2.21098	3	599.301	26.2784
LOC_Os04g27860.1 protein	40S ribosomal protein S27, putative, expressed	9.55181	8.71924							5.00603	2	2
	Sequence	# PSMs	# Proteins	# Protein Groups	Protein Group Accessions	Modifications	MH+ [Da]	# Missed Cleavages	Leptotene	XCorr Leptotene	Charge Leptotene	m/z [Da] Leptotene	RT Leptotene	Zygotene	XCorr Zygotene	Charge Zygotene	m/z [Da] Zygotene	RT Zygotene	Pachytene	XCorr Pachytene	Charge Pachytene	m/z [Da] Pachytene	RT Pachytene	Diplotene	XCorr Diplotene	Charge Diplotene	m/z [Da] Diplotene	RT Diplotene	Diakinesis	XCorr Diakinesis	Charge Diakinesis	m/z [Da] Diakinesis	RT Diakinesis
	LVQSPNSFFMDVK	1	1	1	LOC_Os04g27860.1 protein	M10(Oxidation)	1527.75	0											High	3.25632	2	764.379	71.7923
	LTEGCSFR	1	1	1	LOC_Os04g27860.1 protein	C5(Carbamidomethyl)	969.447	0											High	1.74971	2	485.227	29.3519
LOC_Os01g22490.1 protein	40S ribosomal protein S27a, putative, expressed	17.6574	9.77393	56.065	11	19	39.355	8	14	55.6229	9	19	8.55587	3	3	39.4834	6	14
	Sequence	# PSMs	# Proteins	# Protein Groups	Protein Group Accessions	Modifications	MH+ [Da]	# Missed Cleavages	Leptotene	XCorr Leptotene	Charge Leptotene	m/z [Da] Leptotene	RT Leptotene	Zygotene	XCorr Zygotene	Charge Zygotene	m/z [Da] Zygotene	RT Zygotene	Pachytene	XCorr Pachytene	Charge Pachytene	m/z [Da] Pachytene	RT Pachytene	Diplotene	XCorr Diplotene	Charge Diplotene	m/z [Da] Diplotene	RT Diplotene	Diakinesis	XCorr Diakinesis	Charge Diakinesis	m/z [Da] Diakinesis	RT Diakinesis
	LAVLQFYKVDDATGK	6	2	2	LOC_Os01g22490.1 protein;LOC_Os05g06770.1 protein		1667.9	1	High	4.23285	2	834.452	74.3565	High	3.81128	2	834.455	74.0462	High	3.45015	2	834.453	72.5098	High	2.75291	3	556.639	75.8922
	TITLEVESSDTIDNVK	15	17	4	LOC_Os01g22490.1 protein;LOC_Os05g06770.1 protein;LOC_Os06g44080.1 protein;LOC_Os09g31031.3 protein		1763.89	0	High	4.03796	2	882.45	65.522	High	4.54578	3	588.636	67.5495	High	5.10392	2	882.449	66.3729	High	3.84574	2	882.45	68.9692	High	4.36147	2	882.445	66.7479
	TITLEVESSDTIDNVKAK	2	17	4	LOC_Os01g22490.1 protein;LOC_Os05g06770.1 protein;LOC_Os06g44080.1 protein;LOC_Os09g31031.3 protein		1963.02	1	High	3.81767	2	982.015	61.41						High	4.50307	2	982.014	60.0544
	IQDKEGIPPDQQR	21	21	4	LOC_Os01g22490.1 protein;LOC_Os05g06770.1 protein;LOC_Os06g44080.1 protein;LOC_Os09g31031.3 protein		1523.77	1	High	3.19018	2	762.395	25.117	High	3.33354	2	762.395	27.4512	High	3.18375	2	762.395	22.9615						High	3.54594	2	762.391	22.767
	QLEDGRTLADYNIQK	4	19	3	LOC_Os01g22490.1 protein;LOC_Os05g06770.1 protein;LOC_Os06g44080.1 protein		1763.9	1	High	2.97388	2	882.451	51.4407						High	3.26204	2	882.453	49.8012
	LAVLQFYK	4	2	2	LOC_Os01g22490.1 protein;LOC_Os05g06770.1 protein		981.575	0	High	2.81025	2	491.291	75.5337	High	2.11386	2	491.293	75.2821						High	1.95722	2	491.294	77.1499	High	2.2436	2	491.29	74.3578
	ESTLHLVLR	4	23	4	LOC_Os01g22490.1 protein;LOC_Os05g06770.1 protein;LOC_Os06g44080.1 protein;LOC_Os09g31031.3 protein		1067.62	0	High	2.67039	2	534.313	54.7581	High	2.87934	2	534.312	54.7204	High	2.96164	2	534.318	52.7427						High	3.10268	2	534.312	52.9478
	TLADYNIQK	4	23	4	LOC_Os01g22490.1 protein;LOC_Os05g06770.1 protein;LOC_Os06g44080.1 protein;LOC_Os09g31031.3 protein		1065.56	0	High	2.60672	2	533.282	41.4255	High	1.86088	2	533.281	41.4944	High	2.75367	2	533.284	39.3479						High	2.16085	2	533.279	39.1937
	VDDATGKVTR	3	2	2	LOC_Os01g22490.1 protein;LOC_Os05g06770.1 protein		1061.56	1	High	2.46999	2	531.283	15.1841	High	2.82053	2	531.283	15.262	High	2.92526	2	531.285	12.3276
	CGLTYVYNQQA	3	1	1	LOC_Os01g22490.1 protein	C1(Carbamidomethyl)	1316.59	0	High	2.14385	2	658.8	58.4494	High	2.80974	2	658.801	58.2064											High	2.27574	2	658.798	58.0425
	VKLAVLQFYK	3	2	2	LOC_Os01g22490.1 protein;LOC_Os05g06770.1 protein		1208.74	1	High	2.53804	3	403.584	74.3802						High	2.69313	3	403.584	72.3138
LOC_Os05g06770.1 protein	40S ribosomal protein S27a, putative, expressed	17.6715	9.80322	53.9212	10	18	42.1112	9	15	58.655	10	20	8.55587	3	3	40.3562	6	14
	Sequence	# PSMs	# Proteins	# Protein Groups	Protein Group Accessions	Modifications	MH+ [Da]	# Missed Cleavages	Leptotene	XCorr Leptotene	Charge Leptotene	m/z [Da] Leptotene	RT Leptotene	Zygotene	XCorr Zygotene	Charge Zygotene	m/z [Da] Zygotene	RT Zygotene	Pachytene	XCorr Pachytene	Charge Pachytene	m/z [Da] Pachytene	RT Pachytene	Diplotene	XCorr Diplotene	Charge Diplotene	m/z [Da] Diplotene	RT Diplotene	Diakinesis	XCorr Diakinesis	Charge Diakinesis	m/z [Da] Diakinesis	RT Diakinesis
	LAVLQFYKVDDATGK	6	2	2	LOC_Os01g22490.1 protein;LOC_Os05g06770.1 protein		1667.9	1	High	4.23285	2	834.452	74.3565	High	3.81128	2	834.455	74.0462	High	3.45015	2	834.453	72.5098	High	2.75291	3	556.639	75.8922
	TITLEVESSDTIDNVK	15	17	4	LOC_Os01g22490.1 protein;LOC_Os05g06770.1 protein;LOC_Os06g44080.1 protein;LOC_Os09g31031.3 protein		1763.89	0	High	4.03796	2	882.45	65.522	High	4.54578	3	588.636	67.5495	High	5.10392	2	882.449	66.3729	High	3.84574	2	882.45	68.9692	High	4.36147	2	882.445	66.7479
	TITLEVESSDTIDNVKAK	2	17	4	LOC_Os01g22490.1 protein;LOC_Os05g06770.1 protein;LOC_Os06g44080.1 protein;LOC_Os09g31031.3 protein		1963.02	1	High	3.81767	2	982.015	61.41						High	4.50307	2	982.014	60.0544
	IQDKEGIPPDQQR	21	21	4	LOC_Os01g22490.1 protein;LOC_Os05g06770.1 protein;LOC_Os06g44080.1 protein;LOC_Os09g31031.3 protein		1523.77	1	High	3.19018	2	762.395	25.117	High	3.33354	2	762.395	27.4512	High	3.18375	2	762.395	22.9615						High	3.54594	2	762.391	22.767
	QLEDGRTLADYNIQK	4	19	3	LOC_Os01g22490.1 protein;LOC_Os05g06770.1 protein;LOC_Os06g44080.1 protein		1763.9	1	High	2.97388	2	882.451	51.4407						High	3.26204	2	882.453	49.8012
	LAVLQFYK	4	2	2	LOC_Os01g22490.1 protein;LOC_Os05g06770.1 protein		981.575	0	High	2.81025	2	491.291	75.5337	High	2.11386	2	491.293	75.2821						High	1.95722	2	491.294	77.1499	High	2.2436	2	491.29	74.3578
	ESTLHLVLR	4	23	4	LOC_Os01g22490.1 protein;LOC_Os05g06770.1 protein;LOC_Os06g44080.1 protein;LOC_Os09g31031.3 protein		1067.62	0	High	2.67039	2	534.313	54.7581	High	2.87934	2	534.312	54.7204	High	2.96164	2	534.318	52.7427						High	3.10268	2	534.312	52.9478
	TLADYNIQK	4	23	4	LOC_Os01g22490.1 protein;LOC_Os05g06770.1 protein;LOC_Os06g44080.1 protein;LOC_Os09g31031.3 protein		1065.56	0	High	2.60672	2	533.282	41.4255	High	1.86088	2	533.281	41.4944	High	2.75367	2	533.284	39.3479						High	2.16085	2	533.279	39.1937
	VDDATGKVTR	3	2	2	LOC_Os01g22490.1 protein;LOC_Os05g06770.1 protein		1061.56	1	High	2.46999	2	531.283	15.1841	High	2.82053	2	531.283	15.262	High	2.92526	2	531.285	12.3276
	CGLTYVYNQK	3	1	1	LOC_Os05g06770.1 protein	C1(Carbamidomethyl)	1245.59	0						High	2.87118	2	623.301	47.3829	High	3.03214	2	623.303	45.8056						High	3.1486	2	623.297	46.4256
	CGLTYVYNQKA	1	1	1	LOC_Os05g06770.1 protein	C1(Carbamidomethyl)	1316.63	1						High	2.69482	2	658.819	50.0687
	VKLAVLQFYK	3	2	2	LOC_Os01g22490.1 protein;LOC_Os05g06770.1 protein		1208.74	1	High	2.53804	3	403.584	74.3802						High	2.69313	3	403.584	72.3138
LOC_Os10g27174.1 protein	40S ribosomal protein S28, putative, expressed	7.45912	11.1655	4.98911	2	2	3.94796	2	2
	Sequence	# PSMs	# Proteins	# Protein Groups	Protein Group Accessions	Modifications	MH+ [Da]	# Missed Cleavages	Leptotene	XCorr Leptotene	Charge Leptotene	m/z [Da] Leptotene	RT Leptotene	Zygotene	XCorr Zygotene	Charge Zygotene	m/z [Da] Zygotene	RT Zygotene	Pachytene	XCorr Pachytene	Charge Pachytene	m/z [Da] Pachytene	RT Pachytene	Diplotene	XCorr Diplotene	Charge Diplotene	m/z [Da] Diplotene	RT Diplotene	Diakinesis	XCorr Diakinesis	Charge Diakinesis	m/z [Da] Diakinesis	RT Diakinesis
	EGDILTLLESER	2	1	1	LOC_Os10g27174.1 protein		1374.71	0	High	2.62769	2	687.86	95.4952	High	2.20397	2	687.859	95.0856
	GPVREGDILTLLESER	1	1	1	LOC_Os10g27174.1 protein		1783.95	1	High	2.36143	3	595.323	88.6092
	FLDDQNR	1	1	1	LOC_Os10g27174.1 protein		907.43	0						High	1.74399	2	454.219	27.1969
LOC_Os02g56014.1 protein	40S ribosomal protein S30, putative, expressed	6.92689	12.0298	6.31297	2	2	4.89399	2	2	6.03297	2	2
	Sequence	# PSMs	# Proteins	# Protein Groups	Protein Group Accessions	Modifications	MH+ [Da]	# Missed Cleavages	Leptotene	XCorr Leptotene	Charge Leptotene	m/z [Da] Leptotene	RT Leptotene	Zygotene	XCorr Zygotene	Charge Zygotene	m/z [Da] Zygotene	RT Zygotene	Pachytene	XCorr Pachytene	Charge Pachytene	m/z [Da] Pachytene	RT Pachytene	Diplotene	XCorr Diplotene	Charge Diplotene	m/z [Da] Diplotene	RT Diplotene	Diakinesis	XCorr Diakinesis	Charge Diakinesis	m/z [Da] Diakinesis	RT Diakinesis
	FVTAVVGFGK	3	1	1	LOC_Os02g56014.1 protein		1024.58	0	High	3.58959	2	512.795	66.8646	High	2.47877	2	512.795	66.6388	High	3.12304	2	512.794	65.0974
	FVTAVVGFGKK	3	1	1	LOC_Os02g56014.1 protein		1152.68	1	High	2.72338	2	576.842	55.8625	High	2.41522	2	576.843	55.7423	High	2.90993	2	576.845	53.3616
LOC_Os03g38000.2 protein	40S ribosomal protein S3-1, putative, expressed	22.8043	9.53955	15.6906	6	6	15.929	6	6	10.115	3	3	9.0439	3	3	18.3712	7	7
	Sequence	# PSMs	# Proteins	# Protein Groups	Protein Group Accessions	Modifications	MH+ [Da]	# Missed Cleavages	Leptotene	XCorr Leptotene	Charge Leptotene	m/z [Da] Leptotene	RT Leptotene	Zygotene	XCorr Zygotene	Charge Zygotene	m/z [Da] Zygotene	RT Zygotene	Pachytene	XCorr Pachytene	Charge Pachytene	m/z [Da] Pachytene	RT Pachytene	Diplotene	XCorr Diplotene	Charge Diplotene	m/z [Da] Diplotene	RT Diplotene	Diakinesis	XCorr Diakinesis	Charge Diakinesis	m/z [Da] Diakinesis	RT Diakinesis
	FNFPENGVELYAEK	5	4	1	LOC_Os03g38000.2 protein		1656.78	0	High	3.40866	2	828.899	80.3719	High	3.03182	2	828.899	80.042	High	3.47725	2	828.898	79.0378	High	2.56191	2	828.9	81.6704	High	3.91931	2	828.894	79.7156
	ELAEDGYSGVEVR	5	4	1	LOC_Os03g38000.2 protein		1423.67	0	High	2.9918	2	712.337	49.4238	High	3.61213	2	712.339	49.3031	High	3.68651	2	712.339	48.2292	High	3.09749	2	712.34	50.757	High	3.36945	2	712.335	48.4804
	GLCAIAQAESLR	5	4	1	LOC_Os03g38000.2 protein	C3(Carbamidomethyl)	1288.67	0	High	2.69724	2	644.838	64.0355	High	2.49154	2	644.838	63.6544	High	2.95128	2	644.838	62.3008	High	3.38449	2	644.838	64.451	High	2.96909	2	644.835	63.1954
	YKLLGGLAVR	1	4	1	LOC_Os03g38000.2 protein		1089.68	1						High	2.25083	2	545.346	62.36
	ACYGVLR	1	5	1	LOC_Os03g38000.2 protein	C2(Carbamidomethyl)	838.42	0																					High	1.84204	2	419.714	36.3528
	GCEVIVSGK	2	5	1	LOC_Os03g38000.2 protein	C2(Carbamidomethyl)	948.477	0	High	1.81157	2	474.745	28.1743																High	2.3129	2	474.742	25.5358
	ELTSVVQKR	2	4	1	LOC_Os03g38000.2 protein		1059.62	1	High	1.87405	2	530.312	28.2703	High	2.13459	2	530.312	28.6104
	RACYGVLR	2	5	1	LOC_Os03g38000.2 protein	C3(Carbamidomethyl)	994.521	1						High	2.40812	2	497.767	31.6547											High	2.25156	2	497.764	28.3108
	IRELTSVVQKR	1	4	1	LOC_Os03g38000.2 protein		1328.8	2	High	2.90729	3	443.605	34.1305
	ELTSVVQK	1	4	1	LOC_Os03g38000.2 protein		903.511	0																					High	1.70684	2	452.259	29.2282
LOC_Os02g18550.1 protein	40S ribosomal protein S3a, putative, expressed	29.7408	9.83252	12.6466	5	5	15.838	7	7	8.53163	3	3	4.99406	2	2	15.0939	6	6
	Sequence	# PSMs	# Proteins	# Protein Groups	Protein Group Accessions	Modifications	MH+ [Da]	# Missed Cleavages	Leptotene	XCorr Leptotene	Charge Leptotene	m/z [Da] Leptotene	RT Leptotene	Zygotene	XCorr Zygotene	Charge Zygotene	m/z [Da] Zygotene	RT Zygotene	Pachytene	XCorr Pachytene	Charge Pachytene	m/z [Da] Pachytene	RT Pachytene	Diplotene	XCorr Diplotene	Charge Diplotene	m/z [Da] Diplotene	RT Diplotene	Diakinesis	XCorr Diakinesis	Charge Diakinesis	m/z [Da] Diakinesis	RT Diakinesis
	STSSIFPLQNVFIR	5	1	1	LOC_Os02g18550.1 protein		1608.87	0	High	3.13336	2	804.94	102.771	High	3.01387	2	804.941	102.062	High	3.30195	2	804.941	101.617	High	2.08468	2	804.943	103.885	High	2.80091	2	804.938	102.496
	TCYAQASQIR	5	3	2	LOC_Os02g18550.1 protein;LOC_Os12g21798.1 protein	C2(Carbamidomethyl)	1197.57	0	High	2.72324	2	599.288	32.9947	High	2.52939	2	599.288	33.045	High	3.20655	2	599.288	31.3302	High	2.90938	2	599.289	33.6932	High	2.38896	2	599.285	31.0853
	LDRPAETDEAVAGEVAAAE	2	1	1	LOC_Os02g18550.1 protein		1913.9	0	High	2.34563	2	957.458	58.4017																High	3.37553	2	957.454	57.8265
	LRAEDVQGR	3	1	1	LOC_Os02g18550.1 protein		1043.55	1	High	2.23357	2	522.284	19.9577	High	2.39484	2	522.284	20.3197											High	2.51063	2	522.281	17.1764
	LFCIGFTK	4	3	2	LOC_Os12g21798.1 protein;LOC_Os02g18550.1 protein	C3(Carbamidomethyl)	985.513	0	High	2.21076	2	493.263	75.0748	High	2.06818	2	493.263	74.7247	High	2.02313	2	493.264	73.1508						High	2.31316	2	493.26	73.3689
	WQTLIEAHVDVK	1	3	2	LOC_Os02g18550.1 protein;LOC_Os12g21798.1 protein		1438.77	0						High	2.08368	2	719.888	65.3561
	FIPEVIGKEIEK	1	3	2	LOC_Os02g18550.1 protein;LOC_Os12g21798.1 protein		1401.8	1						High	2.04714	2	701.403	67.0435
	APTVFSVR	2	1	1	LOC_Os02g18550.1 protein		876.495	0						High	1.70087	2	438.751	50.6989											High	1.70474	2	438.749	48.5809
LOC_Os12g21798.1 protein	40S ribosomal protein S3a, putative, expressed	29.6919	9.80322	10.5005	4	4	12.0897	5	5	15.5172	6	6				15.6599	6	6
	Sequence	# PSMs	# Proteins	# Protein Groups	Protein Group Accessions	Modifications	MH+ [Da]	# Missed Cleavages	Leptotene	XCorr Leptotene	Charge Leptotene	m/z [Da] Leptotene	RT Leptotene	Zygotene	XCorr Zygotene	Charge Zygotene	m/z [Da] Zygotene	RT Zygotene	Pachytene	XCorr Pachytene	Charge Pachytene	m/z [Da] Pachytene	RT Pachytene	Diplotene	XCorr Diplotene	Charge Diplotene	m/z [Da] Diplotene	RT Diplotene	Diakinesis	XCorr Diakinesis	Charge Diakinesis	m/z [Da] Diakinesis	RT Diakinesis
	ATSSIFPLQNVFVR	4	2	1	LOC_Os12g21798.1 protein		1578.87	0	High	3.51741	2	789.936	99.3283	High	3.36133	2	789.936	99.0227	High	3.46081	2	789.937	98.6104						High	3.33476	2	789.934	98.9583
	TCYAQASQIR	4	3	2	LOC_Os02g18550.1 protein;LOC_Os12g21798.1 protein	C2(Carbamidomethyl)	1197.57	0	High	2.72324	2	599.288	32.9947	High	2.52939	2	599.288	33.045	High	3.20655	2	599.288	31.3302						High	2.38896	2	599.285	31.0853
	LFCIGFTK	4	3	2	LOC_Os12g21798.1 protein;LOC_Os02g18550.1 protein	C3(Carbamidomethyl)	985.513	0	High	2.21076	2	493.263	75.0748	High	2.06818	2	493.263	74.7247	High	2.02313	2	493.264	73.1508						High	2.31316	2	493.26	73.3689
	WQTLIEAHVDVK	1	3	2	LOC_Os02g18550.1 protein;LOC_Os12g21798.1 protein		1438.77	0						High	2.08368	2	719.888	65.3561
	LERPAEDEVVVGQEVTAE	1	1	1	LOC_Os12g21798.1 protein		1969.96	0																					High	3.12544	2	985.485	57.9901
	APSVFNVR	2	2	1	LOC_Os12g21798.1 protein		889.489	0											High	2.0611	2	445.248	48.1396						High	1.82756	2	445.246	48.5063
	LRAEDVQGK	3	2	1	LOC_Os12g21798.1 protein		1015.56	1	High	2.04906	2	508.28	18.2259						High	2.38652	2	508.281	15.3065						High	2.67007	2	508.278	15.0982
	FIPEVIGKEIEK	1	3	2	LOC_Os02g18550.1 protein;LOC_Os12g21798.1 protein		1401.8	1						High	2.04714	2	701.403	67.0435
	DWYDIKAPSVFNVR	1	2	1	LOC_Os12g21798.1 protein		1709.87	1											High	2.37908	2	855.437	88.3046
LOC_Os01g25610.1 protein	40S ribosomal protein S4, putative, expressed	29.7892	10.1255	24.9558	8	11	27.691	8	11	18.9497	6	7	11.3328	5	6	35.2191	13	16
	Sequence	# PSMs	# Proteins	# Protein Groups	Protein Group Accessions	Modifications	MH+ [Da]	# Missed Cleavages	Leptotene	XCorr Leptotene	Charge Leptotene	m/z [Da] Leptotene	RT Leptotene	Zygotene	XCorr Zygotene	Charge Zygotene	m/z [Da] Zygotene	RT Zygotene	Pachytene	XCorr Pachytene	Charge Pachytene	m/z [Da] Pachytene	RT Pachytene	Diplotene	XCorr Diplotene	Charge Diplotene	m/z [Da] Diplotene	RT Diplotene	Diakinesis	XCorr Diakinesis	Charge Diakinesis	m/z [Da] Diakinesis	RT Diakinesis
	SRECLPLILIIR	7	2	1	LOC_Os01g25610.1 protein	C4(Carbamidomethyl)	1482.88	1	High	3.82043	3	494.966	91.7408	High	3.08165	2	741.945	91.4226	High	4.0599	3	494.965	90.164	High	2.50507	3	494.967	92.9292	High	3.79452	3	494.964	90.4976
	TIRYPDPLIK	9	3	2	LOC_Os01g25610.1 protein;LOC_Os05g30530.1 protein		1215.71	1	High	3.48512	3	405.908	55.0627	High	3.0447	3	405.909	55.0051	High	3.08817	3	405.91	53.3437	High	2.93282	3	405.909	56.148	High	2.88789	3	405.907	56.5093
	LGNVFTIGK	5	2	1	LOC_Os01g25610.1 protein		948.552	0	High	3.26717	2	474.78	62.6639	High	3.16821	2	474.78	62.401	High	3.19267	2	474.78	60.5077	High	2.12065	2	474.781	63.8525	High	2.68267	2	474.778	61.0766
	LSIIEEQR	5	2	1	LOC_Os01g25610.1 protein		987.547	0	High	2.31496	2	494.277	44.5255	High	2.16454	2	494.276	44.6936	High	2.07515	2	494.277	42.3989	High	2.04621	2	494.277	45.7699	High	1.87674	2	494.274	42.5379
	ECLPLILIIR	8	3	2	LOC_Os05g30530.1 protein;LOC_Os01g25610.1 protein	C2(Carbamidomethyl)	1239.75	0	High	2.25899	2	620.381	109.277	High	2.26817	2	620.381	108.397	High	2.28937	2	620.378	103.773	High	1.72805	2	620.38	105.908	High	2.28973	2	620.377	104.196
	LGGAFAPKPSSGPHK	3	3	2	LOC_Os01g25610.1 protein;LOC_Os05g30530.1 protein		1450.77	0	High	1.87858	3	484.265	30.4105																High	2.28996	2	725.89	27.6379
	GIPYLNTYDGR	4	2	1	LOC_Os01g25610.1 protein		1268.62	0	High	1.27492	2	634.817	66.4754	High	2.05717	2	634.818	65.5111	High	2.04166	2	634.817	64.4934						High	2.32733	2	634.815	65.0322
	ANDTIKIDLETNK	2	3	2	LOC_Os01g25610.1 protein;LOC_Os05g30530.1 protein		1474.77	1																					High	2.37575	3	492.262	48.9857
	FDVGNVVMVTGGR	1	2	1	LOC_Os01g25610.1 protein		1350.68	0																					High	3.48928	2	675.842	74.0735
	TDKTYPAGFMDVISIPK	1	2	1	LOC_Os01g25610.1 protein		1882.95	1																					High	3.37327	3	628.322	86.8111
	TYPAGFMDVISIPK	1	2	1	LOC_Os01g25610.1 protein		1538.79	0																					High	3.00997	2	769.899	94.2746
	EVISILMQR	2	3	2	LOC_Os01g25610.1 protein;LOC_Os05g30530.1 protein	M7(Oxidation)	1104.61	0	High	1.81313	2	552.808	62.5695	High	1.75595	2	552.808	62.2865
	IDLETNKIVDFIK	1	3	2	LOC_Os01g25610.1 protein;LOC_Os05g30530.1 protein		1547.86	1																					High	1.83423	3	516.626	84.4442
	DAAAQAAANA	1	2	1	LOC_Os01g25610.1 protein		873.407	0						High	2.50916	2	437.207	21.7733
	HWMLDK	1	2	1	LOC_Os01g25610.1 protein		829.399	0																					High	1.59335	2	415.203	38.1983
LOC_Os05g30530.1 protein	40S ribosomal protein S4, putative, expressed	29.644	10.1401	16.035	5	7	16.7849	5	7	12.8696	4	5				16.5494	7	10
	Sequence	# PSMs	# Proteins	# Protein Groups	Protein Group Accessions	Modifications	MH+ [Da]	# Missed Cleavages	Leptotene	XCorr Leptotene	Charge Leptotene	m/z [Da] Leptotene	RT Leptotene	Zygotene	XCorr Zygotene	Charge Zygotene	m/z [Da] Zygotene	RT Zygotene	Pachytene	XCorr Pachytene	Charge Pachytene	m/z [Da] Pachytene	RT Pachytene	Diplotene	XCorr Diplotene	Charge Diplotene	m/z [Da] Diplotene	RT Diplotene	Diakinesis	XCorr Diakinesis	Charge Diakinesis	m/z [Da] Diakinesis	RT Diakinesis
	TIRYPDPLIK	7	3	2	LOC_Os01g25610.1 protein;LOC_Os05g30530.1 protein		1215.71	1	High	3.48512	3	405.908	55.0627	High	3.0447	3	405.909	55.0051	High	3.08817	3	405.91	53.3437						High	2.88789	3	405.907	56.5093
	ARECLPLILILR	3	1	1	LOC_Os05g30530.1 protein	C4(Carbamidomethyl)	1466.88	1	High	3.3041	3	489.633	95.7821	High	3.17947	3	489.635	95.3823	High	3.2935	3	489.634	94.0797
	ECLPLILILR	7	3	2	LOC_Os05g30530.1 protein;LOC_Os01g25610.1 protein	C2(Carbamidomethyl)	1239.75	0	High	2.25899	2	620.381	109.277	High	2.26817	2	620.381	108.397	High	2.28937	2	620.378	103.773						High	2.28973	2	620.377	104.196
	LGGAFAPKPSSGPHK	3	3	2	LOC_Os01g25610.1 protein;LOC_Os05g30530.1 protein		1450.77	0	High	1.87858	3	484.265	30.4105																High	2.28996	2	725.89	27.6379
	ANDTIKIDLETNK	2	3	2	LOC_Os01g25610.1 protein;LOC_Os05g30530.1 protein		1474.77	1																					High	2.37575	3	492.262	48.9857
	EVISILMQR	2	3	2	LOC_Os01g25610.1 protein;LOC_Os05g30530.1 protein	M7(Oxidation)	1104.61	0	High	1.81313	2	552.808	62.5695	High	1.75595	2	552.808	62.2865
	IDLETNKIVDFIK	1	3	2	LOC_Os01g25610.1 protein;LOC_Os05g30530.1 protein		1547.86	1																					High	1.83423	3	516.626	84.4442
	LSIIEEAR	2	1	1	LOC_Os05g30530.1 protein		930.526	0						High	1.72643	2	465.767	50.6331	High	1.99572	2	465.767	48.7061
	MGNVFTIGK	1	1	1	LOC_Os05g30530.1 protein		966.505	0																					High	1.45517	2	483.756	58.9386
	LHSIKDEDAK	1	1	1	LOC_Os05g30530.1 protein		1155.6	1																					High	1.88408	2	578.302	11.3991
LOC_Os11g29190.2 protein	40S ribosomal protein S5, putative, expressed	22.1928	9.70068	20.6095	4	6	19.5496	4	7	19.8303	6	7	9.17736	4	4	26.7648	6	9
	Sequence	# PSMs	# Proteins	# Protein Groups	Protein Group Accessions	Modifications	MH+ [Da]	# Missed Cleavages	Leptotene	XCorr Leptotene	Charge Leptotene	m/z [Da] Leptotene	RT Leptotene	Zygotene	XCorr Zygotene	Charge Zygotene	m/z [Da] Zygotene	RT Zygotene	Pachytene	XCorr Pachytene	Charge Pachytene	m/z [Da] Pachytene	RT Pachytene	Diplotene	XCorr Diplotene	Charge Diplotene	m/z [Da] Diplotene	RT Diplotene	Diakinesis	XCorr Diakinesis	Charge Diakinesis	m/z [Da] Diakinesis	RT Diakinesis
	TIAECLADELINAAK	12	4	1	LOC_Os11g29190.2 protein	C5(Carbamidomethyl)	1631.83	0	High	4.42278	2	816.419	106.337	High	4.25385	2	816.421	105.425	High	4.7677	2	816.419	105.275	High	2.92316	2	816.42	107.784	High	4.7649	2	816.416	110.358
	VNQAIYLLTTGAR	6	4	1	LOC_Os11g29190.2 protein		1419.8	0	High	4.03002	2	710.404	75.5725	High	2.64817	2	710.399	75.7222	High	2.8627	2	710.401	73.8147	High	2.06982	2	710.403	76.9565	High	1.60048	2	710.398	74.3373
	RVNQAIYLLTTGAR	2	4	1	LOC_Os11g29190.2 protein		1575.9	1	High	3.71984	2	788.453	67.2359	High	3.7354	2	788.451	67.0203
	HATYLPHTAGR	5	5	1	LOC_Os11g29190.2 protein		1223.63	0	High	2.27103	3	408.548	25.2749						High	1.70564	2	612.318	22.3215	High	2.22993	3	408.549	24.292	High	1.60899	2	612.315	22.1464
	KAQCPIVER	3	5	1	LOC_Os11g29190.2 protein	C4(Carbamidomethyl)	1100.58	1						High	1.87165	2	550.798	22.8688	High	2.08559	2	550.798	19.3015						High	1.83816	2	550.796	19.1977
	LTNSLMMHGR	1	5	1	LOC_Os11g29190.2 protein	M6(Oxidation); M7(Oxidation)	1191.56	0											High	2.66322	2	596.285	18.7451
	AQCPIVER	1	5	1	LOC_Os11g29190.2 protein	C3(Carbamidomethyl)	972.495	0											High	1.94116	2	486.751	25.5228
	RQAVDISPLRR	1	4	1	LOC_Os11g29190.2 protein		1310.76	2																					High	2.32457	3	437.592	34.6223
	GSSNSYAIK	1	3	1	LOC_Os11g29190.2 protein		926.454	0																					High	1.98313	2	463.73	20.6594
	QAVDISPLR	1	4	1	LOC_Os11g29190.2 protein		998.565	0																High	1.95445	2	499.786	52.1012
LOC_Os03g27260.1 protein	40S ribosomal protein S6, putative, expressed	28.0413	10.6382	31.431	7	9	29.7845	8	10	37.7934	8	11	7.52216	3	3	38.647	8	12
	Sequence	# PSMs	# Proteins	# Protein Groups	Protein Group Accessions	Modifications	MH+ [Da]	# Missed Cleavages	Leptotene	XCorr Leptotene	Charge Leptotene	m/z [Da] Leptotene	RT Leptotene	Zygotene	XCorr Zygotene	Charge Zygotene	m/z [Da] Zygotene	RT Zygotene	Pachytene	XCorr Pachytene	Charge Pachytene	m/z [Da] Pachytene	RT Pachytene	Diplotene	XCorr Diplotene	Charge Diplotene	m/z [Da] Diplotene	RT Diplotene	Diakinesis	XCorr Diakinesis	Charge Diakinesis	m/z [Da] Diakinesis	RT Diakinesis
	GCIVSQDLSVINLVIVK	10	2	2	LOC_Os03g27260.1 protein;LOC_Os07g42950.1 protein	C2(Carbamidomethyl)	1857.05	0	High	4.73549	2	929.029	107.653	High	4.90307	2	929.034	106.934	High	4.91067	2	929.035	106.49						High	5.06662	3	619.687	108.024
	KGDNDLPGLTDTEKPR	5	1	1	LOC_Os03g27260.1 protein		1755.88	1	High	4.0588	3	585.968	39.3698	High	3.7014	3	585.973	39.6531	High	4.59006	3	585.967	37.3077						High	4.68883	3	585.964	37.0849
	KLEIDDDQKLR	9	2	2	LOC_Os03g27260.1 protein;LOC_Os07g42950.1 protein		1372.74	2	High	3.79129	2	686.875	36.0787	High	3.10187	3	458.253	36.289	High	3.2273	2	686.875	33.7001	High	2.42862	3	458.254	36.6102	High	3.02114	2	686.872	33.7277
	MKFNIANPTTGCQK	3	2	2	LOC_Os03g27260.1 protein;LOC_Os07g42950.1 protein	M1(Oxidation); C12(Carbamidomethyl)	1625.78	1	High	3.26969	2	813.392	40.3794	High	3.25078	2	813.394	40.5771	High	2.91637	2	813.393	38.0765
	FNIANPTTGCQK	3	2	2	LOC_Os03g27260.1 protein;LOC_Os07g42950.1 protein	C10(Carbamidomethyl)	1350.65	0	High	3.24092	2	675.826	46.8713						High	3.34926	2	675.827	45.2277						High	3.23317	2	675.823	45.7181
	ISQEVSGDALGEEFK	5	2	2	LOC_Os03g27260.1 protein;LOC_Os07g42950.1 protein		1608.77	0	High	3.00912	2	804.892	61.1135	High	3.08403	2	804.891	60.8493	High	2.91186	2	804.89	59.5494	High	2.91207	2	804.895	62.7247	High	3.96806	2	804.887	60.2501
	LEIDDDQKLR	1	2	2	LOC_Os03g27260.1 protein;LOC_Os07g42950.1 protein		1244.65	1						High	1.93376	2	622.829	40.3153
	QGVLTSGR	3	1	1	LOC_Os03g27260.1 protein		817.454	0						High	1.90193	2	409.232	22.1582	High	2.04508	2	409.231	19.1						High	1.77469	2	409.229	17.4957
	LVTPLTLQR	5	2	2	LOC_Os03g27260.1 protein;LOC_Os07g42950.1 protein		1040.65	0	High	2.23347	2	520.828	62.8962	High	2.49572	2	520.827	62.8359	High	2.15001	2	520.828	60.5136	High	2.18147	2	520.828	63.9631	High	2.14641	2	520.824	61.1334
	YVNTYR	1	2	2	LOC_Os03g27260.1 protein;LOC_Os07g42950.1 protein		815.403	0																					High	1.66106	2	408.205	19.7226
LOC_Os07g42950.1 protein	40S ribosomal protein S6, putative, expressed	28.4546	10.6528	30.981	8	10	24.1812	7	9	42.9362	9	14	11.6793	4	4	39.5213	8	12
	Sequence	# PSMs	# Proteins	# Protein Groups	Protein Group Accessions	Modifications	MH+ [Da]	# Missed Cleavages	Leptotene	XCorr Leptotene	Charge Leptotene	m/z [Da] Leptotene	RT Leptotene	Zygotene	XCorr Zygotene	Charge Zygotene	m/z [Da] Zygotene	RT Zygotene	Pachytene	XCorr Pachytene	Charge Pachytene	m/z [Da] Pachytene	RT Pachytene	Diplotene	XCorr Diplotene	Charge Diplotene	m/z [Da] Diplotene	RT Diplotene	Diakinesis	XCorr Diakinesis	Charge Diakinesis	m/z [Da] Diakinesis	RT Diakinesis
	GCIVSQDLSVINLVIVK	10	2	2	LOC_Os03g27260.1 protein;LOC_Os07g42950.1 protein	C2(Carbamidomethyl)	1857.05	0	High	4.73549	2	929.029	107.653	High	4.90307	2	929.034	106.934	High	4.91067	2	929.035	106.49						High	5.06662	3	619.687	108.024
	KLEIDDDQKLR	9	2	2	LOC_Os03g27260.1 protein;LOC_Os07g42950.1 protein		1372.74	2	High	3.79129	2	686.875	36.0787	High	3.10187	3	458.253	36.289	High	3.2273	2	686.875	33.7001	High	2.42862	3	458.254	36.6102	High	3.02114	2	686.872	33.7277
	KGENDLPGLTDTEKPR	6	1	1	LOC_Os07g42950.1 protein		1769.9	1	High	3.60886	2	885.455	40.1279						High	5.20429	3	590.64	37.7755	High	4.15713	3	590.64	41.4764	High	4.58032	3	590.636	37.4277
	MKFNIANPTTGCQK	3	2	2	LOC_Os03g27260.1 protein;LOC_Os07g42950.1 protein	M1(Oxidation); C12(Carbamidomethyl)	1625.78	1	High	3.26969	2	813.392	40.3794	High	3.25078	2	813.394	40.5771	High	2.91637	2	813.393	38.0765
	FNIANPTTGCQK	3	2	2	LOC_Os03g27260.1 protein;LOC_Os07g42950.1 protein	C10(Carbamidomethyl)	1350.65	0	High	3.24092	2	675.826	46.8713						High	3.34926	2	675.827	45.2277						High	3.23317	2	675.823	45.7181
	ISQEVSGDALGEEFK	5	2	2	LOC_Os03g27260.1 protein;LOC_Os07g42950.1 protein		1608.77	0	High	3.00912	2	804.892	61.1135	High	3.08403	2	804.891	60.8493	High	2.91186	2	804.89	59.5494	High	2.91207	2	804.895	62.7247	High	3.96806	2	804.887	60.2501
	LEIDDDQKLR	1	2	2	LOC_Os03g27260.1 protein;LOC_Os07g42950.1 protein		1244.65	1						High	1.93376	2	622.829	40.3153
	LFNLSKDDDVR	2	1	1	LOC_Os07g42950.1 protein		1321.68	1											High	2.30546	2	661.344	49.6715
	LVTPLTLQR	5	2	2	LOC_Os03g27260.1 protein;LOC_Os07g42950.1 protein		1040.65	0	High	2.23347	2	520.828	62.8962	High	2.49572	2	520.827	62.8359	High	2.15001	2	520.828	60.5136	High	2.18147	2	520.828	63.9631	High	2.14641	2	520.824	61.1334
	QGVLTAGR	4	1	1	LOC_Os07g42950.1 protein		801.46	0	High	1.49553	2	401.234	25.2581	High	1.53031	2	401.234	25.5852	High	1.60924	2	401.233	22.6621						High	1.70489	2	401.231	23.1122
	YVNTYR	1	2	2	LOC_Os03g27260.1 protein;LOC_Os07g42950.1 protein		815.403	0																					High	1.66106	2	408.205	19.7226
LOC_Os03g18570.1 protein	40S ribosomal protein S7, putative, expressed	22.169	9.78857	14.4455	5	6	13.6689	4	5	23.6409	7	9				17.4077	5	6
	Sequence	# PSMs	# Proteins	# Protein Groups	Protein Group Accessions	Modifications	MH+ [Da]	# Missed Cleavages	Leptotene	XCorr Leptotene	Charge Leptotene	m/z [Da] Leptotene	RT Leptotene	Zygotene	XCorr Zygotene	Charge Zygotene	m/z [Da] Zygotene	RT Zygotene	Pachytene	XCorr Pachytene	Charge Pachytene	m/z [Da] Pachytene	RT Pachytene	Diplotene	XCorr Diplotene	Charge Diplotene	m/z [Da] Diplotene	RT Diplotene	Diakinesis	XCorr Diakinesis	Charge Diakinesis	m/z [Da] Diakinesis	RT Diakinesis
	LCGKDVAFEYPMTETA	3	2	1	LOC_Os03g18570.1 protein	C2(Carbamidomethyl); M12(Oxidation)	1847.82	1	High	3.1248	2	924.408	61.823	High	3.33979	2	924.41	61.3526	High	3.58292	2	924.411	60.1484
	NNTEYKLETFSAVYR	8	2	1	LOC_Os03g18570.1 protein		1834.89	1	High	2.85894	2	917.951	65.8141	High	3.4497	2	917.95	65.52	High	3.76961	2	917.952	64.0424						High	4.27178	2	917.947	65.2544
	AVVIHVPYR	4	2	1	LOC_Os03g18570.1 protein		1053.62	0	High	2.21179	2	527.314	51.577	High	1.98105	2	527.315	51.9928	High	2.25768	2	527.315	49.5848						High	2.07259	2	527.312	49.7095
	KAVVIHVPYR	2	2	1	LOC_Os03g18570.1 protein		1181.71	1											High	2.66141	2	591.362	38.9969						High	3.23426	2	591.359	38.4655
	FSGKDVVIVATR	3	3	2	LOC_Os05g27940.1 protein;LOC_Os03g18570.1 protein		1291.74	1											High	3.46869	2	646.372	50.6084						High	2.08345	3	431.249	51.1811
	LETFSAVYR	1	2	1	LOC_Os03g18570.1 protein		1085.56	0																					High	2.20835	2	543.282	56.8578
	IFLDPKER	3	3	2	LOC_Os03g18570.1 protein;LOC_Os05g27940.1 protein		1017.57	1	High	1.85296	2	509.29	41.8606	High	2.22788	2	509.291	42.1326	High	1.99753	2	509.291	39.1373
	FSGKDVVIVATRR	1	3	2	LOC_Os05g27940.1 protein;LOC_Os03g18570.1 protein		1447.84	2											High	1.81174	3	483.284	47.3842
	RIVRPPK	1	3	2	LOC_Os03g18570.1 protein;LOC_Os05g27940.1 protein		865.573	1	High	1.78704	2	433.29	14.5373
LOC_Os05g27940.1 protein	40S ribosomal protein S7, putative, expressed	22.293	9.75928	5.9587	3	3	4.08984	2	2	10.5172	4	5				8.58401	5	5
	Sequence	# PSMs	# Proteins	# Protein Groups	Protein Group Accessions	Modifications	MH+ [Da]	# Missed Cleavages	Leptotene	XCorr Leptotene	Charge Leptotene	m/z [Da] Leptotene	RT Leptotene	Zygotene	XCorr Zygotene	Charge Zygotene	m/z [Da] Zygotene	RT Zygotene	Pachytene	XCorr Pachytene	Charge Pachytene	m/z [Da] Pachytene	RT Pachytene	Diplotene	XCorr Diplotene	Charge Diplotene	m/z [Da] Diplotene	RT Diplotene	Diakinesis	XCorr Diakinesis	Charge Diakinesis	m/z [Da] Diakinesis	RT Diakinesis
	FSGKDVVLVATR	3	3	2	LOC_Os05g27940.1 protein;LOC_Os03g18570.1 protein		1291.74	1											High	3.46869	2	646.372	50.6084						High	2.08345	3	431.249	51.1811
	LDTFSSVYR	1	1	1	LOC_Os05g27940.1 protein		1087.53	0																					High	1.9562	2	544.271	53.9286
	NNTEYKLDTFSSVYR	1	1	1	LOC_Os05g27940.1 protein		1836.87	1																					High	2.68709	3	612.961	62.7674
	KAVIIYVPYR	1	1	1	LOC_Os05g27940.1 protein		1221.73	1																					High	1.85727	2	611.369	58.0472
	AVIIYVPYR	4	1	1	LOC_Os05g27940.1 protein		1093.64	0	High	2.3187	2	547.325	72.0182	High	1.86195	2	547.323	71.8194	High	1.91217	2	547.324	70.0239						High	1.46864	2	547.321	70.4125
	IFLDPKER	3	3	2	LOC_Os03g18570.1 protein;LOC_Os05g27940.1 protein		1017.57	1	High	1.85296	2	509.29	41.8606	High	2.22788	2	509.291	42.1326	High	1.99753	2	509.291	39.1373
	FSGKDVVLVATRR	1	3	2	LOC_Os05g27940.1 protein;LOC_Os03g18570.1 protein		1447.84	2											High	1.81174	3	483.284	47.3842
	RIVRPPK	1	3	2	LOC_Os03g18570.1 protein;LOC_Os05g27940.1 protein		865.573	1	High	1.78704	2	433.29	14.5373
LOC_Os03g05980.1 protein	40S ribosomal protein S9-2, putative, expressed	22.6591	10.2866	11.1368	6	7	14.0386	5	6	21.2159	6	8	5.11823	2	2	15.4423	7	7
	Sequence	# PSMs	# Proteins	# Protein Groups	Protein Group Accessions	Modifications	MH+ [Da]	# Missed Cleavages	Leptotene	XCorr Leptotene	Charge Leptotene	m/z [Da] Leptotene	RT Leptotene	Zygotene	XCorr Zygotene	Charge Zygotene	m/z [Da] Zygotene	RT Zygotene	Pachytene	XCorr Pachytene	Charge Pachytene	m/z [Da] Pachytene	RT Pachytene	Diplotene	XCorr Diplotene	Charge Diplotene	m/z [Da] Diplotene	RT Diplotene	Diakinesis	XCorr Diakinesis	Charge Diakinesis	m/z [Da] Diakinesis	RT Diakinesis
	HIDFSLTSPFGGGPPGR	5	1	1	LOC_Os03g05980.1 protein		1741.86	0	High	3.2507	3	581.294	80.8423	High	3.14071	2	871.436	80.4441	High	4.04218	2	871.435	79.4018						High	4.05851	2	871.435	79.8585
	IFEGEALLR	5	2	1	LOC_Os03g05980.1 protein		1047.58	0	High	2.16946	2	524.296	68.8269	High	2.70073	2	524.296	68.5182	High	2.45896	2	524.297	66.6479	High	2.64538	2	524.296	69.9391	High	2.09932	2	524.293	67.2489
	HLLTLDEKNPR	3	2	1	LOC_Os03g05980.1 protein		1335.74	1											High	3.09809	2	668.372	33.6413						High	2.7404	3	445.916	33.6019
	LVGEYGLR	2	2	1	LOC_Os03g05980.1 protein		906.499	0											High	2.19941	2	453.755	44.8298						High	2.26137	2	453.753	45.2624
	QIVNIPSFMVR	1	1	1	LOC_Os03g05980.1 protein		1303.71	0																					High	2.26759	2	652.361	86.5682
	RIFEGEALLR	6	2	1	LOC_Os03g05980.1 protein		1203.68	1	High	3.27524	2	602.345	59.5484	High	2.81335	2	602.346	59.1397	High	2.48419	2	602.347	57.0893	High	2.47285	2	602.348	60.8019
	LDAELKLVGEYGLR	2	2	1	LOC_Os03g05980.1 protein		1575.88	1	High	1.79219	3	525.965	77.639	High	2.47619	3	525.964	77.1502
	VQYALSR	3	2	1	LOC_Os03g05980.1 protein		836.464	0	High	1.42797	2	418.735	33.9412	High	1.35911	2	418.735	33.6384	High	2.03901	2	418.736	31.3284
	HLLTLDEK	1	2	1	LOC_Os03g05980.1 protein		968.537	0																					High	2.01512	2	484.772	37.1509
	LQTLVFK	2	2	1	LOC_Os03g05980.1 protein		848.52	0	High	1.56685	2	424.766	58.7748																High	1.2569	2	424.764	56.9616
LOC_Os12g42876.1 protein	5-methyltetrahydropteroyltriglutamate--homocysteine methyltransferase, putative, expressed	84.5315	6.30322	29.5289	7	9	24.8277	6	8	30.0616	7	10	4.83564	2	2	38.9529	11	14
	Sequence	# PSMs	# Proteins	# Protein Groups	Protein Group Accessions	Modifications	MH+ [Da]	# Missed Cleavages	Leptotene	XCorr Leptotene	Charge Leptotene	m/z [Da] Leptotene	RT Leptotene	Zygotene	XCorr Zygotene	Charge Zygotene	m/z [Da] Zygotene	RT Zygotene	Pachytene	XCorr Pachytene	Charge Pachytene	m/z [Da] Pachytene	RT Pachytene	Diplotene	XCorr Diplotene	Charge Diplotene	m/z [Da] Diplotene	RT Diplotene	Diakinesis	XCorr Diakinesis	Charge Diakinesis	m/z [Da] Diakinesis	RT Diakinesis
	GMLTGPVTILNWSFVR	3	2	2	LOC_Os12g42876.1 protein;LOC_Os12g42884.2 protein	M2(Oxidation)	1806.96	0	High	4.3066	2	903.984	109.504	High	3.6001	2	903.986	108.643	High	4.21947	2	903.981	108.48
	TLTSLNSVTAYGFDLIR	8	2	2	LOC_Os12g42876.1 protein;LOC_Os12g42884.2 protein		1870.99	0	High	4.1821	2	936	104.05	High	4.0564	2	936.001	103.384	High	4.29334	3	624.336	103.19						High	4.4944	3	624.334	104.601
	YGAGIGPGVYDIHSPR	9	2	2	LOC_Os12g42876.1 protein;LOC_Os12g42884.2 protein		1658.83	0	High	4.01801	2	829.918	58.1751	High	3.60161	2	829.919	58.1175	High	4.16632	2	829.918	56.4247	High	2.97729	3	553.615	59.4477	High	3.72356	3	553.612	57.3172
	AEHAFYLDWAVHSFR	1	2	2	LOC_Os12g42876.1 protein;LOC_Os12g42884.2 protein		1848.88	0	High	3.64094	3	616.964	85.6634
	SSAEDLEKVATDLR	4	2	2	LOC_Os12g42876.1 protein;LOC_Os12g42884.2 protein		1533.77	1	High	2.59095	3	511.93	66.1401	High	2.49568	3	511.932	65.7822	High	3.09543	2	767.391	64.2487
	YLFAGVVDGR	5	2	2	LOC_Os12g42876.1 protein;LOC_Os12g42884.2 protein		1096.58	0	High	2.25403	2	548.792	70.3045	High	2.63619	2	548.793	70.5038	High	2.97152	2	548.792	68.7599	High	1.85835	2	548.794	71.8554	High	2.33713	2	548.791	69.3694
	SDEKLLSVFR	1	2	2	LOC_Os12g42876.1 protein;LOC_Os12g42884.2 protein		1193.66	1	High	1.74502	2	597.332	66.0758
	IPSTEEIADR	2	2	2	LOC_Os12g42876.1 protein;LOC_Os12g42884.2 protein		1130.56	0											High	1.9627	2	565.788	38.3768						High	2.63182	2	565.785	38.1658
	SSAEDLEK	1	2	2	LOC_Os12g42876.1 protein;LOC_Os12g42884.2 protein		878.408	0																					High	2.21799	2	439.708	15.1983
	VVEVNALAK	1	2	2	LOC_Os12g42876.1 protein;LOC_Os12g42884.2 protein		942.56	0																					High	2.05756	2	471.784	38.8138
	SWLAFAAQK	1	2	2	LOC_Os12g42876.1 protein;LOC_Os12g42884.2 protein		1021.54	0																					High	2.13522	2	511.275	72.1305
	FETCYQIALAIK	1	2	2	LOC_Os12g42876.1 protein;LOC_Os12g42884.2 protein	C4(Carbamidomethyl)	1456.74	0																					High	2.74355	2	728.874	80.4926
	ISEEEYISAIKEEISK	2	1	1	LOC_Os12g42876.1 protein		1867.94	1																					High	3.08715	3	623.32	86.0182
	FALESFWDGK	1	2	2	LOC_Os12g42876.1 protein;LOC_Os12g42884.2 protein		1199.57	0																					High	3.34738	2	600.288	90.8824
	AVNEYKEAK	1	2	2	LOC_Os12g42876.1 protein;LOC_Os12g42884.2 protein		1051.54	1						High	1.99077	2	526.275	14.6113
	IPSTEEIADRVNK	1	1	1	LOC_Os12g42876.1 protein		1471.77	1																					High	1.42135	3	491.261	46.4834
	GNATVPAMEMTK	1	2	2	LOC_Os12g42876.1 protein;LOC_Os12g42884.2 protein	M8(Oxidation); M10(Oxidation)	1281.58	0											High	1.56398	2	641.294	18.1617
LOC_Os12g42884.2 protein	5-methyltetrahydropteroyltriglutamate--homocysteine methyltransferase, putative, expressed	84.6124	6.30322	32.3206	8	10	24.8277	6	8	36.9862	9	12	4.83564	2	2	35.6053	10	12
	Sequence	# PSMs	# Proteins	# Protein Groups	Protein Group Accessions	Modifications	MH+ [Da]	# Missed Cleavages	Leptotene	XCorr Leptotene	Charge Leptotene	m/z [Da] Leptotene	RT Leptotene	Zygotene	XCorr Zygotene	Charge Zygotene	m/z [Da] Zygotene	RT Zygotene	Pachytene	XCorr Pachytene	Charge Pachytene	m/z [Da] Pachytene	RT Pachytene	Diplotene	XCorr Diplotene	Charge Diplotene	m/z [Da] Diplotene	RT Diplotene	Diakinesis	XCorr Diakinesis	Charge Diakinesis	m/z [Da] Diakinesis	RT Diakinesis
	GMLTGPVTILNWSFVR	3	2	2	LOC_Os12g42876.1 protein;LOC_Os12g42884.2 protein	M2(Oxidation)	1806.96	0	High	4.3066	2	903.984	109.504	High	3.6001	2	903.986	108.643	High	4.21947	2	903.981	108.48
	TLTSLNSVTAYGFDLIR	8	2	2	LOC_Os12g42876.1 protein;LOC_Os12g42884.2 protein		1870.99	0	High	4.1821	2	936	104.05	High	4.0564	2	936.001	103.384	High	4.29334	3	624.336	103.19						High	4.4944	3	624.334	104.601
	YGAGIGPGVYDIHSPR	9	2	2	LOC_Os12g42876.1 protein;LOC_Os12g42884.2 protein		1658.83	0	High	4.01801	2	829.918	58.1751	High	3.60161	2	829.919	58.1175	High	4.16632	2	829.918	56.4247	High	2.97729	3	553.615	59.4477	High	3.72356	3	553.612	57.3172
	AEHAFYLDWAVHSFR	1	2	2	LOC_Os12g42876.1 protein;LOC_Os12g42884.2 protein		1848.88	0	High	3.64094	3	616.964	85.6634
	KISEDEYVSAIKEEISK	3	1	1	LOC_Os12g42884.2 protein		1968.02	2	High	2.7917	3	656.677	71.1858						High	3.28469	3	656.678	69.6504						High	2.77179	3	656.674	70.8527
	SSAEDLEKVATDLR	4	2	2	LOC_Os12g42876.1 protein;LOC_Os12g42884.2 protein		1533.77	1	High	2.59095	3	511.93	66.1401	High	2.49568	3	511.932	65.7822	High	3.09543	2	767.391	64.2487
	YLFAGVVDGR	5	2	2	LOC_Os12g42876.1 protein;LOC_Os12g42884.2 protein		1096.58	0	High	2.25403	2	548.792	70.3045	High	2.63619	2	548.793	70.5038	High	2.97152	2	548.792	68.7599	High	1.85835	2	548.794	71.8554	High	2.33713	2	548.791	69.3694
	SDEKLLSVFR	1	2	2	LOC_Os12g42876.1 protein;LOC_Os12g42884.2 protein		1193.66	1	High	1.74502	2	597.332	66.0758
	IPSTEEIADR	2	2	2	LOC_Os12g42876.1 protein;LOC_Os12g42884.2 protein		1130.56	0											High	1.9627	2	565.788	38.3768						High	2.63182	2	565.785	38.1658
	IPSTEEIADRINK	1	1	1	LOC_Os12g42884.2 protein		1485.79	1											High	3.63989	2	743.399	52.0255
	SSAEDLEK	1	2	2	LOC_Os12g42876.1 protein;LOC_Os12g42884.2 protein		878.408	0																					High	2.21799	2	439.708	15.1983
	VVEVNALAK	1	2	2	LOC_Os12g42876.1 protein;LOC_Os12g42884.2 protein		942.56	0																					High	2.05756	2	471.784	38.8138
	SWLAFAAQK	1	2	2	LOC_Os12g42876.1 protein;LOC_Os12g42884.2 protein		1021.54	0																					High	2.13522	2	511.275	72.1305
	FETCYQIALAIK	1	2	2	LOC_Os12g42876.1 protein;LOC_Os12g42884.2 protein	C4(Carbamidomethyl)	1456.74	0																					High	2.74355	2	728.874	80.4926
	FALESFWDGK	1	2	2	LOC_Os12g42876.1 protein;LOC_Os12g42884.2 protein		1199.57	0																					High	3.34738	2	600.288	90.8824
	AVNEYKEAK	1	2	2	LOC_Os12g42876.1 protein;LOC_Os12g42884.2 protein		1051.54	1						High	1.99077	2	526.275	14.6113
	GNATVPAMEMTK	1	2	2	LOC_Os12g42876.1 protein;LOC_Os12g42884.2 protein	M8(Oxidation); M10(Oxidation)	1281.58	0											High	1.56398	2	641.294	18.1617
LOC_Os08g03640.1 protein	60S acidic ribosomal protein P0, putative, expressed	34.3561	5.49072	32.0989	8	10	29.4322	6	8	36.3642	7	10	14.4963	5	5	27.922	6	8
	Sequence	# PSMs	# Proteins	# Protein Groups	Protein Group Accessions	Modifications	MH+ [Da]	# Missed Cleavages	Leptotene	XCorr Leptotene	Charge Leptotene	m/z [Da] Leptotene	RT Leptotene	Zygotene	XCorr Zygotene	Charge Zygotene	m/z [Da] Zygotene	RT Zygotene	Pachytene	XCorr Pachytene	Charge Pachytene	m/z [Da] Pachytene	RT Pachytene	Diplotene	XCorr Diplotene	Charge Diplotene	m/z [Da] Diplotene	RT Diplotene	Diakinesis	XCorr Diakinesis	Charge Diakinesis	m/z [Da] Diakinesis	RT Diakinesis
	FAVAAPVAADSGAAAPSAAK	2	1	1	LOC_Os08g03640.1 protein		1742.91	0	High	4.72733	2	871.956	56.18						High	4.13537	2	871.954	54.7485
	VLIAVADNVGSNQLQEIR	9	3	1	LOC_Os08g03640.1 protein		1939.05	0	High	4.66265	2	970.037	77.5153	High	5.11905	2	970.037	77.1571	High	4.82804	2	970.034	76.2232	High	4.68969	2	970.034	78.6999	High	5.57434	3	647.023	76.7213
	INKGTVEIITPVELIK	8	3	1	LOC_Os08g03640.1 protein		1767.06	1	High	4.33462	2	884.034	82.9817	High	4.42688	2	884.035	82.5633	High	4.93804	2	884.034	81.1416	High	2.68665	3	589.694	83.8864	High	4.28093	2	884.03	81.3421
	LCQLLDEYTK	5	3	1	LOC_Os08g03640.1 protein	C2(Carbamidomethyl)	1282.63	0	High	3.06591	2	641.822	63.8226	High	3.23597	2	641.821	63.4901	High	2.8276	2	641.822	62.14	High	2.7542	2	641.823	65.4031	High	3.21308	2	641.818	63.0787
	GTVEIITPVELIK	5	3	1	LOC_Os08g03640.1 protein		1411.84	0	High	2.91508	2	706.425	92.1617	High	2.76393	2	706.425	91.7128	High	3.41985	2	706.424	90.7432						High	3.09026	2	706.421	90.5398
	KGDKVGSSESALLAK	4	3	1	LOC_Os08g03640.1 protein		1489.82	2						High	3.24138	2	745.415	32.2688	High	3.32114	2	745.414	29.4097	High	2.43741	3	497.281	32.1479
	VGSSESALLAK	3	3	1	LOC_Os08g03640.1 protein		1061.58	0	High	2.0543	2	531.296	38.7027											High	1.92831	2	531.297	39.4133	High	2.14632	2	531.293	36.5063
	EVREEVAK	1	3	1	LOC_Os08g03640.1 protein		959.516	1	High	2.24261	2	480.262	13.4888
	YKVGAPAR	2	3	1	LOC_Os08g03640.1 protein		861.496	1	High	1.54569	2	431.251	22.775						High	1.77811	2	431.252	20.0551
	EYLKDPSK	1	3	1	LOC_Os08g03640.1 protein		979.511	1						High	1.75019	2	490.259	22.9074
	GDSIVLMGK	1	3	1	LOC_Os08g03640.1 protein		919.489	0																					High	2.01909	2	460.248	48.7295
LOC_Os06g48780.1 protein	60S acidic ribosomal protein, putative, expressed	11.8867	4.41162				2.31705	2	2
	Sequence	# PSMs	# Proteins	# Protein Groups	Protein Group Accessions	Modifications	MH+ [Da]	# Missed Cleavages	Leptotene	XCorr Leptotene	Charge Leptotene	m/z [Da] Leptotene	RT Leptotene	Zygotene	XCorr Zygotene	Charge Zygotene	m/z [Da] Zygotene	RT Zygotene	Pachytene	XCorr Pachytene	Charge Pachytene	m/z [Da] Pachytene	RT Pachytene	Diplotene	XCorr Diplotene	Charge Diplotene	m/z [Da] Diplotene	RT Diplotene	Diakinesis	XCorr Diakinesis	Charge Diakinesis	m/z [Da] Diakinesis	RT Diakinesis
	SSGDEWTAK	1	1	1	LOC_Os06g48780.1 protein		980.433	0						High	1.50673	2	490.72	25.4679
	GELEASAATPYELQR	1	1	1	LOC_Os06g48780.1 protein		1634.8	0						High	2.31705	2	817.904	57.3033
LOC_Os08g02340.1 protein	60S acidic ribosomal protein, putative, expressed	11.0756	4.51318				8.53396	2	3
	Sequence	# PSMs	# Proteins	# Protein Groups	Protein Group Accessions	Modifications	MH+ [Da]	# Missed Cleavages	Leptotene	XCorr Leptotene	Charge Leptotene	m/z [Da] Leptotene	RT Leptotene	Zygotene	XCorr Zygotene	Charge Zygotene	m/z [Da] Zygotene	RT Zygotene	Pachytene	XCorr Pachytene	Charge Pachytene	m/z [Da] Pachytene	RT Pachytene	Diplotene	XCorr Diplotene	Charge Diplotene	m/z [Da] Diplotene	RT Diplotene	Diakinesis	XCorr Diakinesis	Charge Diakinesis	m/z [Da] Diakinesis	RT Diakinesis
	AANIKVEAYWPGLFAK	2	1	1	LOC_Os08g02340.1 protein		1777.97	1						High	3.78172	2	889.49	87.6423
	VEAYWPGLFAK	1	1	1	LOC_Os08g02340.1 protein		1280.67	0						High	2.52079	2	640.837	88.4405
LOC_Os01g09510.1 protein	60S acidic ribosomal protein, putative, expressed	11.5996	4.32275													5.9712	2	2
	Sequence	# PSMs	# Proteins	# Protein Groups	Protein Group Accessions	Modifications	MH+ [Da]	# Missed Cleavages	Leptotene	XCorr Leptotene	Charge Leptotene	m/z [Da] Leptotene	RT Leptotene	Zygotene	XCorr Zygotene	Charge Zygotene	m/z [Da] Zygotene	RT Zygotene	Pachytene	XCorr Pachytene	Charge Pachytene	m/z [Da] Pachytene	RT Pachytene	Diplotene	XCorr Diplotene	Charge Diplotene	m/z [Da] Diplotene	RT Diplotene	Diakinesis	XCorr Diakinesis	Charge Diakinesis	m/z [Da] Diakinesis	RT Diakinesis
	MELLLSQVSGK	1	2	1	LOC_Os01g09510.1 protein		1204.66	0																					High	3.14843	2	602.832	70.5966
	DITELIACGR	1	2	1	LOC_Os01g09510.1 protein	C8(Carbamidomethyl)	1147.57	0																					High	2.82277	2	574.29	70.8705
LOC_Os03g40180.1 protein	60S ribosomal protein L15, putative, expressed	24.3183	11.5317	12.2542	4	5	13.0685	4	5	9.72301	5	5				10.2555	6	6
	Sequence	# PSMs	# Proteins	# Protein Groups	Protein Group Accessions	Modifications	MH+ [Da]	# Missed Cleavages	Leptotene	XCorr Leptotene	Charge Leptotene	m/z [Da] Leptotene	RT Leptotene	Zygotene	XCorr Zygotene	Charge Zygotene	m/z [Da] Zygotene	RT Zygotene	Pachytene	XCorr Pachytene	Charge Pachytene	m/z [Da] Pachytene	RT Pachytene	Diplotene	XCorr Diplotene	Charge Diplotene	m/z [Da] Diplotene	RT Diplotene	Diakinesis	XCorr Diakinesis	Charge Diakinesis	m/z [Da] Diakinesis	RT Diakinesis
	YFEIILVDVAHSAIR	6	2	1	LOC_Os03g40180.1 protein		1745.96	0	High	3.49043	2	873.485	102.598	High	3.10454	2	873.483	101.786	High	2.69871	3	582.659	101.869						High	2.56522	3	582.656	110.956
	VLNSYWVNEDSTYK	4	2	1	LOC_Os03g40180.1 protein		1717.8	0	High	3.15442	2	859.404	65.0953	High	3.15205	2	859.407	64.8269	High	2.88252	2	859.407	63.5334						High	3.41875	2	859.403	64.5512
	HQGITQLK	3	2	1	LOC_Os03g40180.1 protein		924.528	0	High	2.51903	2	462.768	23.2072	High	2.13566	2	462.767	23.4829	High	2.49513	2	462.767	19.466
	INWLCKPVHK	1	2	1	LOC_Os03g40180.1 protein	C5(Carbamidomethyl)	1294.7	0																					High	2.29346	2	647.853	40.4656
	GIVYGKPK	2	2	1	LOC_Os03g40180.1 protein		861.521	0						High	1.9815	2	431.264	22.8077											High	1.46138	2	431.261	18.6234
	YVSELWR	2	1	1	LOC_Os03g40180.1 protein		952.485	0											High	1.64666	2	476.748	56.6556						High	1.97806	2	476.746	57.7919
	QGYVVYR	3	2	1	LOC_Os03g40180.1 protein		884.464	0	High	1.33668	2	442.735	37.2069						High	1.19793	2	442.736	34.6572						High	1.36301	2	442.734	35.0167
LOC_Os03g22180.1 protein	60S ribosomal protein L18-3, putative, expressed	21.0607	11.4292	12.2041	4	4	11.9198	4	4	11.339	4	4				16.5229	6	6
	Sequence	# PSMs	# Proteins	# Protein Groups	Protein Group Accessions	Modifications	MH+ [Da]	# Missed Cleavages	Leptotene	XCorr Leptotene	Charge Leptotene	m/z [Da] Leptotene	RT Leptotene	Zygotene	XCorr Zygotene	Charge Zygotene	m/z [Da] Zygotene	RT Zygotene	Pachytene	XCorr Pachytene	Charge Pachytene	m/z [Da] Pachytene	RT Pachytene	Diplotene	XCorr Diplotene	Charge Diplotene	m/z [Da] Diplotene	RT Diplotene	Diakinesis	XCorr Diakinesis	Charge Diakinesis	m/z [Da] Diakinesis	RT Diakinesis
	IVNTGGECLTFDQLALR	3	1	1	LOC_Os03g22180.1 protein	C8(Carbamidomethyl)	1906.97	0	High	4.48637	2	953.987	83.5527	High	4.14917	2	953.988	83.1884											High	4.04264	2	953.983	82.7471
	APLGQNTVLLR	2	3	2	LOC_Os03g22180.1 protein;LOC_Os07g47780.2 protein		1181.7	0	High	2.5969	2	591.353	58.2143	High	2.55634	2	591.355	58.0195
	APLGQNTVLLRGPK	2	3	2	LOC_Os03g22180.1 protein;LOC_Os07g47780.2 protein		1463.87	1						High	3.26227	2	732.439	52.3924	High	3.77473	2	732.439	50.4168
	HFGPAPGVPHSNTKPYVR	1	1	1	LOC_Os03g22180.1 protein		1961	0																					High	2.53123	3	654.339	36.1775
	TKSPFNAVILR	1	1	1	LOC_Os03g22180.1 protein		1245.73	1																					High	2.64614	3	415.915	60.1258
	ENQIAVIVGTVTDDKR	1	1	1	LOC_Os03g22180.1 protein		1757.93	1																					High	2.41509	2	879.469	81.0088
	SPFNAVILR	3	1	1	LOC_Os03g22180.1 protein		1016.59	0	High	2.57093	2	508.798	69.7869						High	2.48895	2	508.798	67.771						High	2.67374	2	508.796	68.167
	SDDVYLKLIVK	1	2	2	LOC_Os05g06310.1 protein;LOC_Os03g22180.1 protein		1292.74	1											High	2.62707	2	646.874	74.5904
	TNRPPLSLR	3	2	2	LOC_Os03g22180.1 protein;LOC_Os05g06310.1 protein		1053.62	0						High	1.952	2	527.312	36.8784	High	2.4483	2	527.312	33.7072						High	2.21405	2	527.31	33.8584
	TNRPPLSLRR	1	2	2	LOC_Os03g22180.1 protein;LOC_Os05g06310.1 protein		1209.72	1	High	2.54991	3	403.911	30.2081
LOC_Os05g06310.1 protein	60S ribosomal protein L18-3, putative, expressed	21.2978	11.3999	14.9707	5	5	11.7218	4	4	18.49	4	5	4.94179	2	2	16.8704	6	7
	Sequence	# PSMs	# Proteins	# Protein Groups	Protein Group Accessions	Modifications	MH+ [Da]	# Missed Cleavages	Leptotene	XCorr Leptotene	Charge Leptotene	m/z [Da] Leptotene	RT Leptotene	Zygotene	XCorr Zygotene	Charge Zygotene	m/z [Da] Zygotene	RT Zygotene	Pachytene	XCorr Pachytene	Charge Pachytene	m/z [Da] Pachytene	RT Pachytene	Diplotene	XCorr Diplotene	Charge Diplotene	m/z [Da] Diplotene	RT Diplotene	Diakinesis	XCorr Diakinesis	Charge Diakinesis	m/z [Da] Diakinesis	RT Diakinesis
	IVNAGGECLTFDQLALR	7	1	1	LOC_Os05g06310.1 protein	C8(Carbamidomethyl)	1876.96	0	High	4.12246	2	938.98	84.0516	High	5.25208	2	938.983	83.688	High	4.90331	3	626.324	82.8098	High	2.94517	3	626.326	85.3216	High	5.11488	2	938.979	83.2104
	TKSNFNAVILKR	1	1	1	LOC_Os05g06310.1 protein		1390.81	2	High	3.35493	3	464.276	40.8039
	APLGENTVLLR	4	1	1	LOC_Os05g06310.1 protein		1182.68	0	High	2.67754	2	591.845	61.1049	High	1.97355	2	591.846	60.8381						High	1.99662	2	591.846	62.3608	High	3.06883	2	591.843	59.483
	SNFNAVILK	2	1	1	LOC_Os05g06310.1 protein		1005.57	0	High	2.26586	2	503.29	58.6967																High	2.13995	2	503.289	56.7705
	SNFNAVILKR	1	1	1	LOC_Os05g06310.1 protein		1161.67	1						High	2.54419	2	581.341	49.6774
	APLGENTVLLRGPK	1	1	1	LOC_Os05g06310.1 protein		1464.85	1											High	3.80939	2	732.929	53.393
	SDDVYLKLLVK	1	2	2	LOC_Os05g06310.1 protein;LOC_Os03g22180.1 protein		1292.74	1											High	2.62707	2	646.874	74.5904
	TNRPPLSLR	3	2	2	LOC_Os03g22180.1 protein;LOC_Os05g06310.1 protein		1053.62	0						High	1.952	2	527.312	36.8784	High	2.4483	2	527.312	33.7072						High	2.21405	2	527.31	33.8584
	EENNIAVIVGTVTDDKR	1	1	1	LOC_Os05g06310.1 protein		1872.96	1																					High	1.6787	3	624.99	78.0091
	TNRPPLSLRR	1	2	2	LOC_Os03g22180.1 protein;LOC_Os05g06310.1 protein		1209.72	1	High	2.54991	3	403.911	30.2081
	APGVPHSHTKPYVR	1	1	1	LOC_Os05g06310.1 protein		1545.83	0																					High	1.52692	2	773.416	20.4741
LOC_Os07g47780.2 protein	60S ribosomal protein L18-3, putative, expressed	21.0597	11.4292				10.1038	3	3
	Sequence	# PSMs	# Proteins	# Protein Groups	Protein Group Accessions	Modifications	MH+ [Da]	# Missed Cleavages	Leptotene	XCorr Leptotene	Charge Leptotene	m/z [Da] Leptotene	RT Leptotene	Zygotene	XCorr Zygotene	Charge Zygotene	m/z [Da] Zygotene	RT Zygotene	Pachytene	XCorr Pachytene	Charge Pachytene	m/z [Da] Pachytene	RT Pachytene	Diplotene	XCorr Diplotene	Charge Diplotene	m/z [Da] Diplotene	RT Diplotene	Diakinesis	XCorr Diakinesis	Charge Diakinesis	m/z [Da] Diakinesis	RT Diakinesis
	APLGQNTVLLRGPK	1	3	2	LOC_Os03g22180.1 protein;LOC_Os07g47780.2 protein		1463.87	1						High	3.26227	2	732.439	52.3924
	APLGQNTVLLR	1	3	2	LOC_Os03g22180.1 protein;LOC_Os07g47780.2 protein		1181.7	0						High	2.55634	2	591.355	58.0195
	IINAGGECLTFDQLALR	1	2	1	LOC_Os07g47780.2 protein	C8(Carbamidomethyl)	1890.96	0						High	4.2852	2	945.986	86.9095
LOC_Os01g47660.1 protein	60S ribosomal protein L18a, putative, expressed	21.3723	10.5503	8.84331	5	5	6.29719	2	2	14.8534	8	8				10.9486	6	6
	Sequence	# PSMs	# Proteins	# Protein Groups	Protein Group Accessions	Modifications	MH+ [Da]	# Missed Cleavages	Leptotene	XCorr Leptotene	Charge Leptotene	m/z [Da] Leptotene	RT Leptotene	Zygotene	XCorr Zygotene	Charge Zygotene	m/z [Da] Zygotene	RT Zygotene	Pachytene	XCorr Pachytene	Charge Pachytene	m/z [Da] Pachytene	RT Pachytene	Diplotene	XCorr Diplotene	Charge Diplotene	m/z [Da] Diplotene	RT Diplotene	Diakinesis	XCorr Diakinesis	Charge Diakinesis	m/z [Da] Diakinesis	RT Diakinesis
	VRFPCIQIIK	3	3	2	LOC_Os01g47660.1 protein;LOC_Os01g54870.1 protein	C5(Carbamidomethyl)	1273.75	1	High	3.96491	3	425.254	73.9481	High	3.58197	3	425.254	73.6763	High	3.91185	3	425.253	71.8618
	NPTTIKNYGIWLR	3	3	2	LOC_Os01g47660.1 protein;LOC_Os01g54870.1 protein		1575.87	1	High	2.69301	3	525.961	69.9686	High	2.71522	3	525.961	69.7587	High	2.46655	2	788.435	67.8241
	SNGQMLAINEIFER	1	2	1	LOC_Os01g47660.1 protein		1621.8	0																					High	2.95526	2	811.403	90.5239
	ALPTPGDEHPKIYR	2	2	1	LOC_Os01g47660.1 protein		1593.84	1	High	2.18539	2	797.422	41.5766						High	2.54045	2	797.423	39.4249
	LWATNEVR	1	3	2	LOC_Os01g54870.1 protein;LOC_Os01g47660.1 protein		988.513	0																					High	1.8404	2	494.76	44.0948
	NYGIWLR	3	3	2	LOC_Os01g54870.1 protein;LOC_Os01g47660.1 protein		921.49	0	High	1.44272	2	461.25	69.7002						High	1.42726	2	461.251	67.4482						High	1.72332	2	461.249	68.4814
	ALPTPGDEHPK	1	2	1	LOC_Os01g47660.1 protein		1161.59	0																					High	2.14517	2	581.297	26.3539
	FWYFLR	3	3	2	LOC_Os01g47660.1 protein;LOC_Os01g54870.1 protein		931.484	0	High	1.4745	2	466.245	92.6319						High	1.59114	2	466.245	90.9428						High	1.58915	2	466.244	91.5648
	FHQYQVVGR	2	3	2	LOC_Os01g47660.1 protein;LOC_Os01g54870.1 protein		1133.58	0											High	2.10929	2	567.296	31.0209						High	2.28446	2	567.293	31.4854
	FPCIQIIK	1	3	2	LOC_Os01g47660.1 protein;LOC_Os01g54870.1 protein	C3(Carbamidomethyl)	1018.58	0											High	2.06948	2	509.791	74.2821
	ASRPNLFM	1	3	2	LOC_Os01g47660.1 protein;LOC_Os01g54870.1 protein	M8(Oxidation)	951.47	0											High	1.75579	2	476.239	40.6874
LOC_Os01g54870.1 protein	60S ribosomal protein L18a, putative, expressed	21.3864	10.4478	8.59765	5	5	8.34905	3	3	17.6877	9	9				10.4858	6	6
	Sequence	# PSMs	# Proteins	# Protein Groups	Protein Group Accessions	Modifications	MH+ [Da]	# Missed Cleavages	Leptotene	XCorr Leptotene	Charge Leptotene	m/z [Da] Leptotene	RT Leptotene	Zygotene	XCorr Zygotene	Charge Zygotene	m/z [Da] Zygotene	RT Zygotene	Pachytene	XCorr Pachytene	Charge Pachytene	m/z [Da] Pachytene	RT Pachytene	Diplotene	XCorr Diplotene	Charge Diplotene	m/z [Da] Diplotene	RT Diplotene	Diakinesis	XCorr Diakinesis	Charge Diakinesis	m/z [Da] Diakinesis	RT Diakinesis
	VRFPCIQIIK	3	3	2	LOC_Os01g47660.1 protein;LOC_Os01g54870.1 protein	C5(Carbamidomethyl)	1273.75	1	High	3.96491	3	425.254	73.9481	High	3.58197	3	425.254	73.6763	High	3.91185	3	425.253	71.8618
	NPTTIKNYGIWLR	3	3	2	LOC_Os01g47660.1 protein;LOC_Os01g54870.1 protein		1575.87	1	High	2.69301	3	525.961	69.9686	High	2.71522	3	525.961	69.7587	High	2.46655	2	788.435	67.8241
	SDIKFPLVYR	4	1	1	LOC_Os01g54870.1 protein		1237.69	1	High	1.93973	2	619.351	70.0707	High	2.05186	3	413.237	69.7208	High	2.41387	3	413.237	67.9362						High	2.47375	3	413.235	68.4596
	GLPTPTDEHPKIYR	1	1	1	LOC_Os01g54870.1 protein		1623.85	1											High	2.96087	2	812.429	41.431
	GLPTPTDEHPK	1	1	1	LOC_Os01g54870.1 protein		1191.59	0																					High	2.16388	2	596.301	28.5408
	LWATNEVR	1	3	2	LOC_Os01g54870.1 protein;LOC_Os01g47660.1 protein		988.513	0																					High	1.8404	2	494.76	44.0948
	NYGIWLR	3	3	2	LOC_Os01g54870.1 protein;LOC_Os01g47660.1 protein		921.49	0	High	1.44272	2	461.25	69.7002						High	1.42726	2	461.251	67.4482						High	1.72332	2	461.249	68.4814
	FWYFLR	3	3	2	LOC_Os01g47660.1 protein;LOC_Os01g54870.1 protein		931.484	0	High	1.4745	2	466.245	92.6319						High	1.59114	2	466.245	90.9428						High	1.58915	2	466.244	91.5648
	FHQYQVVGR	2	3	2	LOC_Os01g47660.1 protein;LOC_Os01g54870.1 protein		1133.58	0											High	2.10929	2	567.296	31.0209						High	2.28446	2	567.293	31.4854
	FPCIQIIK	1	3	2	LOC_Os01g47660.1 protein;LOC_Os01g54870.1 protein	C3(Carbamidomethyl)	1018.58	0											High	2.06948	2	509.791	74.2821
	ASRPNLFM	1	3	2	LOC_Os01g47660.1 protein;LOC_Os01g54870.1 protein	M8(Oxidation)	951.47	0											High	1.75579	2	476.239	40.6874
LOC_Os03g21940.1 protein	60S ribosomal protein L19-3, putative, expressed	24.1264	11.3853	8.38167	4	4	7.4587	4	4	11.9105	6	6				13.4015	4	5
	Sequence	# PSMs	# Proteins	# Protein Groups	Protein Group Accessions	Modifications	MH+ [Da]	# Missed Cleavages	Leptotene	XCorr Leptotene	Charge Leptotene	m/z [Da] Leptotene	RT Leptotene	Zygotene	XCorr Zygotene	Charge Zygotene	m/z [Da] Zygotene	RT Zygotene	Pachytene	XCorr Pachytene	Charge Pachytene	m/z [Da] Pachytene	RT Pachytene	Diplotene	XCorr Diplotene	Charge Diplotene	m/z [Da] Diplotene	RT Diplotene	Diakinesis	XCorr Diakinesis	Charge Diakinesis	m/z [Da] Diakinesis	RT Diakinesis
	EPAAPAAAAPAQTAAAPK	4	1	1	LOC_Os03g21940.1 protein		1603.83	0	High	2.79015	2	802.425	35.978	High	2.89199	2	802.425	36.0919	High	3.08919	2	802.424	34.4989						High	3.23222	2	802.421	33.9956
	EKTLSDQFEAK	4	2	2	LOC_Os03g21940.1 protein;LOC_Os03g38260.1 protein		1295.65	1	High	2.09542	2	648.327	35.9497	High	2.83226	2	648.328	36.2468	High	2.11942	2	648.327	33.2544						High	1.85498	2	648.326	34.0215
	EKTLSDQFEAKR	2	2	2	LOC_Os03g21940.1 protein;LOC_Os03g38260.1 protein		1451.75	2	High	1.67106	2	726.38	32.0947						High	2.63907	2	726.38	29.6142
	VWLDPNEVNEISMANSR	2	2	2	LOC_Os03g21940.1 protein;LOC_Os03g38260.1 protein		1973.92	0																					High	4.21717	3	658.646	81.8789
	TLSDQFEAK	4	2	2	LOC_Os03g21940.1 protein;LOC_Os03g38260.1 protein		1038.51	0	High	1.82503	2	519.759	39.0248	High	1.3725	2	519.76	39.1757	High	1.19123	2	519.759	36.8138						High	1.45882	2	519.756	37.0432
	TLSDQFEAKR	1	2	2	LOC_Os03g21940.1 protein;LOC_Os03g38260.1 protein		1194.62	1											High	2.11759	2	597.812	32.6682
	EARLPTK	1	2	2	LOC_Os03g21940.1 protein;LOC_Os03g38260.1 protein		814.479	1						High	1.73445	2	407.743	17.9606
	RLAASVLK	1	1	1	LOC_Os03g21940.1 protein		857.557	1											High	1.94524	2	429.282	28.1435
LOC_Os03g38260.1 protein	60S ribosomal protein L19-3, putative, expressed	24.1064	11.312	5.59152	3	3	4.56672	3	3	6.87607	4	4				12.0864	4	5
	Sequence	# PSMs	# Proteins	# Protein Groups	Protein Group Accessions	Modifications	MH+ [Da]	# Missed Cleavages	Leptotene	XCorr Leptotene	Charge Leptotene	m/z [Da] Leptotene	RT Leptotene	Zygotene	XCorr Zygotene	Charge Zygotene	m/z [Da] Zygotene	RT Zygotene	Pachytene	XCorr Pachytene	Charge Pachytene	m/z [Da] Pachytene	RT Pachytene	Diplotene	XCorr Diplotene	Charge Diplotene	m/z [Da] Diplotene	RT Diplotene	Diakinesis	XCorr Diakinesis	Charge Diakinesis	m/z [Da] Diakinesis	RT Diakinesis
	EKTLSDQFEAK	4	2	2	LOC_Os03g21940.1 protein;LOC_Os03g38260.1 protein		1295.65	1	High	2.09542	2	648.327	35.9497	High	2.83226	2	648.328	36.2468	High	2.11942	2	648.327	33.2544						High	1.85498	2	648.326	34.0215
	EKTLSDQFEAKR	2	2	2	LOC_Os03g21940.1 protein;LOC_Os03g38260.1 protein		1451.75	2	High	1.67106	2	726.38	32.0947						High	2.63907	2	726.38	29.6142
	EPAAPAVPAQTAAAPK	1	1	1	LOC_Os03g38260.1 protein		1489.79	0																					High	1.91715	2	745.4	38.1413
	VWLDPNEVNEISMANSR	2	2	2	LOC_Os03g21940.1 protein;LOC_Os03g38260.1 protein		1973.92	0																					High	4.21717	3	658.646	81.8789
	TLSDQFEAK	4	2	2	LOC_Os03g21940.1 protein;LOC_Os03g38260.1 protein		1038.51	0	High	1.82503	2	519.759	39.0248	High	1.3725	2	519.76	39.1757	High	1.19123	2	519.759	36.8138						High	1.45882	2	519.756	37.0432
	TLSDQFEAKR	1	2	2	LOC_Os03g21940.1 protein;LOC_Os03g38260.1 protein		1194.62	1											High	2.11759	2	597.812	32.6682
	EARLPTK	1	2	2	LOC_Os03g21940.1 protein;LOC_Os03g38260.1 protein		814.479	1						High	1.73445	2	407.743	17.9606
LOC_Os03g04750.1 protein	60S ribosomal protein L21-2, putative, expressed	18.6871	10.4038	7.62739	3	3	11.386	8	8	14.4821	7	9				6.4044	4	4
	Sequence	# PSMs	# Proteins	# Protein Groups	Protein Group Accessions	Modifications	MH+ [Da]	# Missed Cleavages	Leptotene	XCorr Leptotene	Charge Leptotene	m/z [Da] Leptotene	RT Leptotene	Zygotene	XCorr Zygotene	Charge Zygotene	m/z [Da] Zygotene	RT Zygotene	Pachytene	XCorr Pachytene	Charge Pachytene	m/z [Da] Pachytene	RT Pachytene	Diplotene	XCorr Diplotene	Charge Diplotene	m/z [Da] Diplotene	RT Diplotene	Diakinesis	XCorr Diakinesis	Charge Diakinesis	m/z [Da] Diakinesis	RT Diakinesis
	IKNDQLKADAK	2	2	2	LOC_Os03g04750.1 protein;LOC_Os10g32820.1 protein		1243.7	2	High	3.28913	2	622.354	16.2638						High	2.16628	2	622.355	12.9699
	KKGYIPLTTYLR	5	2	2	LOC_Os03g04750.1 protein;LOC_Os10g32820.1 protein		1452.86	2	High	2.65185	3	484.957	59.3073	High	2.22051	3	484.958	59.2397	High	2.3476	3	484.958	56.7234						High	1.93233	3	484.955	57.851
	GYIPLTTYLR	3	2	2	LOC_Os03g04750.1 protein;LOC_Os10g32820.1 protein		1196.67	0	High	1.68641	2	598.837	82.5366	High	1.84658	2	598.838	82.1499	High	1.46657	2	598.837	80.8827
	VEHVQPSR	2	2	2	LOC_Os03g04750.1 protein;LOC_Os10g32820.1 protein		951.497	0						High	1.44472	2	476.255	13.0355											High	1.88411	2	476.252	9.50576
	AIGVEINKQVGNR	3	2	2	LOC_Os03g04750.1 protein;LOC_Os10g32820.1 protein		1397.78	1						High	1.45872	3	466.601	40.4212	High	3.27683	2	699.395	38.0339
	KGYIPLTTYLR	3	2	2	LOC_Os03g04750.1 protein;LOC_Os10g32820.1 protein		1324.76	1						High	2.32211	2	662.884	70.2205	High	2.51177	2	662.884	68.1161						High	2.49739	2	662.882	68.9119
	IGDYVDVK	2	1	1	LOC_Os03g04750.1 protein		908.468	0						High	1.44597	2	454.74	41.8481											High	2.0229	2	454.738	38.9371
	TYKIGDYVDVK	2	1	1	LOC_Os03g04750.1 protein		1300.68	1						High	2.24376	2	650.843	56.266	High	2.07798	2	650.844	54.4827
	ARGEVISTK	1	2	2	LOC_Os03g04750.1 protein;LOC_Os10g32820.1 protein		960.548	1						High	2.75304	2	480.778	16.9891
	VWNVTKR	1	2	2	LOC_Os03g04750.1 protein;LOC_Os10g32820.1 protein		902.524	1											High	1.56561	2	451.766	26.173
LOC_Os10g32820.1 protein	60S ribosomal protein L21-2, putative, expressed	18.7081	10.5796	7.62739	3	3	9.14223	6	6	12.4041	7	9				4.3815	3	3
	Sequence	# PSMs	# Proteins	# Protein Groups	Protein Group Accessions	Modifications	MH+ [Da]	# Missed Cleavages	Leptotene	XCorr Leptotene	Charge Leptotene	m/z [Da] Leptotene	RT Leptotene	Zygotene	XCorr Zygotene	Charge Zygotene	m/z [Da] Zygotene	RT Zygotene	Pachytene	XCorr Pachytene	Charge Pachytene	m/z [Da] Pachytene	RT Pachytene	Diplotene	XCorr Diplotene	Charge Diplotene	m/z [Da] Diplotene	RT Diplotene	Diakinesis	XCorr Diakinesis	Charge Diakinesis	m/z [Da] Diakinesis	RT Diakinesis
	IKNDQLKADAK	2	2	2	LOC_Os03g04750.1 protein;LOC_Os10g32820.1 protein		1243.7	2	High	3.28913	2	622.354	16.2638						High	2.16628	2	622.355	12.9699
	KKGYIPLTTYLR	5	2	2	LOC_Os03g04750.1 protein;LOC_Os10g32820.1 protein		1452.86	2	High	2.65185	3	484.957	59.3073	High	2.22051	3	484.958	59.2397	High	2.3476	3	484.958	56.7234						High	1.93233	3	484.955	57.851
	GYIPLTTYLR	3	2	2	LOC_Os03g04750.1 protein;LOC_Os10g32820.1 protein		1196.67	0	High	1.68641	2	598.837	82.5366	High	1.84658	2	598.838	82.1499	High	1.46657	2	598.837	80.8827
	VEHVQPSR	2	2	2	LOC_Os03g04750.1 protein;LOC_Os10g32820.1 protein		951.497	0						High	1.44472	2	476.255	13.0355											High	1.88411	2	476.252	9.50576
	AIGVEINKQVGNR	3	2	2	LOC_Os03g04750.1 protein;LOC_Os10g32820.1 protein		1397.78	1						High	1.45872	3	466.601	40.4212	High	3.27683	2	699.395	38.0339
	KGYIPLTTYLR	3	2	2	LOC_Os03g04750.1 protein;LOC_Os10g32820.1 protein		1324.76	1						High	2.32211	2	662.884	70.2205	High	2.51177	2	662.884	68.1161						High	2.49739	2	662.882	68.9119
	ARGEVISTK	1	2	2	LOC_Os03g04750.1 protein;LOC_Os10g32820.1 protein		960.548	1						High	2.75304	2	480.778	16.9891
	VWNVTKR	1	2	2	LOC_Os03g04750.1 protein;LOC_Os10g32820.1 protein		902.524	1											High	1.56561	2	451.766	26.173
	CTEEFR	1	1	1	LOC_Os10g32820.1 protein	C1(Carbamidomethyl)	841.352	0											High	1.0841	2	421.18	18.7766
LOC_Os07g47710.1 protein	60S ribosomal protein L22-2, putative, expressed	14.4076	9.5542	4.09072	2	2	5.51761	2	2	5.38902	2	2				13.0136	3	4
	Sequence	# PSMs	# Proteins	# Protein Groups	Protein Group Accessions	Modifications	MH+ [Da]	# Missed Cleavages	Leptotene	XCorr Leptotene	Charge Leptotene	m/z [Da] Leptotene	RT Leptotene	Zygotene	XCorr Zygotene	Charge Zygotene	m/z [Da] Zygotene	RT Zygotene	Pachytene	XCorr Pachytene	Charge Pachytene	m/z [Da] Pachytene	RT Pachytene	Diplotene	XCorr Diplotene	Charge Diplotene	m/z [Da] Diplotene	RT Diplotene	Diakinesis	XCorr Diakinesis	Charge Diakinesis	m/z [Da] Diakinesis	RT Diakinesis
	VTVTSDGAFSKR	4	1	1	LOC_Os07g47710.1 protein		1267.66	1	High	2.23369	2	634.336	33.4705						High	2.59013	2	634.336	31.218						High	2.72023	2	634.333	31.2316
	YFNIAENEGEEED	4	2	2	LOC_Os03g22340.1 protein;LOC_Os07g47710.1 protein		1558.61	0	High	1.85704	2	779.81	60.3723	High	2.7953	2	779.813	59.9787	High	2.79889	2	779.812	59.3378						High	3.76478	2	779.809	60.208
	KGSVSFVIDCSKPVEDK	1	1	1	LOC_Os07g47710.1 protein	C10(Carbamidomethyl)	1894.95	1																					High	4.43293	3	632.322	47.325
	AGNLGDSVTVTR	1	1	1	LOC_Os07g47710.1 protein		1189.62	0						High	2.7223	2	595.313	38.5074
LOC_Os03g22340.1 protein	60S ribosomal protein L22-2, putative, expressed	14.4626	9.5542													9.09747	3	3
	Sequence	# PSMs	# Proteins	# Protein Groups	Protein Group Accessions	Modifications	MH+ [Da]	# Missed Cleavages	Leptotene	XCorr Leptotene	Charge Leptotene	m/z [Da] Leptotene	RT Leptotene	Zygotene	XCorr Zygotene	Charge Zygotene	m/z [Da] Zygotene	RT Zygotene	Pachytene	XCorr Pachytene	Charge Pachytene	m/z [Da] Pachytene	RT Pachytene	Diplotene	XCorr Diplotene	Charge Diplotene	m/z [Da] Diplotene	RT Diplotene	Diakinesis	XCorr Diakinesis	Charge Diakinesis	m/z [Da] Diakinesis	RT Diakinesis
	AGNLGESVTVSR	1	1	1	LOC_Os03g22340.1 protein		1189.61	0																					High	2.7973	2	595.309	34.2841
	VTVTSDGPFSK	1	1	1	LOC_Os03g22340.1 protein		1137.58	0																					High	2.5354	2	569.291	43.4435
	YFNIAENEGEEED	1	2	2	LOC_Os03g22340.1 protein;LOC_Os07g47710.1 protein		1558.61	0																					High	3.76478	2	779.809	60.208
LOC_Os01g24690.3 protein	60S ribosomal protein L23A, putative, expressed	15.5018	10.272	13.6303	4	4	7.18079	2	2	17.7712	5	6				12.1539	3	4
	Sequence	# PSMs	# Proteins	# Protein Groups	Protein Group Accessions	Modifications	MH+ [Da]	# Missed Cleavages	Leptotene	XCorr Leptotene	Charge Leptotene	m/z [Da] Leptotene	RT Leptotene	Zygotene	XCorr Zygotene	Charge Zygotene	m/z [Da] Zygotene	RT Zygotene	Pachytene	XCorr Pachytene	Charge Pachytene	m/z [Da] Pachytene	RT Pachytene	Diplotene	XCorr Diplotene	Charge Diplotene	m/z [Da] Diplotene	RT Diplotene	Diakinesis	XCorr Diakinesis	Charge Diakinesis	m/z [Da] Diakinesis	RT Diakinesis
	LTPDYDALDVANKIGII	3	3	1	LOC_Os01g24690.3 protein		1830.99	1	High	3.73097	2	915.996	102.525	High	3.8905	2	915.997	102.279	High	3.67335	2	915.996	102.552
	KVNTLIRPDGK	3	3	1	LOC_Os01g24690.3 protein		1240.74	1	High	3.3235	2	620.873	26.9731						High	3.65713	2	620.872	23.9175
	LTPDYDALDVANK	4	3	1	LOC_Os01g24690.3 protein		1434.71	0	High	3.30084	2	717.859	61.5349	High	3.29029	2	717.858	61.4746	High	3.23621	2	717.859	60.4837						High	3.05561	2	717.856	60.6967
	NKLDQYQILK	4	4	1	LOC_Os01g24690.3 protein		1262.7	1	High	3.27496	2	631.858	50.9589						High	3.05015	2	631.859	47.5608						High	3.7024	3	421.573	49.3105
	KIEDNNTLVFIVDLK	1	4	1	LOC_Os01g24690.3 protein		1760.98	1																					High	2.249	3	587.663	91.2919
	MYDIQAK	1	4	1	LOC_Os01g24690.3 protein	M1(Oxidation)	884.42	0											High	1.7555	2	442.714	26.2121
LOC_Os10g41470.1 protein	60S ribosomal protein L27-3, putative, expressed	15.4617	10.5503							3.86924	2	2				16.1125	5	6
	Sequence	# PSMs	# Proteins	# Protein Groups	Protein Group Accessions	Modifications	MH+ [Da]	# Missed Cleavages	Leptotene	XCorr Leptotene	Charge Leptotene	m/z [Da] Leptotene	RT Leptotene	Zygotene	XCorr Zygotene	Charge Zygotene	m/z [Da] Zygotene	RT Zygotene	Pachytene	XCorr Pachytene	Charge Pachytene	m/z [Da] Pachytene	RT Pachytene	Diplotene	XCorr Diplotene	Charge Diplotene	m/z [Da] Diplotene	RT Diplotene	Diakinesis	XCorr Diakinesis	Charge Diakinesis	m/z [Da] Diakinesis	RT Diakinesis
	VFEEGTR	2	2	2	LOC_Os10g41470.1 protein;LOC_Os02g18380.1 protein		837.408	0											High	1.76964	2	419.21	19.8376						High	1.90696	2	419.207	19.8221
	EVAAGPDALATR	1	1	1	LOC_Os10g41470.1 protein		1170.61	0																					High	2.85856	2	585.807	37.8435
	DRPYGHCLVAGLAK	2	2	2	LOC_Os10g41470.1 protein;LOC_Os02g18380.1 protein	C7(Carbamidomethyl)	1556.79	0																					High	3.4798	3	519.603	46.1908
	AVILLQGR	1	2	2	LOC_Os10g41470.1 protein;LOC_Os02g18380.1 protein		869.554	0																					High	2.52885	2	435.28	50.0838
	LVNFTHLMPTR	1	2	2	LOC_Os10g41470.1 protein;LOC_Os02g18380.1 protein		1328.71	0																					High	2.00941	3	443.574	65.8576
	LVNFTHLMPTR	1	1	1	LOC_Os10g41470.1 protein	M8(Oxidation)	1344.71	0											High	2.0996	2	672.86	54.2273
LOC_Os02g18380.1 protein	60S ribosomal protein L27-3, putative, expressed	15.5687	10.4917													16.8761	5	6
	Sequence	# PSMs	# Proteins	# Protein Groups	Protein Group Accessions	Modifications	MH+ [Da]	# Missed Cleavages	Leptotene	XCorr Leptotene	Charge Leptotene	m/z [Da] Leptotene	RT Leptotene	Zygotene	XCorr Zygotene	Charge Zygotene	m/z [Da] Zygotene	RT Zygotene	Pachytene	XCorr Pachytene	Charge Pachytene	m/z [Da] Pachytene	RT Pachytene	Diplotene	XCorr Diplotene	Charge Diplotene	m/z [Da] Diplotene	RT Diplotene	Diakinesis	XCorr Diakinesis	Charge Diakinesis	m/z [Da] Diakinesis	RT Diakinesis
	VFEEGTR	1	2	2	LOC_Os10g41470.1 protein;LOC_Os02g18380.1 protein		837.408	0																					High	1.90696	2	419.207	19.8221
	DVASGGPDALATR	1	1	1	LOC_Os02g18380.1 protein		1229.61	0																					High	3.62217	2	615.307	37.5096
	DRPYGHCLVAGLAK	2	2	2	LOC_Os10g41470.1 protein;LOC_Os02g18380.1 protein	C7(Carbamidomethyl)	1556.79	0																					High	3.4798	3	519.603	46.1908
	AVILLQGR	1	2	2	LOC_Os10g41470.1 protein;LOC_Os02g18380.1 protein		869.554	0																					High	2.52885	2	435.28	50.0838
	LVNFTHIMPTR	1	2	2	LOC_Os10g41470.1 protein;LOC_Os02g18380.1 protein		1328.71	0																					High	2.00941	3	443.574	65.8576
LOC_Os02g07890.2 protein	60S ribosomal protein L27a-3, putative, expressed	15.7856	11.1362	11.9583	4	4	10.7409	3	4	19.6866	5	7	5.4687	2	2	13.7209	3	5
	Sequence	# PSMs	# Proteins	# Protein Groups	Protein Group Accessions	Modifications	MH+ [Da]	# Missed Cleavages	Leptotene	XCorr Leptotene	Charge Leptotene	m/z [Da] Leptotene	RT Leptotene	Zygotene	XCorr Zygotene	Charge Zygotene	m/z [Da] Zygotene	RT Zygotene	Pachytene	XCorr Pachytene	Charge Pachytene	m/z [Da] Pachytene	RT Pachytene	Diplotene	XCorr Diplotene	Charge Diplotene	m/z [Da] Diplotene	RT Diplotene	Diakinesis	XCorr Diakinesis	Charge Diakinesis	m/z [Da] Diakinesis	RT Diakinesis
	ILFDKYHPGYFGK	7	4	2	LOC_Os02g07890.2 protein;LOC_Os07g42170.1 protein		1584.82	1	High	3.85708	2	792.913	64.0286	High	2.58762	3	528.946	63.8919	High	2.78367	3	528.944	62.1068	High	2.18199	3	528.946	65.6371	High	3.14256	2	792.913	63.1162
	APVIDVTQFGYTK	5	3	1	LOC_Os02g07890.2 protein		1438.76	0	High	3.42337	2	719.883	73.6325	High	3.25084	2	719.881	73.3846	High	3.69423	2	719.884	72.4279	High	3.28671	2	719.884	74.9344	High	3.29252	2	719.88	72.6113
	FHCPAVNVER	7	2	1	LOC_Os02g07890.2 protein	C3(Carbamidomethyl)	1228.59	0	High	2.51478	2	614.799	39.3462	High	2.9236	3	410.202	39.7629	High	2.78914	3	410.202	36.8656						High	2.67961	3	410.199	36.809
	LSNRFHCPAVNVER	2	2	1	LOC_Os02g07890.2 protein	C7(Carbamidomethyl)	1698.85	1	High	2.16311	2	849.928	40.9712						High	2.59628	2	849.927	38.9931
	IKAAGGAVLLTA	1	3	1	LOC_Os02g07890.2 protein		1084.67	1											High	3.26603	2	542.839	56.2724
LOC_Os02g57540.1 protein	60S ribosomal protein L28-1, putative, expressed	16.57	10.3599	6.94295	3	3	4.17667	2	2	11.667	3	4				4.21901	3	4
	Sequence	# PSMs	# Proteins	# Protein Groups	Protein Group Accessions	Modifications	MH+ [Da]	# Missed Cleavages	Leptotene	XCorr Leptotene	Charge Leptotene	m/z [Da] Leptotene	RT Leptotene	Zygotene	XCorr Zygotene	Charge Zygotene	m/z [Da] Zygotene	RT Zygotene	Pachytene	XCorr Pachytene	Charge Pachytene	m/z [Da] Pachytene	RT Pachytene	Diplotene	XCorr Diplotene	Charge Diplotene	m/z [Da] Diplotene	RT Diplotene	Diakinesis	XCorr Diakinesis	Charge Diakinesis	m/z [Da] Diakinesis	RT Diakinesis
	TVTIQPSGGKDAAVVLSTTK	5	1	1	LOC_Os02g57540.1 protein		1973.09	1	High	2.56224	3	658.368	56.026	High	2.40428	3	658.368	56.0294	High	4.56831	2	987.051	54.5155						High	1.63353	3	658.365	54.6827
	DAAVVLSTTK	2	3	2	LOC_Os02g57540.1 protein;LOC_Os05g46430.2 protein		1004.56	0	High	2.53438	2	502.785	37.6421						High	2.81697	2	502.785	35.6679
	EPNNLYNVHSYK	2	3	2	LOC_Os02g57540.1 protein;LOC_Os05g46430.2 protein		1477.7	0																					High	2.39557	2	739.353	38.0763
	NNCFLVK	4	3	2	LOC_Os02g57540.1 protein;LOC_Os05g46430.2 protein	C3(Carbamidomethyl)	894.454	0	High	1.84633	2	447.729	41.987	High	1.77239	2	447.731	42.3077	High	1.75761	2	447.729	39.0172						High	1.82344	2	447.727	38.8157
LOC_Os05g46430.2 protein	60S ribosomal protein L28-1, putative, expressed	14.875	10.0376	4.38071	2	2	3.61529	2	2	6.55313	3	3				7.88118	4	5
	Sequence	# PSMs	# Proteins	# Protein Groups	Protein Group Accessions	Modifications	MH+ [Da]	# Missed Cleavages	Leptotene	XCorr Leptotene	Charge Leptotene	m/z [Da] Leptotene	RT Leptotene	Zygotene	XCorr Zygotene	Charge Zygotene	m/z [Da] Zygotene	RT Zygotene	Pachytene	XCorr Pachytene	Charge Pachytene	m/z [Da] Pachytene	RT Pachytene	Diplotene	XCorr Diplotene	Charge Diplotene	m/z [Da] Diplotene	RT Diplotene	Diakinesis	XCorr Diakinesis	Charge Diakinesis	m/z [Da] Diakinesis	RT Diakinesis
	DAAVVLSTTK	2	3	2	LOC_Os02g57540.1 protein;LOC_Os05g46430.2 protein		1004.56	0	High	2.53438	2	502.785	37.6421						High	2.81697	2	502.785	35.6679
	EPNNLYNVHSYK	2	3	2	LOC_Os02g57540.1 protein;LOC_Os05g46430.2 protein		1477.7	0																					High	2.39557	2	739.353	38.0763
	TVTIQPSGVK	3	2	1	LOC_Os05g46430.2 protein		1029.59	0						High	1.8429	2	515.301	36.0664	High	1.97856	2	515.301	33.7415						High	1.90539	2	515.299	33.3964
	NNCFLVK	4	3	2	LOC_Os02g57540.1 protein;LOC_Os05g46430.2 protein	C3(Carbamidomethyl)	894.454	0	High	1.84633	2	447.729	41.987	High	1.77239	2	447.731	42.3077	High	1.75761	2	447.729	39.0172						High	1.82344	2	447.727	38.8157
	KTVTIQPSGVK	1	2	1	LOC_Os05g46430.2 protein		1157.68	1																					High	1.75678	2	579.345	25.8442
LOC_Os08g39500.1 protein	60S ribosomal protein L31, putative, expressed	13.8735	9.90576	4.95641	2	2
	Sequence	# PSMs	# Proteins	# Protein Groups	Protein Group Accessions	Modifications	MH+ [Da]	# Missed Cleavages	Leptotene	XCorr Leptotene	Charge Leptotene	m/z [Da] Leptotene	RT Leptotene	Zygotene	XCorr Zygotene	Charge Zygotene	m/z [Da] Zygotene	RT Zygotene	Pachytene	XCorr Pachytene	Charge Pachytene	m/z [Da] Pachytene	RT Pachytene	Diplotene	XCorr Diplotene	Charge Diplotene	m/z [Da] Diplotene	RT Diplotene	Diakinesis	XCorr Diakinesis	Charge Diakinesis	m/z [Da] Diakinesis	RT Diakinesis
	APNAIKEIR	1	3	1	LOC_Os08g39500.1 protein		1011.59	1	High	2.39064	2	506.3	30.1288
	EYTINLHKR	1	3	1	LOC_Os08g39500.1 protein		1173.64	1	High	2.56577	2	587.323	32.831
LOC_Os08g41300.1 protein	60S ribosomal protein L32, putative, expressed	15.7066	10.4185	11.5908	4	4	13.6331	4	6	14.0392	5	6				13.6668	6	7
	Sequence	# PSMs	# Proteins	# Protein Groups	Protein Group Accessions	Modifications	MH+ [Da]	# Missed Cleavages	Leptotene	XCorr Leptotene	Charge Leptotene	m/z [Da] Leptotene	RT Leptotene	Zygotene	XCorr Zygotene	Charge Zygotene	m/z [Da] Zygotene	RT Zygotene	Pachytene	XCorr Pachytene	Charge Pachytene	m/z [Da] Pachytene	RT Pachytene	Diplotene	XCorr Diplotene	Charge Diplotene	m/z [Da] Diplotene	RT Diplotene	Diakinesis	XCorr Diakinesis	Charge Diakinesis	m/z [Da] Diakinesis	RT Diakinesis
	TYCAEIAHNVSTKK	4	2	1	LOC_Os08g41300.1 protein	C3(Carbamidomethyl)	1621.8	1	High	3.58148	2	811.402	34.1809	High	2.56952	2	811.404	34.4355	High	2.06454	3	541.271	31.8755						High	2.74	2	811.4	32.2427
	AAQLDIVVTNK	4	4	2	LOC_Os08g41300.1 protein;LOC_Os09g32500.1 protein		1171.67	0	High	3.05011	2	586.337	52.7361	High	3.09753	2	586.34	53.0021	High	3.42494	2	586.338	51.2641						High	2.8309	2	586.335	51.4003
	TYCAEIAHNVSTK	6	2	1	LOC_Os08g41300.1 protein	C3(Carbamidomethyl)	1493.7	0	High	3.04912	2	747.361	38.6854	High	3.41996	2	747.355	38.9034	High	3.36593	2	747.354	36.5009						High	2.8636	2	747.353	36.9178
	YLCLKPSWR	6	1	1	LOC_Os08g41300.1 protein	C3(Carbamidomethyl)	1222.64	0	High	1.91006	2	611.823	59.5143	High	2.10822	2	611.824	59.3369	High	2.37623	2	611.824	57.3256						High	1.4466	3	408.216	57.9999
	AAQLDIVVTNKLAR	1	4	2	LOC_Os08g41300.1 protein;LOC_Os09g32500.1 protein		1511.89	1											High	2.80755	2	756.449	59.5314
	GCTLMPNIGYGSDKK	1	4	2	LOC_Os09g32500.1 protein;LOC_Os08g41300.1 protein	C2(Carbamidomethyl)	1640.77	1																					High	2.58568	2	820.889	54.6102
	FKGCTLMPNIGYGSDKK	1	4	2	LOC_Os09g32500.1 protein;LOC_Os08g41300.1 protein	C4(Carbamidomethyl)	1915.93	2																					High	2.64666	3	639.315	55.7551
LOC_Os09g32500.1 protein	60S ribosomal protein L32, putative, expressed	15.7206	10.5796				6.60075	2	2	9.37864	3	3				13.2805	4	5
	Sequence	# PSMs	# Proteins	# Protein Groups	Protein Group Accessions	Modifications	MH+ [Da]	# Missed Cleavages	Leptotene	XCorr Leptotene	Charge Leptotene	m/z [Da] Leptotene	RT Leptotene	Zygotene	XCorr Zygotene	Charge Zygotene	m/z [Da] Zygotene	RT Zygotene	Pachytene	XCorr Pachytene	Charge Pachytene	m/z [Da] Pachytene	RT Pachytene	Diplotene	XCorr Diplotene	Charge Diplotene	m/z [Da] Diplotene	RT Diplotene	Diakinesis	XCorr Diakinesis	Charge Diakinesis	m/z [Da] Diakinesis	RT Diakinesis
	TYCAEIAHNVSTR	4	1	1	LOC_Os09g32500.1 protein	C3(Carbamidomethyl)	1521.71	0						High	3.50322	2	761.359	41.1455	High	3.14615	2	761.358	39.2188						High	3.10181	2	761.354	39.5407
	AAQLDIVVTNK	3	4	2	LOC_Os08g41300.1 protein;LOC_Os09g32500.1 protein		1171.67	0						High	3.09753	2	586.34	53.0021	High	3.42494	2	586.338	51.2641						High	2.8309	2	586.335	51.4003
	AAQLDIVVTNKLAR	1	4	2	LOC_Os08g41300.1 protein;LOC_Os09g32500.1 protein		1511.89	1											High	2.80755	2	756.449	59.5314
	GCTLMPNIGYGSDKK	1	4	2	LOC_Os09g32500.1 protein;LOC_Os08g41300.1 protein	C2(Carbamidomethyl)	1640.77	1																					High	2.58568	2	820.889	54.6102
	FKGCTLMPNIGYGSDKK	1	4	2	LOC_Os09g32500.1 protein;LOC_Os08g41300.1 protein	C4(Carbamidomethyl)	1915.93	2																					High	2.64666	3	639.315	55.7551
LOC_Os08g06040.1 protein	60S ribosomal protein L34, putative, expressed	13.6117	11.4878	17.5089	5	6	14.1988	4	5	19.5716	6	7				7.21597	2	3
	Sequence	# PSMs	# Proteins	# Protein Groups	Protein Group Accessions	Modifications	MH+ [Da]	# Missed Cleavages	Leptotene	XCorr Leptotene	Charge Leptotene	m/z [Da] Leptotene	RT Leptotene	Zygotene	XCorr Zygotene	Charge Zygotene	m/z [Da] Zygotene	RT Zygotene	Pachytene	XCorr Pachytene	Charge Pachytene	m/z [Da] Pachytene	RT Pachytene	Diplotene	XCorr Diplotene	Charge Diplotene	m/z [Da] Diplotene	RT Diplotene	Diakinesis	XCorr Diakinesis	Charge Diakinesis	m/z [Da] Diakinesis	RT Diakinesis
	TVNRPYGGVLSGTAVR	8	3	1	LOC_Os08g06040.1 protein		1646.9	0	High	3.78968	2	823.952	49.5102	High	2.96137	3	549.638	49.2274	High	3.88849	2	823.952	47.1689						High	3.04228	2	823.949	47.6695
	AFLVEEQKIVK	2	3	1	LOC_Os08g06040.1 protein		1303.76	1	High	3.16549	2	652.384	55.9872	High	3.76058	2	652.385	55.851
	AFLVEEQK	3	3	1	LOC_Os08g06040.1 protein		963.512	0	High	2.8589	2	482.26	42.8195	High	2.27831	2	482.26	42.9967	High	2.97037	2	482.261	40.1955
	RTVNRPYGGVLSGTAVR	2	3	1	LOC_Os08g06040.1 protein		1803	1	High	2.63032	3	601.67	42.1865						High	2.93867	3	601.671	39.6817
	LVYQYTK	4	3	1	LOC_Os08g06040.1 protein		914.499	0	High	1.96945	2	457.753	36.7245	High	2.27826	2	457.754	36.812	High	2.1638	2	457.753	34.5163						High	1.92612	2	457.751	34.5596
	LVYQYTKK	1	3	1	LOC_Os08g06040.1 protein		1042.59	1											High	1.93175	2	521.801	26.2784
	ASGPKCPVTGK	1	3	1	LOC_Os08g06040.1 protein	C6(Carbamidomethyl)	1101.57	1											High	2.02268	2	551.291	12.9665
LOC_Os05g48220.2 protein	60S ribosomal protein L35a-3, putative, expressed	12.6527	10.6528							4.72442	2	2
	Sequence	# PSMs	# Proteins	# Protein Groups	Protein Group Accessions	Modifications	MH+ [Da]	# Missed Cleavages	Leptotene	XCorr Leptotene	Charge Leptotene	m/z [Da] Leptotene	RT Leptotene	Zygotene	XCorr Zygotene	Charge Zygotene	m/z [Da] Zygotene	RT Zygotene	Pachytene	XCorr Pachytene	Charge Pachytene	m/z [Da] Pachytene	RT Pachytene	Diplotene	XCorr Diplotene	Charge Diplotene	m/z [Da] Diplotene	RT Diplotene	Diakinesis	XCorr Diakinesis	Charge Diakinesis	m/z [Da] Diakinesis	RT Diakinesis
	VRVFMYPSSI	1	2	1	LOC_Os05g48220.2 protein	M5(Oxidation)	1214.62	1											High	2.41054	2	607.816	68.0982
	VTRPHGNSGVVR	1	2	1	LOC_Os05g48220.2 protein		1278.71	0											High	2.31389	2	639.856	12.7404
LOC_Os05g38520.3 protein	60S ribosomal protein L36-2, putative, expressed	12.197	11.4146	4.69554	2	2							4.61852	2	2
	Sequence	# PSMs	# Proteins	# Protein Groups	Protein Group Accessions	Modifications	MH+ [Da]	# Missed Cleavages	Leptotene	XCorr Leptotene	Charge Leptotene	m/z [Da] Leptotene	RT Leptotene	Zygotene	XCorr Zygotene	Charge Zygotene	m/z [Da] Zygotene	RT Zygotene	Pachytene	XCorr Pachytene	Charge Pachytene	m/z [Da] Pachytene	RT Pachytene	Diplotene	XCorr Diplotene	Charge Diplotene	m/z [Da] Diplotene	RT Diplotene	Diakinesis	XCorr Diakinesis	Charge Diakinesis	m/z [Da] Diakinesis	RT Diakinesis
	EVAGFAPYEKR	2	2	1	LOC_Os05g38520.3 protein		1266.65	1	High	2.6181	2	633.828	41.5698											High	2.42308	2	633.828	42.9914
	SGLFVGINK	2	2	1	LOC_Os05g38520.3 protein		934.536	0	High	2.07744	2	467.772	59.7917											High	2.19545	2	467.772	61.1117
LOC_Os05g48320.1 protein	60S ribosomal protein L37a, putative, expressed	10.2364	10.2866	6.73744	2	2	7.93503	3	3	8.09543	2	2				8.32289	3	3
	Sequence	# PSMs	# Proteins	# Protein Groups	Protein Group Accessions	Modifications	MH+ [Da]	# Missed Cleavages	Leptotene	XCorr Leptotene	Charge Leptotene	m/z [Da] Leptotene	RT Leptotene	Zygotene	XCorr Zygotene	Charge Zygotene	m/z [Da] Zygotene	RT Zygotene	Pachytene	XCorr Pachytene	Charge Pachytene	m/z [Da] Pachytene	RT Pachytene	Diplotene	XCorr Diplotene	Charge Diplotene	m/z [Da] Diplotene	RT Diplotene	Diakinesis	XCorr Diakinesis	Charge Diakinesis	m/z [Da] Diakinesis	RT Diakinesis
	AGGAYTMNTASAVTVR	3	1	1	LOC_Os05g48320.1 protein	M7(Oxidation)	1585.76	0	High	4.33573	2	793.384	39.5218	High	3.25632	2	793.385	39.5802	High	3.95551	2	793.386	38.2043
	YFCEFCGK	3	2	1	LOC_Os05g48320.1 protein	C3(Carbamidomethyl); C6(Carbamidomethyl)	1110.43	0	High	2.4017	2	555.722	49.456	High	2.37357	2	555.725	49.4611											High	2.56449	2	555.72	48.4692
	VKAGGAYTMNTASAVTVR	1	1	1	LOC_Os05g48320.1 protein	M9(Oxidation)	1812.93	1											High	4.13992	2	906.967	35.4812
	KAVGIWGCK	1	2	1	LOC_Os05g48320.1 protein	C8(Carbamidomethyl)	1018.55	1																					High	2.57929	2	509.776	35.9463
	AGGAYTMNTASAVTVR	1	1	1	LOC_Os05g48320.1 protein		1569.76	0																					High	3.17911	2	785.385	49.3668
	AVGIWGCKDCGK	1	2	1	LOC_Os05g48320.1 protein	C7(Carbamidomethyl); C10(Carbamidomethyl)	1350.63	1						High	2.30515	2	675.821	40.7287
LOC_Os02g37862.1 protein	60S ribosomal protein L6, putative, expressed	24.2432	10.1108	13.7665	6	7	22.4665	7	8	31.5314	9	10				41.9187	13	18
	Sequence	# PSMs	# Proteins	# Protein Groups	Protein Group Accessions	Modifications	MH+ [Da]	# Missed Cleavages	Leptotene	XCorr Leptotene	Charge Leptotene	m/z [Da] Leptotene	RT Leptotene	Zygotene	XCorr Zygotene	Charge Zygotene	m/z [Da] Zygotene	RT Zygotene	Pachytene	XCorr Pachytene	Charge Pachytene	m/z [Da] Pachytene	RT Pachytene	Diplotene	XCorr Diplotene	Charge Diplotene	m/z [Da] Diplotene	RT Diplotene	Diakinesis	XCorr Diakinesis	Charge Diakinesis	m/z [Da] Diakinesis	RT Diakinesis
	VNQAYVIATSTK	4	1	1	LOC_Os02g37862.1 protein		1294.7	0	High	3.60605	2	647.853	45.2799	High	2.8908	2	647.853	45.2305	High	3.51318	2	647.854	43.366						High	3.03775	2	647.849	43.8184
	STITPGTVLILLAGR	10	1	1	LOC_Os02g37862.1 protein		1511.92	0	High	3.30786	2	756.464	112.071	High	3.75158	2	756.462	111.012	High	3.34203	2	756.462	110.895						High	3.57853	3	504.642	114.347
	SGLLLITGPFK	4	1	1	LOC_Os02g37862.1 protein		1145.69	0	High	2.5332	2	573.351	92.2735	High	1.91255	2	573.353	91.3942	High	2.67972	2	573.351	90.2707						High	2.76194	2	573.348	90.3276
	FYPADDVKPR	5	2	2	LOC_Os02g37862.1 protein;LOC_Os04g39700.1 protein		1207.61	0	High	1.72022	2	604.309	38.6819	High	2.02993	2	604.31	39.1729	High	2.05644	2	604.309	36.9879						High	1.75729	2	604.306	36.9644
	AGKPAAAAEPK	1	1	1	LOC_Os02g37862.1 protein		1010.56	0	High	1.58267	2	505.785	11.5648
	KTEGELFETEKEATK	3	2	2	LOC_Os02g37862.1 protein;LOC_Os04g39700.1 protein		1739.87	2						High	3.59744	2	870.44	37.2892	High	4.32826	2	870.44	34.557						High	3.14287	3	580.626	34.798
	AVDAELIKAIEVVPDLK	2	1	1	LOC_Os02g37862.1 protein		1823.06	1						High	3.97818	3	608.359	97.9731	High	3.44867	3	608.354	97.2843
	RVNQAYVIATSTK	2	1	1	LOC_Os02g37862.1 protein		1450.8	1											High	3.72403	2	725.904	36.1946						High	2.80178	2	725.902	36.2048
	TEGELFETEKEATK	3	2	2	LOC_Os02g37862.1 protein;LOC_Os04g39700.1 protein		1611.77	1											High	3.62896	2	806.389	41.4652						High	3.31975	2	806.385	42.1868
	DGDKPHEMTF	1	1	1	LOC_Os02g37862.1 protein		1176.49	0																					High	2.40925	2	588.75	38.0743
	TEGELFETEK	1	2	2	LOC_Os02g37862.1 protein;LOC_Os04g39700.1 protein		1182.54	0																					High	2.59555	2	591.775	42.0259
	VDKFDDKYFAR	1	1	1	LOC_Os02g37862.1 protein		1403.69	2																					High	3.01255	3	468.567	43.0514
	AIEVVPDLK	4	1	1	LOC_Os02g37862.1 protein		983.573	0	High	1.55518	2	492.292	61.4823	High	1.77693	2	492.293	61.7287	High	2.11186	2	492.292	59.6655						High	1.99881	2	492.29	59.6849
	FDDKYFAR	1	1	1	LOC_Os02g37862.1 protein		1061.49	1																					High	1.5801	2	531.251	44.4056
	NLPDFKKDDQK	1	1	1	LOC_Os02g37862.1 protein		1347.69	2																					High	1.88085	2	674.347	28.5842
LOC_Os04g39700.1 protein	60S ribosomal protein L6, putative, expressed	24.6134	10.0962	13.7573	5	6	14.3429	4	5	21.8114	8	8				20.7874	9	11
	Sequence	# PSMs	# Proteins	# Protein Groups	Protein Group Accessions	Modifications	MH+ [Da]	# Missed Cleavages	Leptotene	XCorr Leptotene	Charge Leptotene	m/z [Da] Leptotene	RT Leptotene	Zygotene	XCorr Zygotene	Charge Zygotene	m/z [Da] Zygotene	RT Zygotene	Pachytene	XCorr Pachytene	Charge Pachytene	m/z [Da] Pachytene	RT Pachytene	Diplotene	XCorr Diplotene	Charge Diplotene	m/z [Da] Diplotene	RT Diplotene	Diakinesis	XCorr Diakinesis	Charge Diakinesis	m/z [Da] Diakinesis	RT Diakinesis
	SSITPGTVLILLAGR	5	1	1	LOC_Os04g39700.1 protein		1497.9	0	High	3.22948	3	499.974	110.48	High	3.34581	2	749.455	109.788	High	2.27307	3	499.972	109.46
	AEKPAAAAAAAAPK	3	1	1	LOC_Os04g39700.1 protein		1237.68	0	High	2.70061	2	619.349	24.3649						High	2.49658	2	619.349	21.7953						High	3.70421	3	413.233	21.7026
	VNQPYVIATSTK	3	1	1	LOC_Os04g39700.1 protein		1320.72	0	High	2.05199	2	660.861	45.3108						High	2.7381	2	660.862	43.9002						High	2.40196	2	660.856	44.2175
	FYPADDVKPR	5	2	2	LOC_Os02g37862.1 protein;LOC_Os04g39700.1 protein		1207.61	0	High	1.72022	2	604.309	38.6819	High	2.02993	2	604.31	39.1729	High	2.05644	2	604.309	36.9879						High	1.75729	2	604.306	36.9644
	KTEGELFETEKEATK	3	2	2	LOC_Os02g37862.1 protein;LOC_Os04g39700.1 protein		1739.87	2						High	3.59744	2	870.44	37.2892	High	4.32826	2	870.44	34.557						High	3.14287	3	580.626	34.798
	TEGELFETEKEATK	3	2	2	LOC_Os02g37862.1 protein;LOC_Os04g39700.1 protein		1611.77	1											High	3.62896	2	806.389	41.4652						High	3.31975	2	806.385	42.1868
	TEGELFETEK	1	2	2	LOC_Os02g37862.1 protein;LOC_Os04g39700.1 protein		1182.54	0																					High	2.59555	2	591.775	42.0259
	SGLLLVTGPFK	4	1	1	LOC_Os04g39700.1 protein		1131.68	0	High	1.83824	2	566.341	86.0303	High	2.13355	2	566.343	85.5517	High	1.9288	2	566.343	84.1941						High	1.87618	2	566.34	84.6425
	RVNQPYVIATSTK	2	1	1	LOC_Os04g39700.1 protein		1476.82	1											High	2.36117	2	738.913	36.6366						High	1.98956	2	738.909	36.4945
	AIEAVPDLK	1	1	1	LOC_Os04g39700.1 protein		955.541	0																					High	1.4698	2	478.274	50.1742
LOC_Os04g51630.2 protein	60S ribosomal protein L7, putative, expressed	28.3435	10.0376	14.1969	6	6	11.441	5	5	18.1044	7	8				17.6978	7	8
	Sequence	# PSMs	# Proteins	# Protein Groups	Protein Group Accessions	Modifications	MH+ [Da]	# Missed Cleavages	Leptotene	XCorr Leptotene	Charge Leptotene	m/z [Da] Leptotene	RT Leptotene	Zygotene	XCorr Zygotene	Charge Zygotene	m/z [Da] Zygotene	RT Zygotene	Pachytene	XCorr Pachytene	Charge Pachytene	m/z [Da] Pachytene	RT Pachytene	Diplotene	XCorr Diplotene	Charge Diplotene	m/z [Da] Diplotene	RT Diplotene	Diakinesis	XCorr Diakinesis	Charge Diakinesis	m/z [Da] Diakinesis	RT Diakinesis
	RVEPYVAYGYPNLK	6	3	2	LOC_Os04g51630.2 protein;LOC_Os08g13690.1 protein		1668.87	1	High	3.37835	3	556.962	61.3989	High	3.46443	3	556.962	61.4498	High	4.46662	2	834.941	59.7034						High	4.15052	2	834.937	60.5539
	VEPYVAYGYPNLK	2	3	2	LOC_Os04g51630.2 protein;LOC_Os08g13690.1 protein		1512.77	0	High	2.44366	2	756.892	69.1993						High	3.17941	2	756.889	67.3847
	QIFNGVFLK	4	3	2	LOC_Os04g51630.2 protein;LOC_Os08g13690.1 protein		1065.6	0	High	1.9621	2	533.309	77.4544	High	1.99308	2	533.31	77.1537	High	1.46978	2	533.308	75.5268						High	2.05665	2	533.305	76.0394
	VVVPESVLR	4	1	1	LOC_Os04g51630.2 protein		997.604	0	High	1.94244	2	499.306	58.1275	High	1.99064	2	499.305	58.1585	High	1.03229	2	499.305	56.1156						High	1.0824	2	499.303	56.2456
	EANNFLWPFK	3	3	2	LOC_Os04g51630.2 protein;LOC_Os08g13690.1 protein		1265.63	0						High	2.14677	2	633.319	95.4319	High	2.45701	2	633.32	94.5668						High	2.36643	2	633.317	95.1494
	LRQIFNGVFLK	1	3	2	LOC_Os04g51630.2 protein;LOC_Os08g13690.1 protein		1334.79	1											High	2.73639	3	445.603	72.2953
	ENYINELIR	1	2	1	LOC_Os04g51630.2 protein		1163.6	0																					High	1.93838	2	582.305	74.257
	KILQLLR	3	3	2	LOC_Os04g51630.2 protein;LOC_Os08g13690.1 protein		883.608	1	High	2.02642	2	442.308	52.9994	High	1.84604	2	442.308	52.8426											High	1.90967	2	442.306	50.5046
	KREEVWAAASK	2	1	1	LOC_Os04g51630.2 protein		1274.68	2	High	2.44396	2	637.847	26.9362																High	2.3207	3	425.565	23.6782
	ELIYKR	1	3	2	LOC_Os04g51630.2 protein;LOC_Os08g13690.1 protein		821.491	1											High	1.64548	2	411.249	23.0087
LOC_Os08g13690.1 protein	60S ribosomal protein L7, putative, expressed	28.4356	10.0522	9.81053	4	4	13.7861	6	6	20.1421	7	8				19.4699	8	9
	Sequence	# PSMs	# Proteins	# Protein Groups	Protein Group Accessions	Modifications	MH+ [Da]	# Missed Cleavages	Leptotene	XCorr Leptotene	Charge Leptotene	m/z [Da] Leptotene	RT Leptotene	Zygotene	XCorr Zygotene	Charge Zygotene	m/z [Da] Zygotene	RT Zygotene	Pachytene	XCorr Pachytene	Charge Pachytene	m/z [Da] Pachytene	RT Pachytene	Diplotene	XCorr Diplotene	Charge Diplotene	m/z [Da] Diplotene	RT Diplotene	Diakinesis	XCorr Diakinesis	Charge Diakinesis	m/z [Da] Diakinesis	RT Diakinesis
	RVEPYVAYGYPNLK	6	3	2	LOC_Os04g51630.2 protein;LOC_Os08g13690.1 protein		1668.87	1	High	3.37835	3	556.962	61.3989	High	3.46443	3	556.962	61.4498	High	4.46662	2	834.941	59.7034						High	4.15052	2	834.937	60.5539
	VEPYVAYGYPNLK	2	3	2	LOC_Os04g51630.2 protein;LOC_Os08g13690.1 protein		1512.77	0	High	2.44366	2	756.892	69.1993						High	3.17941	2	756.889	67.3847
	QIFNGVFLK	4	3	2	LOC_Os04g51630.2 protein;LOC_Os08g13690.1 protein		1065.6	0	High	1.9621	2	533.309	77.4544	High	1.99308	2	533.31	77.1537	High	1.46978	2	533.308	75.5268						High	2.05665	2	533.305	76.0394
	AAVVPESVLK	3	1	1	LOC_Os08g13690.1 protein		1012.6	0						High	1.91645	2	506.806	53.3447	High	2.03768	2	506.806	51.6535						High	1.56339	2	506.803	51.633
	EANNFLWPFK	3	3	2	LOC_Os04g51630.2 protein;LOC_Os08g13690.1 protein		1265.63	0						High	2.14677	2	633.319	95.4319	High	2.45701	2	633.32	94.5668						High	2.36643	2	633.317	95.1494
	AKQYAQEYDAQEK	1	1	1	LOC_Os08g13690.1 protein		1571.73	1																					High	3.61738	2	786.368	23.1744
	LRQIFNGVFLK	1	3	2	LOC_Os04g51630.2 protein;LOC_Os08g13690.1 protein		1334.79	1											High	2.73639	3	445.603	72.2953
	KILQLLR	3	3	2	LOC_Os04g51630.2 protein;LOC_Os08g13690.1 protein		883.608	1	High	2.02642	2	442.308	52.9994	High	1.84604	2	442.308	52.8426											High	1.90967	2	442.306	50.5046
	MKGGFYVSPEAK	1	1	1	LOC_Os08g13690.1 protein	M1(Oxidation)	1329.65	1						High	2.41934	2	665.33	37.1974
	QRIPLQNNK	1	1	1	LOC_Os08g13690.1 protein		1110.63	1																					High	2.41384	2	555.821	20.9288
	GGFYVSPEAK	1	1	1	LOC_Os08g13690.1 protein		1054.51	0																					High	1.56706	2	527.76	42.5398
	ELIYKR	1	3	2	LOC_Os04g51630.2 protein;LOC_Os08g13690.1 protein		821.491	1											High	1.64548	2	411.249	23.0087
LOC_Os12g38000.1 protein	60S ribosomal protein L8, putative, expressed	28.2319	10.9897	19.1981	5	7	16.3915	8	9	27.7107	9	11	8.5019	3	3	27.905	7	10
	Sequence	# PSMs	# Proteins	# Protein Groups	Protein Group Accessions	Modifications	MH+ [Da]	# Missed Cleavages	Leptotene	XCorr Leptotene	Charge Leptotene	m/z [Da] Leptotene	RT Leptotene	Zygotene	XCorr Zygotene	Charge Zygotene	m/z [Da] Zygotene	RT Zygotene	Pachytene	XCorr Pachytene	Charge Pachytene	m/z [Da] Pachytene	RT Pachytene	Diplotene	XCorr Diplotene	Charge Diplotene	m/z [Da] Diplotene	RT Diplotene	Diakinesis	XCorr Diakinesis	Charge Diakinesis	m/z [Da] Diakinesis	RT Diakinesis
	SVPEGAVVCNVEHHVGDR	4	1	1	LOC_Os12g38000.1 protein	C9(Carbamidomethyl)	1960.93	0	High	4.09003	2	980.967	53.8875	High	0.936822	3	654.315	54.0604	High	4.34222	2	980.968	52.1729						High	3.87029	2	980.963	53.2105
	RATLSIGNVLPIR	7	1	1	LOC_Os12g38000.1 protein		1409.86	1	High	3.97518	3	470.626	76.7712	High	3.25324	3	470.624	76.4721	High	3.42048	2	705.432	73.7546	High	2.81126	3	470.626	78.1927	High	3.23654	3	470.623	75.3274
	GVVTDIIHDPGR	7	1	1	LOC_Os12g38000.1 protein		1278.68	0	High	3.3768	2	639.843	54.2064	High	2.6784	2	639.844	54.0386	High	3.25819	2	639.844	52.488						High	2.79334	2	639.84	52.7079
	ATLSIGNVLPIR	4	1	1	LOC_Os12g38000.1 protein		1253.76	0	High	2.27049	2	627.382	87.3035	High	2.83132	2	627.384	87.3427	High	2.87766	2	627.383	85.8344						High	2.4067	2	627.38	86.1826
	AMIGQVAGGGR	3	1	1	LOC_Os12g38000.1 protein	M2(Oxidation)	1032.53	0						High	2.17825	2	516.767	26.4894	High	2.14596	2	516.768	23.8144	High	2.38073	2	516.763	25.6825
	ASGDYAIVISHNPDNGTSR	6	1	1	LOC_Os12g38000.1 protein		1973.93	0						High	1.84155	3	658.649	49.044	High	4.56509	2	987.469	47.0238	High	3.30992	3	658.649	50.3007	High	4.47729	2	987.465	47.8126
	AMIGQVAGGGR	1	1	1	LOC_Os12g38000.1 protein		1016.53	0																					High	2.4224	2	508.767	32.5325
	GVVTDIIHDPGRGAPLAK	4	1	1	LOC_Os12g38000.1 protein		1816	1	High	2.52531	3	606.007	59.7331	High	3.00406	2	908.505	59.6211	High	3.13609	2	908.504	58.0338
	SLDFGER	2	1	1	LOC_Os12g38000.1 protein		823.396	0											High	1.88405	2	412.201	39.055						High	1.92257	2	412.199	38.7846
	LRGQAAATAAK	1	1	1	LOC_Os12g38000.1 protein		1057.61	1						High	2.44625	2	529.31	13.5457
	KIVPSSCR	1	1	1	LOC_Os12g38000.1 protein	C7(Carbamidomethyl)	946.516	1											High	1.57518	2	473.762	13.6585
LOC_Os07g42170.1 protein	60S ribosomal protein, putative, expressed	16.0068	10.8726	8.16181	3	3	5.54167	3	3	12.5987	4	5				11.022	3	4
	Sequence	# PSMs	# Proteins	# Protein Groups	Protein Group Accessions	Modifications	MH+ [Da]	# Missed Cleavages	Leptotene	XCorr Leptotene	Charge Leptotene	m/z [Da] Leptotene	RT Leptotene	Zygotene	XCorr Zygotene	Charge Zygotene	m/z [Da] Zygotene	RT Zygotene	Pachytene	XCorr Pachytene	Charge Pachytene	m/z [Da] Pachytene	RT Pachytene	Diplotene	XCorr Diplotene	Charge Diplotene	m/z [Da] Diplotene	RT Diplotene	Diakinesis	XCorr Diakinesis	Charge Diakinesis	m/z [Da] Diakinesis	RT Diakinesis
	ILFDKYHPGYFGK	6	4	2	LOC_Os02g07890.2 protein;LOC_Os07g42170.1 protein		1584.82	1	High	3.85708	2	792.913	64.0286	High	2.58762	3	528.946	63.8919	High	2.78367	3	528.944	62.1068						High	3.14256	2	792.913	63.1162
	APLLDVTQFGYFK	3	1	1	LOC_Os07g42170.1 protein		1498.79	0						High	2.95405	2	749.898	96.7335	High	2.50098	2	749.899	96.2087						High	2.90746	2	749.898	96.8355
	LWSMVPAEQAAEAAGAGK	1	1	1	LOC_Os07g42170.1 protein		1786.87	0																					High	2.48802	2	893.94	78.7974
	GLLPEKPIVVK	3	1	1	LOC_Os07g42170.1 protein		1192.77	0	High	2.21373	2	596.887	58.1296	High	1.55545	2	596.888	58.0272	High	2.26622	2	596.886	55.8834
	FYSPAVNVER	2	1	1	LOC_Os07g42170.1 protein		1181.59	0	High	2.091	2	591.3	52.5238						High	2.48581	2	591.301	50.7973
LOC_Os05g44922.1 protein	6-phosphofructokinase, putative, expressed	62.5144	6.90283				7.51933	4	4	3.74015	2	2				19.9376	6	6
	Sequence	# PSMs	# Proteins	# Protein Groups	Protein Group Accessions	Modifications	MH+ [Da]	# Missed Cleavages	Leptotene	XCorr Leptotene	Charge Leptotene	m/z [Da] Leptotene	RT Leptotene	Zygotene	XCorr Zygotene	Charge Zygotene	m/z [Da] Zygotene	RT Zygotene	Pachytene	XCorr Pachytene	Charge Pachytene	m/z [Da] Pachytene	RT Pachytene	Diplotene	XCorr Diplotene	Charge Diplotene	m/z [Da] Diplotene	RT Diplotene	Diakinesis	XCorr Diakinesis	Charge Diakinesis	m/z [Da] Diakinesis	RT Diakinesis
	NASSVSLADAAYVK	3	2	1	LOC_Os05g44922.1 protein		1395.71	0						High	3.06085	2	698.358	56.4169	High	2.06249	2	698.363	55.2103						High	2.68384	2	698.356	55.4484
	HAYIPFYR	1	1	1	LOC_Os05g44922.1 protein		1066.55	0						High	1.08574	2	533.777	57.0172
	LLSSTNQPSFLSQK	2	2	2	LOC_Os05g44922.1 protein;LOC_Os01g53680.1 protein		1549.81	0						High	2.78747	2	775.414	60.4847											High	2.85052	2	775.41	59.34
	SLSTSEQQDASGNK	1	2	1	LOC_Os05g44922.1 protein		1451.66	0																					High	2.33123	2	726.332	17.1417
	QYFVNEDDTVPQK	1	2	1	LOC_Os05g44922.1 protein		1582.74	0																					High	3.16161	2	791.872	48.9081
	GINQVYIIGGDGTQK	1	4	2	LOC_Os01g53680.1 protein;LOC_Os05g44922.1 protein		1562.81	0																					High	4.06619	2	781.909	60.0335
	ACIVTCGGLCPGLNTVIR	1	3	2	LOC_Os05g44922.1 protein;LOC_Os01g53680.1 protein	C2(Carbamidomethyl); C6(Carbamidomethyl); C10(Carbamidomethyl)	1960.97	0																					High	4.84426	2	980.988	77.8159
	AALPFSATCVR	2	2	1	LOC_Os05g44922.1 protein	C9(Carbamidomethyl)	1192.61	0						High	1.67101	2	596.811	61.9512	High	1.67767	2	596.81	60.3711
LOC_Os01g53680.1 protein	6-phosphofructokinase, putative, expressed	61.431	6.87354													14.423	5	5
	Sequence	# PSMs	# Proteins	# Protein Groups	Protein Group Accessions	Modifications	MH+ [Da]	# Missed Cleavages	Leptotene	XCorr Leptotene	Charge Leptotene	m/z [Da] Leptotene	RT Leptotene	Zygotene	XCorr Zygotene	Charge Zygotene	m/z [Da] Zygotene	RT Zygotene	Pachytene	XCorr Pachytene	Charge Pachytene	m/z [Da] Pachytene	RT Pachytene	Diplotene	XCorr Diplotene	Charge Diplotene	m/z [Da] Diplotene	RT Diplotene	Diakinesis	XCorr Diakinesis	Charge Diakinesis	m/z [Da] Diakinesis	RT Diakinesis
	QYFVNADDTVPEK	1	1	1	LOC_Os01g53680.1 protein		1525.71	0																					High	2.66203	2	763.359	52.2683
	TIDNDIAVIDK	1	2	1	LOC_Os01g53680.1 protein		1216.64	0																					High	1.50237	2	608.822	55.8376
	LLSSTNQPSFLSQK	1	2	2	LOC_Os05g44922.1 protein;LOC_Os01g53680.1 protein		1549.81	0																					High	2.85052	2	775.41	59.34
	GINQVYIIGGDGTQK	1	4	2	LOC_Os01g53680.1 protein;LOC_Os05g44922.1 protein		1562.81	0																					High	4.06619	2	781.909	60.0335
	ACIVTCGGLCPGLNTVIR	1	3	2	LOC_Os05g44922.1 protein;LOC_Os01g53680.1 protein	C2(Carbamidomethyl); C6(Carbamidomethyl); C10(Carbamidomethyl)	1960.97	0																					High	4.84426	2	980.988	77.8159
LOC_Os11g29400.1 protein	6-phosphogluconate dehydrogenase, decarboxylating, putative, expressed	54.2659	6.46826				4.66842	2	2	0	2	2
	Sequence	# PSMs	# Proteins	# Protein Groups	Protein Group Accessions	Modifications	MH+ [Da]	# Missed Cleavages	Leptotene	XCorr Leptotene	Charge Leptotene	m/z [Da] Leptotene	RT Leptotene	Zygotene	XCorr Zygotene	Charge Zygotene	m/z [Da] Zygotene	RT Zygotene	Pachytene	XCorr Pachytene	Charge Pachytene	m/z [Da] Pachytene	RT Pachytene	Diplotene	XCorr Diplotene	Charge Diplotene	m/z [Da] Diplotene	RT Diplotene	Diakinesis	XCorr Diakinesis	Charge Diakinesis	m/z [Da] Diakinesis	RT Diakinesis
	TVVLLVQAGR	1	1	1	LOC_Os11g29400.1 protein		1055.66	0						High	2.80065	2	528.332	59.8557
	YLSGLKDER	1	1	1	LOC_Os11g29400.1 protein		1080.57	1											High	1.43054	2	540.788	29.2429
	DLFGAHTYER	2	1	1	LOC_Os11g29400.1 protein		1208.57	0						High	1.86777	2	604.788	50.2868	High	1.50715	2	604.79	48.5837
LOC_Os06g02144.2 protein	6-phosphogluconate dehydrogenase, decarboxylating, putative, expressed	52.6878	6.17627							11.8718	5	5
	Sequence	# PSMs	# Proteins	# Protein Groups	Protein Group Accessions	Modifications	MH+ [Da]	# Missed Cleavages	Leptotene	XCorr Leptotene	Charge Leptotene	m/z [Da] Leptotene	RT Leptotene	Zygotene	XCorr Zygotene	Charge Zygotene	m/z [Da] Zygotene	RT Zygotene	Pachytene	XCorr Pachytene	Charge Pachytene	m/z [Da] Pachytene	RT Pachytene	Diplotene	XCorr Diplotene	Charge Diplotene	m/z [Da] Diplotene	RT Diplotene	Diakinesis	XCorr Diakinesis	Charge Diakinesis	m/z [Da] Diakinesis	RT Diakinesis
	DRLPANLVQAQR	1	1	1	LOC_Os06g02144.2 protein		1380.77	1											High	2.8307	3	460.929	43.3765
	VAAQVPDSGPCVTYIGK	1	1	1	LOC_Os06g02144.2 protein	C11(Carbamidomethyl)	1761.88	0											High	3.39041	2	881.445	57.177
	TTSKVDETVQR	1	1	1	LOC_Os06g02144.2 protein		1263.66	1											High	2.21742	2	632.332	15.7499
	GWSLNLGELAR	1	1	1	LOC_Os06g02144.2 protein		1215.65	0											High	1.80241	2	608.331	88.2185
	YIEDILLK	1	1	1	LOC_Os06g02144.2 protein		1006.58	0											High	1.63084	2	503.796	72.2352
LOC_Os04g21660.1 protein	AAA-type ATPase family protein, putative, expressed	39.4833	5.51611	4.15393	2	2				4.39151	2	2
	Sequence	# PSMs	# Proteins	# Protein Groups	Protein Group Accessions	Modifications	MH+ [Da]	# Missed Cleavages	Leptotene	XCorr Leptotene	Charge Leptotene	m/z [Da] Leptotene	RT Leptotene	Zygotene	XCorr Zygotene	Charge Zygotene	m/z [Da] Zygotene	RT Zygotene	Pachytene	XCorr Pachytene	Charge Pachytene	m/z [Da] Pachytene	RT Pachytene	Diplotene	XCorr Diplotene	Charge Diplotene	m/z [Da] Diplotene	RT Diplotene	Diakinesis	XCorr Diakinesis	Charge Diakinesis	m/z [Da] Diakinesis	RT Diakinesis
	VIAATNRPEVLDPAFLR	2	1	1	LOC_Os04g21660.1 protein		1882.05	0	High	2.27785	3	628.022	75.6815						High	2.42107	3	628.023	73.9522
	GVLLYGPPGTGK	2	8	6	LOC_Os02g10640.1 protein;LOC_Os02g21970.1 protein;LOC_Os02g56000.2 protein;LOC_Os06g07630.1 protein;LOC_Os02g11050.1 protein;LOC_Os04g21660.1 protein		1158.66	0	High	1.87608	2	579.834	57.9432						High	1.97044	2	579.832	56.4904
LOC_Os04g40290.1 protein	AAA-type ATPase family protein, putative, expressed	52.782	5.50342				4.23635	2	2
	Sequence	# PSMs	# Proteins	# Protein Groups	Protein Group Accessions	Modifications	MH+ [Da]	# Missed Cleavages	Leptotene	XCorr Leptotene	Charge Leptotene	m/z [Da] Leptotene	RT Leptotene	Zygotene	XCorr Zygotene	Charge Zygotene	m/z [Da] Zygotene	RT Zygotene	Pachytene	XCorr Pachytene	Charge Pachytene	m/z [Da] Pachytene	RT Pachytene	Diplotene	XCorr Diplotene	Charge Diplotene	m/z [Da] Diplotene	RT Diplotene	Diakinesis	XCorr Diakinesis	Charge Diakinesis	m/z [Da] Diakinesis	RT Diakinesis
	AEDVCAAVER	1	1	1	LOC_Os04g40290.1 protein	C5(Carbamidomethyl)	1119.51	0						High	2.13944	2	560.26	33.5518
	QAAISGSEPSDSIR	1	1	1	LOC_Os04g40290.1 protein		1417.69	0						High	2.09691	2	709.348	36.8423
LOC_Os11g43970.1 protein	AAA-type ATPase family protein, putative, expressed	131.133	7.2251													3.3685	2	2
	Sequence	# PSMs	# Proteins	# Protein Groups	Protein Group Accessions	Modifications	MH+ [Da]	# Missed Cleavages	Leptotene	XCorr Leptotene	Charge Leptotene	m/z [Da] Leptotene	RT Leptotene	Zygotene	XCorr Zygotene	Charge Zygotene	m/z [Da] Zygotene	RT Zygotene	Pachytene	XCorr Pachytene	Charge Pachytene	m/z [Da] Pachytene	RT Pachytene	Diplotene	XCorr Diplotene	Charge Diplotene	m/z [Da] Diplotene	RT Diplotene	Diakinesis	XCorr Diakinesis	Charge Diakinesis	m/z [Da] Diakinesis	RT Diakinesis
	YVGPAQQSSLSQR	1	1	1	LOC_Os11g43970.1 protein		1420.71	0																					High	1.71327	2	710.859	33.3082
	GILLFGPPGTGK	1	1	1	LOC_Os11g43970.1 protein		1156.67	0																					High	1.65522	2	578.839	78.9556
LOC_Os02g58020.3 protein	ABC transporter, ATP-binding protein, putative, expressed	64.747	6.20166				7.33944	2	2							5.9749	3	3
	Sequence	# PSMs	# Proteins	# Protein Groups	Protein Group Accessions	Modifications	MH+ [Da]	# Missed Cleavages	Leptotene	XCorr Leptotene	Charge Leptotene	m/z [Da] Leptotene	RT Leptotene	Zygotene	XCorr Zygotene	Charge Zygotene	m/z [Da] Zygotene	RT Zygotene	Pachytene	XCorr Pachytene	Charge Pachytene	m/z [Da] Pachytene	RT Pachytene	Diplotene	XCorr Diplotene	Charge Diplotene	m/z [Da] Diplotene	RT Diplotene	Diakinesis	XCorr Diakinesis	Charge Diakinesis	m/z [Da] Diakinesis	RT Diakinesis
	VQLLQEEAHLVQR	1	3	1	LOC_Os02g58020.3 protein		1562.87	0						High	3.53752	2	781.937	62.6216
	LISGDLQPTSGTVFR	2	3	1	LOC_Os02g58020.3 protein		1590.85	0						High	3.80193	2	795.927	67.899											High	3.35079	2	795.924	66.9642
	SKDGLDKDAISK	1	3	1	LOC_Os02g58020.3 protein		1276.67	2																					High	2.62411	2	638.837	18.6455
	KQADVFDGPLLSSR	1	3	1	LOC_Os02g58020.3 protein		1532.8	1																					High	1.60837	3	511.606	62.9355
LOC_Os08g45010.1 protein	ABC transporter, ATP-binding protein, putative, expressed	66.1307	6.59521				4.7009	2	2							7.20161	2	2
	Sequence	# PSMs	# Proteins	# Protein Groups	Protein Group Accessions	Modifications	MH+ [Da]	# Missed Cleavages	Leptotene	XCorr Leptotene	Charge Leptotene	m/z [Da] Leptotene	RT Leptotene	Zygotene	XCorr Zygotene	Charge Zygotene	m/z [Da] Zygotene	RT Zygotene	Pachytene	XCorr Pachytene	Charge Pachytene	m/z [Da] Pachytene	RT Pachytene	Diplotene	XCorr Diplotene	Charge Diplotene	m/z [Da] Diplotene	RT Diplotene	Diakinesis	XCorr Diakinesis	Charge Diakinesis	m/z [Da] Diakinesis	RT Diakinesis
	LYSGNYDQYVQTR	2	1	1	LOC_Os08g45010.1 protein		1606.74	0						High	2.87614	2	803.882	54.3426											High	3.14108	2	803.875	54.0887
	EAEILSAQDDGGGDALDR	1	1	1	LOC_Os08g45010.1 protein		1831.83	0																					High	4.06053	2	916.417	54.3857
	VIFAWLAYR	1	1	1	LOC_Os08g45010.1 protein		1138.64	0						High	1.82476	2	569.826	98.7451
LOC_Os09g39910.3 protein	ABC transporter, ATP-binding protein, putative, expressed	53.7312	5.73193							4.57407	2	2
	Sequence	# PSMs	# Proteins	# Protein Groups	Protein Group Accessions	Modifications	MH+ [Da]	# Missed Cleavages	Leptotene	XCorr Leptotene	Charge Leptotene	m/z [Da] Leptotene	RT Leptotene	Zygotene	XCorr Zygotene	Charge Zygotene	m/z [Da] Zygotene	RT Zygotene	Pachytene	XCorr Pachytene	Charge Pachytene	m/z [Da] Pachytene	RT Pachytene	Diplotene	XCorr Diplotene	Charge Diplotene	m/z [Da] Diplotene	RT Diplotene	Diakinesis	XCorr Diakinesis	Charge Diakinesis	m/z [Da] Diakinesis	RT Diakinesis
	LEAIDASTAEKR	1	2	1	LOC_Os09g39910.3 protein		1303.68	1											High	2.25219	2	652.346	32.4843
	AAEILFGLGFNK	1	2	1	LOC_Os09g39910.3 protein		1279.7	0											High	2.32188	2	640.352	91.9074
LOC_Os03g61930.2 protein	ACBP4, putative, expressed	71.3705	5.33838	6.02173	3	3	5.10782	2	2	7.18078	3	3
	Sequence	# PSMs	# Proteins	# Protein Groups	Protein Group Accessions	Modifications	MH+ [Da]	# Missed Cleavages	Leptotene	XCorr Leptotene	Charge Leptotene	m/z [Da] Leptotene	RT Leptotene	Zygotene	XCorr Zygotene	Charge Zygotene	m/z [Da] Zygotene	RT Zygotene	Pachytene	XCorr Pachytene	Charge Pachytene	m/z [Da] Pachytene	RT Pachytene	Diplotene	XCorr Diplotene	Charge Diplotene	m/z [Da] Diplotene	RT Diplotene	Diakinesis	XCorr Diakinesis	Charge Diakinesis	m/z [Da] Diakinesis	RT Diakinesis
	ILEEEDPGWYSR	1	3	1	LOC_Os03g61930.2 protein		1493.69	0	High	2.58436	2	747.347	60.9831
	YEHGATVVQDK	2	4	1	LOC_Os03g61930.2 protein		1246.61	0						High	2.29306	2	623.809	21.4718	High	2.38175	3	416.208	18.4209
	YLSDLQALDLK	2	4	1	LOC_Os03g61930.2 protein		1278.69	0						High	2.81476	2	639.853	77.668	High	2.83176	2	639.851	76.3908
	GQLAAEQSR	1	3	1	LOC_Os03g61930.2 protein		959.493	0	High	1.72205	2	480.25	16.6253
	YSNEVFALK	2	4	1	LOC_Os03g61930.2 protein		1070.55	0	High	1.71532	2	535.779	59.6978						High	1.96727	2	535.78	57.5318
LOC_Os09g07830.1 protein	acetyl-CoA acetyltransferase, cytosolic, putative, expressed	40.9983	6.56592	13.8945	5	5	8.1299	3	3	16.9494	6	6
	Sequence	# PSMs	# Proteins	# Protein Groups	Protein Group Accessions	Modifications	MH+ [Da]	# Missed Cleavages	Leptotene	XCorr Leptotene	Charge Leptotene	m/z [Da] Leptotene	RT Leptotene	Zygotene	XCorr Zygotene	Charge Zygotene	m/z [Da] Zygotene	RT Zygotene	Pachytene	XCorr Pachytene	Charge Pachytene	m/z [Da] Pachytene	RT Pachytene	Diplotene	XCorr Diplotene	Charge Diplotene	m/z [Da] Diplotene	RT Diplotene	Diakinesis	XCorr Diakinesis	Charge Diakinesis	m/z [Da] Diakinesis	RT Diakinesis
	NSGAFAWEIVPIEVPVGR	3	2	1	LOC_Os09g07830.1 protein		1941.02	0	High	3.63697	2	971.017	107.483	High	3.02878	2	971.013	106.769	High	4.34347	2	971.013	106.775
	TPMGGFLGALSSLSATK	2	2	1	LOC_Os09g07830.1 protein	M3(Oxidation)	1653.85	0	High	2.68099	2	827.434	94.0955						High	3.06491	2	827.43	92.7288
	INVHGGAVSLGHPLGCSGAR	2	1	1	LOC_Os09g07830.1 protein	C16(Carbamidomethyl)	1958.99	0	High	2.54792	3	653.67	48.8943						High	2.24658	3	653.672	47.0773
	ILVTLLGVLR	3	1	1	LOC_Os09g07830.1 protein		1096.75	0	High	2.35383	2	548.877	104.678	High	2.7207	2	548.878	103.888	High	2.91298	2	548.877	102.859
	LGSIAIEAALKR	2	2	1	LOC_Os09g07830.1 protein		1241.76	1	High	2.67476	3	414.592	63.3256						High	2.54777	3	414.592	61.4746
	AQELGLQVIAR	1	2	1	LOC_Os09g07830.1 protein		1197.7	0						High	2.38042	2	599.352	64.5507
	LGSIAIEAALK	1	2	1	LOC_Os09g07830.1 protein		1085.66	0											High	1.83373	2	543.333	69.2908
LOC_Os05g22940.1 protein	acetyl-CoA carboxylase, putative, expressed	267.616	6.48096	9.59898	3	3	5.49088	2	2	12.0561	4	4
	Sequence	# PSMs	# Proteins	# Protein Groups	Protein Group Accessions	Modifications	MH+ [Da]	# Missed Cleavages	Leptotene	XCorr Leptotene	Charge Leptotene	m/z [Da] Leptotene	RT Leptotene	Zygotene	XCorr Zygotene	Charge Zygotene	m/z [Da] Zygotene	RT Zygotene	Pachytene	XCorr Pachytene	Charge Pachytene	m/z [Da] Pachytene	RT Pachytene	Diplotene	XCorr Diplotene	Charge Diplotene	m/z [Da] Diplotene	RT Diplotene	Diakinesis	XCorr Diakinesis	Charge Diakinesis	m/z [Da] Diakinesis	RT Diakinesis
	TTYCYDFPLAFETAVR	2	1	1	LOC_Os05g22940.1 protein	C4(Carbamidomethyl)	1953.9	0	High	3.46428	2	977.456	99.9169						High	3.75655	2	977.451	98.6466
	HVEPPLSALLELDKLK	2	1	1	LOC_Os05g22940.1 protein		1802.05	1	High	3.40713	3	601.353	93.7778	High	2.95398	3	601.354	93.4812
	IIEEGPVTVAPR	2	1	1	LOC_Os05g22940.1 protein		1280.72	0	High	2.72757	2	640.863	50.9311	High	2.5369	2	640.863	50.7164
	DLFEGILQAGSTIVENLR	1	1	1	LOC_Os05g22940.1 protein		1975.05	0											High	3.72968	2	988.028	126.41
	GNVLEPQGLIEIK	1	1	1	LOC_Os05g22940.1 protein		1409.8	0											High	2.29733	2	705.404	77.2703
	GGAWVVVDSK	1	2	2	LOC_Os05g22940.1 protein;LOC_Os10g21910.1 protein		1017.53	0											High	2.27251	2	509.27	49.9028
LOC_Os10g21910.1 protein	acetyl-CoA carboxylase, putative, expressed	254.232	6.34131	5.25616	2	2	14.7859	5	5	18.161	7	7
	Sequence	# PSMs	# Proteins	# Protein Groups	Protein Group Accessions	Modifications	MH+ [Da]	# Missed Cleavages	Leptotene	XCorr Leptotene	Charge Leptotene	m/z [Da] Leptotene	RT Leptotene	Zygotene	XCorr Zygotene	Charge Zygotene	m/z [Da] Zygotene	RT Zygotene	Pachytene	XCorr Pachytene	Charge Pachytene	m/z [Da] Pachytene	RT Pachytene	Diplotene	XCorr Diplotene	Charge Diplotene	m/z [Da] Diplotene	RT Diplotene	Diakinesis	XCorr Diakinesis	Charge Diakinesis	m/z [Da] Diakinesis	RT Diakinesis
	TIDNVGQDEATACTLLK	2	1	1	LOC_Os10g21910.1 protein	C13(Carbamidomethyl)	1848.9	0	High	2.79099	2	924.952	71.7292	High	2.86115	2	924.954	71.4833
	AQASSSYTSSSILR	2	1	1	LOC_Os10g21910.1 protein		1457.73	0	High	2.46517	2	729.362	46.2727	High	3.13083	2	729.366	46.2355
	AVGIGAYLAR	2	1	1	LOC_Os10g21910.1 protein		990.573	0						High	2.25575	2	495.791	64.2519	High	2.46448	2	495.79	62.6731
	LDQPIILTGFSALNK	2	1	1	LOC_Os10g21910.1 protein		1629.92	0						High	3.42715	2	815.465	94.3871	High	3.20684	2	815.466	93.8944
	VQQLFDLIPFSR	2	1	1	LOC_Os10g21910.1 protein		1462.81	0						High	3.11104	2	731.907	104.44	High	3.00472	2	731.908	104.261
	EIIVVSNDVTFK	1	1	1	LOC_Os10g21910.1 protein		1363.74	0											High	2.39209	2	682.373	69.4115
	SSSVVTDYVGYLSK	1	1	1	LOC_Os10g21910.1 protein		1504.75	0											High	2.66826	2	752.88	76.134
	STLSVVAEANEHNK	1	1	1	LOC_Os10g21910.1 protein		1498.75	0											High	2.15212	2	749.877	36.2811
	GGAWVVVDSK	1	2	2	LOC_Os05g22940.1 protein;LOC_Os10g21910.1 protein		1017.53	0											High	2.27251	2	509.27	49.9028
LOC_Os03g04410.1 protein	aconitate hydratase protein, putative, expressed	106.235	6.90283	29.6504	13	13	28.7989	11	12	49.8174	19	22				49.6218	16	19
	Sequence	# PSMs	# Proteins	# Protein Groups	Protein Group Accessions	Modifications	MH+ [Da]	# Missed Cleavages	Leptotene	XCorr Leptotene	Charge Leptotene	m/z [Da] Leptotene	RT Leptotene	Zygotene	XCorr Zygotene	Charge Zygotene	m/z [Da] Zygotene	RT Zygotene	Pachytene	XCorr Pachytene	Charge Pachytene	m/z [Da] Pachytene	RT Pachytene	Diplotene	XCorr Diplotene	Charge Diplotene	m/z [Da] Diplotene	RT Diplotene	Diakinesis	XCorr Diakinesis	Charge Diakinesis	m/z [Da] Diakinesis	RT Diakinesis
	NCDEFQVTGKDVEK	4	1	1	LOC_Os03g04410.1 protein	C2(Carbamidomethyl)	1668.76	1	High	4.0687	2	834.879	39.6995	High	4.14264	2	834.882	39.9451	High	3.61791	2	834.88	37.6407						High	3.37452	2	834.876	37.8813
	SGEDADTLGLTGHER	6	1	1	LOC_Os03g04410.1 protein		1557.72	0	High	3.94265	2	779.359	39.755	High	3.45002	2	779.361	39.8936	High	3.99456	2	779.362	37.8559						High	3.8554	2	779.357	37.7278
	SNLAGMGIIPLCFK	3	1	1	LOC_Os03g04410.1 protein	M6(Oxidation); C12(Carbamidomethyl)	1536.79	0	High	3.16793	2	768.897	86.723	High	2.63405	2	768.899	86.2711	High	3.10923	2	768.899	85.097
	SDWLSCLDNDVGFK	2	1	1	LOC_Os03g04410.1 protein	C6(Carbamidomethyl)	1655.73	0	High	3.14798	2	828.372	97.7169																High	3.38425	2	828.371	97.5488
	ILDWENSAPK	4	1	1	LOC_Os03g04410.1 protein		1172.59	0	High	3.05737	2	586.801	58.1234	High	2.79882	2	586.801	57.8694	High	3.06748	2	586.801	56.2184						High	3.09828	2	586.798	57.0589
	YYSLPALSDPR	4	1	1	LOC_Os03g04410.1 protein		1281.64	0	High	2.48663	2	641.327	69.6867	High	1.95953	2	641.328	69.4559	High	2.45871	2	641.327	67.7494						High	2.93917	2	641.325	68.6857
	DIWPSTEEIAEVVK	3	1	1	LOC_Os03g04410.1 protein		1615.81	0	High	1.83902	2	808.411	95.7617						High	1.80014	2	808.413	94.9215						High	2.88941	2	808.411	94.6513
	LSVFDAATK	4	1	1	LOC_Os03g04410.1 protein		951.511	0	High	1.54733	2	476.261	54.2608	High	2.24163	2	476.263	54.3293	High	2.18168	2	476.26	52.5584						High	2.25566	2	476.259	52.9515
	VAEFSFHGTPAK	6	1	1	LOC_Os03g04410.1 protein		1290.64	0						High	2.80265	2	645.825	45.7472	High	2.91098	2	645.826	44.836						High	3.03892	2	645.823	45.1009
	SENAVQANMELEFHR	1	1	1	LOC_Os03g04410.1 protein	M9(Oxidation)	1790.82	0											High	3.68623	2	895.914	45.7319
	ACELGLEVKPWIK	1	1	1	LOC_Os03g04410.1 protein	C2(Carbamidomethyl)	1542.83	0											High	2.32244	3	514.949	72.8268
	NGVTATDLVLTVTQMLR	2	1	1	LOC_Os03g04410.1 protein	M15(Oxidation)	1847.98	0											High	2.65562	3	616.666	108.795
	NCDEFQVTGK	1	1	1	LOC_Os03g04410.1 protein	C2(Carbamidomethyl)	1197.52	0																					High	3.07555	2	599.261	35.0672
	MFVDYNQPEAER	1	1	1	LOC_Os03g04410.1 protein		1498.66	0																					High	3.09103	2	749.832	51.9599
	KACELGLEVKPWIK	2	1	1	LOC_Os03g04410.1 protein	C3(Carbamidomethyl)	1670.92	1																					High	3.79885	3	557.646	64.9146
	SDDTVAMIESYLR	1	1	1	LOC_Os03g04410.1 protein		1499.7	0																					High	3.22461	2	750.354	100.064
	FLKGEVGPK	2	1	1	LOC_Os03g04410.1 protein		974.568	1	High	1.63963	2	487.788	30.727						High	1.86615	2	487.788	28.1945
	TIHIPSGEKLSVFDAATK	1	1	1	LOC_Os03g04410.1 protein		1914.04	1											High	2.24426	2	957.521	65.976
	STYEAITK	3	2	2	LOC_Os03g04410.1 protein;LOC_Os08g09200.1 protein		912.469	0	High	2.08088	2	456.738	28.5806	High	1.88496	2	456.738	28.7688	High	1.5893	2	456.738	26.0983
	KDFNSYGSR	2	2	2	LOC_Os03g04410.1 protein;LOC_Os08g09200.1 protein		1073.5	1											High	2.00678	2	537.254	19.2514						High	1.69501	2	537.25	19.1283
	YLDKSGLQK	2	1	1	LOC_Os03g04410.1 protein		1051.58	1						High	2.40595	2	526.293	25.5882	High	2.53929	2	526.293	22.8353
	QVEIPFKPAR	1	1	1	LOC_Os03g04410.1 protein		1184.68	0											High	2.29219	2	592.843	50.4956
	TSLAPGSGVVKK	3	1	1	LOC_Os03g04410.1 protein		1143.68	1	High	1.90871	2	572.34	28.9283	High	2.28895	2	572.341	28.9721											High	1.73227	2	572.337	25.7922
	ILLESAIR	3	2	2	LOC_Os03g04410.1 protein;LOC_Os08g09200.1 protein		914.568	0	High	2.31092	2	457.788	60.1478	High	2.18975	2	457.787	59.9901											High	1.63861	2	457.785	58.3658
	IERLPYSIR	1	1	1	LOC_Os03g04410.1 protein		1146.66	1											High	2.19427	2	573.835	49.6791
	TSLAPGSGVVK	2	1	1	LOC_Os03g04410.1 protein		1015.58	0	High	1.44267	2	508.293	36.9739																High	1.22199	2	508.291	34.3849
	DFNSYGSR	1	2	2	LOC_Os03g04410.1 protein;LOC_Os08g09200.1 protein		945.406	0											High	1.34096	2	473.207	27.4323
LOC_Os08g09200.1 protein	aconitate hydratase protein, putative, expressed	107.558	6.93213	21.5904	8	9	7.87311	3	3	8.39061	4	5				4.96169	3	3
	Sequence	# PSMs	# Proteins	# Protein Groups	Protein Group Accessions	Modifications	MH+ [Da]	# Missed Cleavages	Leptotene	XCorr Leptotene	Charge Leptotene	m/z [Da] Leptotene	RT Leptotene	Zygotene	XCorr Zygotene	Charge Zygotene	m/z [Da] Zygotene	RT Zygotene	Pachytene	XCorr Pachytene	Charge Pachytene	m/z [Da] Pachytene	RT Pachytene	Diplotene	XCorr Diplotene	Charge Diplotene	m/z [Da] Diplotene	RT Diplotene	Diakinesis	XCorr Diakinesis	Charge Diakinesis	m/z [Da] Diakinesis	RT Diakinesis
	NCDNFQVNQNDVEK	1	1	1	LOC_Os08g09200.1 protein	C2(Carbamidomethyl)	1723.73	0	High	3.37994	2	862.37	41.36
	AGEDADSLGLTGHER	5	1	1	LOC_Os08g09200.1 protein		1527.7	0	High	2.85694	2	764.355	38.689	High	3.79841	2	764.356	38.8997	High	3.63014	2	764.355	36.6786
	FVEFYGEGMGK	1	1	1	LOC_Os08g09200.1 protein	M9(Oxidation)	1279.57	0	High	2.10552	2	640.286	55.4418
	TSLAPGSGVVTK	1	1	1	LOC_Os08g09200.1 protein		1116.63	0	High	2.08934	2	558.816	37.6939
	FYSLPALNDPR	1	1	1	LOC_Os08g09200.1 protein		1292.66	0	High	1.9538	2	646.836	74.3037
	IIDWENTSPK	1	1	1	LOC_Os08g09200.1 protein		1202.6	0	High	2.48799	2	601.806	53.4484
	STYEAITK	3	2	2	LOC_Os03g04410.1 protein;LOC_Os08g09200.1 protein		912.469	0	High	2.08088	2	456.738	28.5806	High	1.88496	2	456.738	28.7688	High	1.5893	2	456.738	26.0983
	KDFNSYGSR	2	2	2	LOC_Os03g04410.1 protein;LOC_Os08g09200.1 protein		1073.5	1											High	2.00678	2	537.254	19.2514						High	1.69501	2	537.25	19.1283
	NILTTLPKPGGGEYGK	1	1	1	LOC_Os08g09200.1 protein		1644.89	0																					High	1.62807	2	822.949	61.467
	ILLESAIR	3	2	2	LOC_Os03g04410.1 protein;LOC_Os08g09200.1 protein		914.568	0	High	2.31092	2	457.788	60.1478	High	2.18975	2	457.787	59.9901											High	1.63861	2	457.785	58.3658
	DFNSYGSR	1	2	2	LOC_Os03g04410.1 protein;LOC_Os08g09200.1 protein		945.406	0											High	1.34096	2	473.207	27.4323
LOC_Os02g39570.6 protein	ACT domain containing protein, expressed	35.3786	5.75732							4.46619	2	2
	Sequence	# PSMs	# Proteins	# Protein Groups	Protein Group Accessions	Modifications	MH+ [Da]	# Missed Cleavages	Leptotene	XCorr Leptotene	Charge Leptotene	m/z [Da] Leptotene	RT Leptotene	Zygotene	XCorr Zygotene	Charge Zygotene	m/z [Da] Zygotene	RT Zygotene	Pachytene	XCorr Pachytene	Charge Pachytene	m/z [Da] Pachytene	RT Pachytene	Diplotene	XCorr Diplotene	Charge Diplotene	m/z [Da] Diplotene	RT Diplotene	Diakinesis	XCorr Diakinesis	Charge Diakinesis	m/z [Da] Diakinesis	RT Diakinesis
	LLEPYGICEVAR	1	3	1	LOC_Os02g39570.6 protein	C8(Carbamidomethyl)	1419.73	0											High	2.18002	2	710.37	68.7114
	DILDIAEIFR	1	3	1	LOC_Os02g39570.6 protein		1204.66	0											High	2.28617	2	602.836	114.187
LOC_Os01g73310.1 protein	actin, putative, expressed	41.7009	5.40186	25.3127	7	9	19.6705	5	6	27.5088	9	10	5.46007	2	2	38.3967	11	13
	Sequence	# PSMs	# Proteins	# Protein Groups	Protein Group Accessions	Modifications	MH+ [Da]	# Missed Cleavages	Leptotene	XCorr Leptotene	Charge Leptotene	m/z [Da] Leptotene	RT Leptotene	Zygotene	XCorr Zygotene	Charge Zygotene	m/z [Da] Zygotene	RT Zygotene	Pachytene	XCorr Pachytene	Charge Pachytene	m/z [Da] Pachytene	RT Pachytene	Diplotene	XCorr Diplotene	Charge Diplotene	m/z [Da] Diplotene	RT Diplotene	Diakinesis	XCorr Diakinesis	Charge Diakinesis	m/z [Da] Diakinesis	RT Diakinesis
	LAYVALDYEQELETAK	4	3	1	LOC_Os01g73310.1 protein		1855.93	0	High	4.25093	2	928.47	83.5202	High	5.21301	2	928.47	83.0896	High	3.89651	2	928.467	82.1926						High	3.69865	2	928.468	82.9445
	VAPEEHPVLLTEAPLNPK	9	6	3	LOC_Os01g73310.1 protein;LOC_Os03g50885.1 protein;LOC_Os11g06390.2 protein		1954.06	0	High	3.97379	2	977.537	64.9643	High	4.08955	2	977.536	64.9275	High	4.21291	2	977.535	63.2207	High	3.0968	3	652.027	66.1517	High	2.79831	3	652.022	63.4622
	IWHHTFYNELR	3	13	5	LOC_Os01g73310.1 protein;LOC_Os03g50885.1 protein;LOC_Os03g61970.1 protein;LOC_Os11g06390.2 protein;LOC_Os12g06660.1 protein		1515.74	0	High	2.68392	3	505.921	50.5278																High	3.73808	3	505.919	49.1656
	DAYVGDEAQSK	3	11	5	LOC_Os03g50885.1 protein;LOC_Os03g61970.1 protein;LOC_Os11g06390.2 protein;LOC_Os12g06660.1 protein;LOC_Os01g73310.1 protein		1182.53	0	High	2.25912	2	591.768	23.1445						High	2.68447	2	591.768	21.5578						High	2.32091	2	591.764	21.4304
	DAYVGDEAQSKR	4	11	5	LOC_Os11g06390.2 protein;LOC_Os03g50885.1 protein;LOC_Os03g61970.1 protein;LOC_Os12g06660.1 protein;LOC_Os01g73310.1 protein		1338.62	1	High	2.21395	2	669.818	21.603	High	1.73539	2	669.819	21.8294	High	1.92801	2	669.82	18.5559						High	2.08062	2	669.815	19.55
	SYELPDGQVITIGSER	2	1	1	LOC_Os01g73310.1 protein		1763.88	0						High	3.19889	2	882.445	79.5294											High	2.31774	2	882.441	79.5931
	AGFAGDDAPR	3	13	5	LOC_Os01g73310.1 protein;LOC_Os03g50885.1 protein;LOC_Os03g61970.1 protein;LOC_Os11g06390.2 protein;LOC_Os12g06660.1 protein		976.444	0											High	3.04081	2	488.728	27.6687	High	2.36326	2	488.728	29.4308	High	3.11662	2	488.726	27.6362
	GYSFTTSAER	2	3	1	LOC_Os01g73310.1 protein		1118.51	0											High	1.87891	2	559.759	38.539						High	2.27714	2	559.757	38.5031
	YPIEHGIVSNWDDMEK	2	7	4	LOC_Os11g06390.2 protein;LOC_Os01g73310.1 protein;LOC_Os03g50885.1 protein;LOC_Os12g06660.1 protein		1932.87	0																					High	4.61413	2	966.94	69.9044
	EITALAPSSMK	1	9	5	LOC_Os11g06390.2 protein;LOC_Os01g73310.1 protein;LOC_Os03g50885.1 protein;LOC_Os03g61970.1 protein;LOC_Os12g06660.1 protein		1147.6	0																					High	2.26442	2	574.301	49.1616
	EITALAPSSMK	2	9	5	LOC_Os01g73310.1 protein;LOC_Os03g50885.1 protein;LOC_Os03g61970.1 protein;LOC_Os11g06390.2 protein;LOC_Os12g06660.1 protein	M10(Oxidation)	1163.6	0	High	1.94277	2	582.303	38.2965						High	2.16532	2	582.302	36.3085
	AVFPSIVGRPR	4	13	5	LOC_Os03g50885.1 protein;LOC_Os03g61970.1 protein;LOC_Os11g06390.2 protein;LOC_Os12g06660.1 protein;LOC_Os01g73310.1 protein		1198.71	0	High	2.22621	2	599.856	56.6145	High	2.41638	2	599.856	56.4987	High	2.55256	2	599.856	54.5135						High	2.19453	2	599.854	54.9858
	LDLAGRDLTDSLMK	1	5	2	LOC_Os01g73310.1 protein;LOC_Os11g06390.2 protein	M13(Oxidation)	1563.8	1											High	1.93695	2	782.405	62.9513
LOC_Os03g50885.1 protein	actin, putative, expressed	41.7859	5.49072	37.5031	10	13	20.4748	6	8	41.8867	11	15	7.63703	3	3	45.9354	13	16
	Sequence	# PSMs	# Proteins	# Protein Groups	Protein Group Accessions	Modifications	MH+ [Da]	# Missed Cleavages	Leptotene	XCorr Leptotene	Charge Leptotene	m/z [Da] Leptotene	RT Leptotene	Zygotene	XCorr Zygotene	Charge Zygotene	m/z [Da] Zygotene	RT Zygotene	Pachytene	XCorr Pachytene	Charge Pachytene	m/z [Da] Pachytene	RT Pachytene	Diplotene	XCorr Diplotene	Charge Diplotene	m/z [Da] Diplotene	RT Diplotene	Diakinesis	XCorr Diakinesis	Charge Diakinesis	m/z [Da] Diakinesis	RT Diakinesis
	LSYIALDYDQEMETAK	2	1	1	LOC_Os03g50885.1 protein	M12(Oxidation)	1905.87	0	High	4.15732	2	953.44	69.4665						High	4.36978	2	953.44	68.2017
	SYELPDGQVITIGAER	9	9	4	LOC_Os11g06390.2 protein;LOC_Os03g50885.1 protein;LOC_Os03g61970.1 protein;LOC_Os12g06660.1 protein		1747.88	0	High	4.03597	2	874.446	80.9607	High	3.8688	2	874.446	80.6603	High	4.1149	2	874.447	79.6757	High	2.17696	2	874.449	82.4286	High	4.64278	2	874.443	80.6434
	VAPEEHPVLLTEAPLNPK	9	6	3	LOC_Os01g73310.1 protein;LOC_Os03g50885.1 protein;LOC_Os11g06390.2 protein		1954.06	0	High	3.97379	2	977.537	64.9643	High	4.08955	2	977.536	64.9275	High	4.21291	2	977.535	63.2207	High	3.0968	3	652.027	66.1517	High	2.79831	3	652.022	63.4622
	AEYDESGPSIVHR	6	1	1	LOC_Os03g50885.1 protein		1459.68	0	High	3.04732	2	730.344	38.2024	High	3.11745	2	730.345	38.3583	High	3.13924	2	730.344	36.2844						High	2.30725	2	730.34	36.3333
	IWHHTFYNELR	3	13	5	LOC_Os01g73310.1 protein;LOC_Os03g50885.1 protein;LOC_Os03g61970.1 protein;LOC_Os11g06390.2 protein;LOC_Os12g06660.1 protein		1515.74	0	High	2.68392	3	505.921	50.5278																High	3.73808	3	505.919	49.1656
	DAYVGDEAQSK	3	11	5	LOC_Os03g50885.1 protein;LOC_Os03g61970.1 protein;LOC_Os11g06390.2 protein;LOC_Os12g06660.1 protein;LOC_Os01g73310.1 protein		1182.53	0	High	2.25912	2	591.768	23.1445						High	2.68447	2	591.768	21.5578						High	2.32091	2	591.764	21.4304
	DAYVGDEAQSKR	4	11	5	LOC_Os11g06390.2 protein;LOC_Os03g50885.1 protein;LOC_Os03g61970.1 protein;LOC_Os12g06660.1 protein;LOC_Os01g73310.1 protein		1338.62	1	High	2.21395	2	669.818	21.603	High	1.73539	2	669.819	21.8294	High	1.92801	2	669.82	18.5559						High	2.08062	2	669.815	19.55
	GYSFTTTAER	3	7	4	LOC_Os11g06390.2 protein;LOC_Os03g50885.1 protein;LOC_Os03g61970.1 protein;LOC_Os12g06660.1 protein		1132.52	0						High	2.23001	2	566.768	42.3532	High	2.60833	2	566.767	39.8243						High	2.79512	2	566.763	40.682
	AGFAGDDAPR	3	13	5	LOC_Os01g73310.1 protein;LOC_Os03g50885.1 protein;LOC_Os03g61970.1 protein;LOC_Os11g06390.2 protein;LOC_Os12g06660.1 protein		976.444	0											High	3.04081	2	488.728	27.6687	High	2.36326	2	488.728	29.4308	High	3.11662	2	488.726	27.6362
	YPIEHGIVSNWDDMEK	2	7	4	LOC_Os11g06390.2 protein;LOC_Os01g73310.1 protein;LOC_Os03g50885.1 protein;LOC_Os12g06660.1 protein		1932.87	0																					High	4.61413	2	966.94	69.9044
	AEYDESGPSIVHRK	2	1	1	LOC_Os03g50885.1 protein		1587.77	1											High	2.98527	2	794.391	29.478						High	2.65518	2	794.39	29.7237
	EITALAPSSMK	1	9	5	LOC_Os11g06390.2 protein;LOC_Os01g73310.1 protein;LOC_Os03g50885.1 protein;LOC_Os03g61970.1 protein;LOC_Os12g06660.1 protein		1147.6	0																					High	2.26442	2	574.301	49.1616
	EITALAPSSMK	2	9	5	LOC_Os01g73310.1 protein;LOC_Os03g50885.1 protein;LOC_Os03g61970.1 protein;LOC_Os11g06390.2 protein;LOC_Os12g06660.1 protein	M10(Oxidation)	1163.6	0	High	1.94277	2	582.303	38.2965						High	2.16532	2	582.302	36.3085
	AVFPSIVGRPR	4	13	5	LOC_Os03g50885.1 protein;LOC_Os03g61970.1 protein;LOC_Os11g06390.2 protein;LOC_Os12g06660.1 protein;LOC_Os01g73310.1 protein		1198.71	0	High	2.22621	2	599.856	56.6145	High	2.41638	2	599.856	56.4987	High	2.55256	2	599.856	54.5135						High	2.19453	2	599.854	54.9858
	DLTDYLMK	1	2	1	LOC_Os03g50885.1 protein		998.481	0																					High	1.16691	2	499.744	73.9921
	GYSFTTTAEREIVR	1	7	4	LOC_Os03g50885.1 protein;LOC_Os03g61970.1 protein;LOC_Os11g06390.2 protein;LOC_Os12g06660.1 protein		1629.82	1	High	2.11038	3	543.946	61.2698
LOC_Os03g61970.1 protein	actin, putative, expressed	41.679	5.49072	30.212	9	11	17.5086	6	6	27.7863	8	10	4.54022	2	2	26.585	8	9
	Sequence	# PSMs	# Proteins	# Protein Groups	Protein Group Accessions	Modifications	MH+ [Da]	# Missed Cleavages	Leptotene	XCorr Leptotene	Charge Leptotene	m/z [Da] Leptotene	RT Leptotene	Zygotene	XCorr Zygotene	Charge Zygotene	m/z [Da] Zygotene	RT Zygotene	Pachytene	XCorr Pachytene	Charge Pachytene	m/z [Da] Pachytene	RT Pachytene	Diplotene	XCorr Diplotene	Charge Diplotene	m/z [Da] Diplotene	RT Diplotene	Diakinesis	XCorr Diakinesis	Charge Diakinesis	m/z [Da] Diakinesis	RT Diakinesis
	LAYIALDYEQELETAK	3	1	1	LOC_Os03g61970.1 protein		1869.95	0	High	4.49857	2	935.478	88.0435	High	4.00946	2	935.484	87.5813	High	3.81908	2	935.48	86.9105
	SYELPDGQVITIGAER	9	9	4	LOC_Os11g06390.2 protein;LOC_Os03g50885.1 protein;LOC_Os03g61970.1 protein;LOC_Os12g06660.1 protein		1747.88	0	High	4.03597	2	874.446	80.9607	High	3.8688	2	874.446	80.6603	High	4.1149	2	874.447	79.6757	High	2.17696	2	874.449	82.4286	High	4.64278	2	874.443	80.6434
	VAPEEHPILLTEAPLNPK	2	2	1	LOC_Os03g61970.1 protein		1968.09	0	High	2.7955	3	656.698	68.8872	High	3.2486	2	984.547	68.7855
	IWHHTFYNELR	3	13	5	LOC_Os01g73310.1 protein;LOC_Os03g50885.1 protein;LOC_Os03g61970.1 protein;LOC_Os11g06390.2 protein;LOC_Os12g06660.1 protein		1515.74	0	High	2.68392	3	505.921	50.5278																High	3.73808	3	505.919	49.1656
	DAYVGDEAQSK	3	11	5	LOC_Os03g50885.1 protein;LOC_Os03g61970.1 protein;LOC_Os11g06390.2 protein;LOC_Os12g06660.1 protein;LOC_Os01g73310.1 protein		1182.53	0	High	2.25912	2	591.768	23.1445						High	2.68447	2	591.768	21.5578						High	2.32091	2	591.764	21.4304
	DAYVGDEAQSKR	4	11	5	LOC_Os11g06390.2 protein;LOC_Os03g50885.1 protein;LOC_Os03g61970.1 protein;LOC_Os12g06660.1 protein;LOC_Os01g73310.1 protein		1338.62	1	High	2.21395	2	669.818	21.603	High	1.73539	2	669.819	21.8294	High	1.92801	2	669.82	18.5559						High	2.08062	2	669.815	19.55
	GYSFTTTAER	3	7	4	LOC_Os11g06390.2 protein;LOC_Os03g50885.1 protein;LOC_Os03g61970.1 protein;LOC_Os12g06660.1 protein		1132.52	0						High	2.23001	2	566.768	42.3532	High	2.60833	2	566.767	39.8243						High	2.79512	2	566.763	40.682
	AGFAGDDAPR	3	13	5	LOC_Os01g73310.1 protein;LOC_Os03g50885.1 protein;LOC_Os03g61970.1 protein;LOC_Os11g06390.2 protein;LOC_Os12g06660.1 protein		976.444	0											High	3.04081	2	488.728	27.6687	High	2.36326	2	488.728	29.4308	High	3.11662	2	488.726	27.6362
	EITALAPSSMK	1	9	5	LOC_Os11g06390.2 protein;LOC_Os01g73310.1 protein;LOC_Os03g50885.1 protein;LOC_Os03g61970.1 protein;LOC_Os12g06660.1 protein		1147.6	0																					High	2.26442	2	574.301	49.1616
	EITALAPSSMK	2	9	5	LOC_Os01g73310.1 protein;LOC_Os03g50885.1 protein;LOC_Os03g61970.1 protein;LOC_Os11g06390.2 protein;LOC_Os12g06660.1 protein	M10(Oxidation)	1163.6	0	High	1.94277	2	582.303	38.2965						High	2.16532	2	582.302	36.3085
	AVFPSIVGRPR	4	13	5	LOC_Os03g50885.1 protein;LOC_Os03g61970.1 protein;LOC_Os11g06390.2 protein;LOC_Os12g06660.1 protein;LOC_Os01g73310.1 protein		1198.71	0	High	2.22621	2	599.856	56.6145	High	2.41638	2	599.856	56.4987	High	2.55256	2	599.856	54.5135						High	2.19453	2	599.854	54.9858
	GYSFTTTAEREIVR	1	7	4	LOC_Os03g50885.1 protein;LOC_Os03g61970.1 protein;LOC_Os11g06390.2 protein;LOC_Os12g06660.1 protein		1629.82	1	High	2.11038	3	543.946	61.2698
LOC_Os08g04280.2 protein	actin, putative, expressed	48.4634	5.2876	6.88371	2	2	5.58691	2	2	15.9079	5	5
	Sequence	# PSMs	# Proteins	# Protein Groups	Protein Group Accessions	Modifications	MH+ [Da]	# Missed Cleavages	Leptotene	XCorr Leptotene	Charge Leptotene	m/z [Da] Leptotene	RT Leptotene	Zygotene	XCorr Zygotene	Charge Zygotene	m/z [Da] Zygotene	RT Zygotene	Pachytene	XCorr Pachytene	Charge Pachytene	m/z [Da] Pachytene	RT Pachytene	Diplotene	XCorr Diplotene	Charge Diplotene	m/z [Da] Diplotene	RT Diplotene	Diakinesis	XCorr Diakinesis	Charge Diakinesis	m/z [Da] Diakinesis	RT Diakinesis
	ELLSSILLSGGSSSILQLK	3	2	1	LOC_Os08g04280.2 protein		1945.13	0	High	3.88493	2	973.067	112.292	High	3.50781	2	973.067	111.417	High	4.52919	2	973.066	111.52
	VVDLDLPNTTESYK	2	2	1	LOC_Os08g04280.2 protein		1593.8	0	High	2.99878	2	797.404	66.4326						High	3.20049	2	797.403	65.1147
	AGYAGDDTPK	1	2	1	LOC_Os08g04280.2 protein		994.45	0											High	2.25348	2	497.729	18.1803
	LEKEVLEESSGNTR	1	2	1	LOC_Os08g04280.2 protein		1590.81	1											High	4.22424	2	795.907	30.9394
	NAVLTSFASGR	2	2	1	LOC_Os08g04280.2 protein		1122.59	0						High	2.0791	2	561.798	54.476	High	1.70047	2	561.797	53.0082
LOC_Os11g06390.2 protein	actin, putative, expressed	41.5959	5.49072	34.7717	9	12	20.3525	6	7	36.8367	10	13	7.63703	3	3	40.973	10	13
	Sequence	# PSMs	# Proteins	# Protein Groups	Protein Group Accessions	Modifications	MH+ [Da]	# Missed Cleavages	Leptotene	XCorr Leptotene	Charge Leptotene	m/z [Da] Leptotene	RT Leptotene	Zygotene	XCorr Zygotene	Charge Zygotene	m/z [Da] Zygotene	RT Zygotene	Pachytene	XCorr Pachytene	Charge Pachytene	m/z [Da] Pachytene	RT Pachytene	Diplotene	XCorr Diplotene	Charge Diplotene	m/z [Da] Diplotene	RT Diplotene	Diakinesis	XCorr Diakinesis	Charge Diakinesis	m/z [Da] Diakinesis	RT Diakinesis
	LAYVALDYEQELEAAK	3	2	1	LOC_Os11g06390.2 protein		1825.92	0	High	4.47327	2	913.465	84.9645	High	2.99514	2	913.465	84.2771	High	3.50732	2	913.465	83.7529
	SYELPDGQVITIGAER	9	9	4	LOC_Os11g06390.2 protein;LOC_Os03g50885.1 protein;LOC_Os03g61970.1 protein;LOC_Os12g06660.1 protein		1747.88	0	High	4.03597	2	874.446	80.9607	High	3.8688	2	874.446	80.6603	High	4.1149	2	874.447	79.6757	High	2.17696	2	874.449	82.4286	High	4.64278	2	874.443	80.6434
	VAPEEHPVLLTEAPLNPK	9	6	3	LOC_Os01g73310.1 protein;LOC_Os03g50885.1 protein;LOC_Os11g06390.2 protein		1954.06	0	High	3.97379	2	977.537	64.9643	High	4.08955	2	977.536	64.9275	High	4.21291	2	977.535	63.2207	High	3.0968	3	652.027	66.1517	High	2.79831	3	652.022	63.4622
	IWHHTFYNELR	3	13	5	LOC_Os01g73310.1 protein;LOC_Os03g50885.1 protein;LOC_Os03g61970.1 protein;LOC_Os11g06390.2 protein;LOC_Os12g06660.1 protein		1515.74	0	High	2.68392	3	505.921	50.5278																High	3.73808	3	505.919	49.1656
	DAYVGDEAQSK	3	11	5	LOC_Os03g50885.1 protein;LOC_Os03g61970.1 protein;LOC_Os11g06390.2 protein;LOC_Os12g06660.1 protein;LOC_Os01g73310.1 protein		1182.53	0	High	2.25912	2	591.768	23.1445						High	2.68447	2	591.768	21.5578						High	2.32091	2	591.764	21.4304
	DAYVGDEAQSKR	4	11	5	LOC_Os11g06390.2 protein;LOC_Os03g50885.1 protein;LOC_Os03g61970.1 protein;LOC_Os12g06660.1 protein;LOC_Os01g73310.1 protein		1338.62	1	High	2.21395	2	669.818	21.603	High	1.73539	2	669.819	21.8294	High	1.92801	2	669.82	18.5559						High	2.08062	2	669.815	19.55
	GYSFTTTAER	3	7	4	LOC_Os11g06390.2 protein;LOC_Os03g50885.1 protein;LOC_Os03g61970.1 protein;LOC_Os12g06660.1 protein		1132.52	0						High	2.23001	2	566.768	42.3532	High	2.60833	2	566.767	39.8243						High	2.79512	2	566.763	40.682
	AGFAGDDAPR	3	13	5	LOC_Os01g73310.1 protein;LOC_Os03g50885.1 protein;LOC_Os03g61970.1 protein;LOC_Os11g06390.2 protein;LOC_Os12g06660.1 protein		976.444	0											High	3.04081	2	488.728	27.6687	High	2.36326	2	488.728	29.4308	High	3.11662	2	488.726	27.6362
	YPIEHGIVSNWDDMEK	2	7	4	LOC_Os11g06390.2 protein;LOC_Os01g73310.1 protein;LOC_Os03g50885.1 protein;LOC_Os12g06660.1 protein		1932.87	0																					High	4.61413	2	966.94	69.9044
	EITALAPSSMK	1	9	5	LOC_Os11g06390.2 protein;LOC_Os01g73310.1 protein;LOC_Os03g50885.1 protein;LOC_Os03g61970.1 protein;LOC_Os12g06660.1 protein		1147.6	0																					High	2.26442	2	574.301	49.1616
	EITALAPSSMK	2	9	5	LOC_Os01g73310.1 protein;LOC_Os03g50885.1 protein;LOC_Os03g61970.1 protein;LOC_Os11g06390.2 protein;LOC_Os12g06660.1 protein	M10(Oxidation)	1163.6	0	High	1.94277	2	582.303	38.2965						High	2.16532	2	582.302	36.3085
	AVFPSIVGRPR	4	13	5	LOC_Os03g50885.1 protein;LOC_Os03g61970.1 protein;LOC_Os11g06390.2 protein;LOC_Os12g06660.1 protein;LOC_Os01g73310.1 protein		1198.71	0	High	2.22621	2	599.856	56.6145	High	2.41638	2	599.856	56.4987	High	2.55256	2	599.856	54.5135						High	2.19453	2	599.854	54.9858
	LDLAGRDLTDSLMK	1	5	2	LOC_Os01g73310.1 protein;LOC_Os11g06390.2 protein	M13(Oxidation)	1563.8	1											High	1.93695	2	782.405	62.9513
	GYSFTTTAEREIVR	1	7	4	LOC_Os03g50885.1 protein;LOC_Os03g61970.1 protein;LOC_Os11g06390.2 protein;LOC_Os12g06660.1 protein		1629.82	1	High	2.11038	3	543.946	61.2698
LOC_Os12g06660.1 protein	actin, putative, expressed	41.689	5.59229	22.9179	7	9	10.2506	4	4	23.9672	8	10	4.54022	2	2	35.3851	9	11
	Sequence	# PSMs	# Proteins	# Protein Groups	Protein Group Accessions	Modifications	MH+ [Da]	# Missed Cleavages	Leptotene	XCorr Leptotene	Charge Leptotene	m/z [Da] Leptotene	RT Leptotene	Zygotene	XCorr Zygotene	Charge Zygotene	m/z [Da] Zygotene	RT Zygotene	Pachytene	XCorr Pachytene	Charge Pachytene	m/z [Da] Pachytene	RT Pachytene	Diplotene	XCorr Diplotene	Charge Diplotene	m/z [Da] Diplotene	RT Diplotene	Diakinesis	XCorr Diakinesis	Charge Diakinesis	m/z [Da] Diakinesis	RT Diakinesis
	SYELPDGQVITIGAER	9	9	4	LOC_Os11g06390.2 protein;LOC_Os03g50885.1 protein;LOC_Os03g61970.1 protein;LOC_Os12g06660.1 protein		1747.88	0	High	4.03597	2	874.446	80.9607	High	3.8688	2	874.446	80.6603	High	4.1149	2	874.447	79.6757	High	2.17696	2	874.449	82.4286	High	4.64278	2	874.443	80.6434
	IWHHTFYNELR	3	13	5	LOC_Os01g73310.1 protein;LOC_Os03g50885.1 protein;LOC_Os03g61970.1 protein;LOC_Os11g06390.2 protein;LOC_Os12g06660.1 protein		1515.74	0	High	2.68392	3	505.921	50.5278																High	3.73808	3	505.919	49.1656
	DAYVGDEAQSK	3	11	5	LOC_Os03g50885.1 protein;LOC_Os03g61970.1 protein;LOC_Os11g06390.2 protein;LOC_Os12g06660.1 protein;LOC_Os01g73310.1 protein		1182.53	0	High	2.25912	2	591.768	23.1445						High	2.68447	2	591.768	21.5578						High	2.32091	2	591.764	21.4304
	DAYVGDEAQSKR	4	11	5	LOC_Os11g06390.2 protein;LOC_Os03g50885.1 protein;LOC_Os03g61970.1 protein;LOC_Os12g06660.1 protein;LOC_Os01g73310.1 protein		1338.62	1	High	2.21395	2	669.818	21.603	High	1.73539	2	669.819	21.8294	High	1.92801	2	669.82	18.5559						High	2.08062	2	669.815	19.55
	GYSFTTTAER	3	7	4	LOC_Os11g06390.2 protein;LOC_Os03g50885.1 protein;LOC_Os03g61970.1 protein;LOC_Os12g06660.1 protein		1132.52	0						High	2.23001	2	566.768	42.3532	High	2.60833	2	566.767	39.8243						High	2.79512	2	566.763	40.682
	AGFAGDDAPR	3	13	5	LOC_Os01g73310.1 protein;LOC_Os03g50885.1 protein;LOC_Os03g61970.1 protein;LOC_Os11g06390.2 protein;LOC_Os12g06660.1 protein		976.444	0											High	3.04081	2	488.728	27.6687	High	2.36326	2	488.728	29.4308	High	3.11662	2	488.726	27.6362
	YPIEHGIVSNWDDMEK	2	7	4	LOC_Os11g06390.2 protein;LOC_Os01g73310.1 protein;LOC_Os03g50885.1 protein;LOC_Os12g06660.1 protein		1932.87	0																					High	4.61413	2	966.94	69.9044
	LDLAGRDLTDALMK	1	1	1	LOC_Os12g06660.1 protein	M13(Oxidation)	1547.81	1											High	1.85357	3	516.608	72.5808
	EITALAPSSMK	1	9	5	LOC_Os11g06390.2 protein;LOC_Os01g73310.1 protein;LOC_Os03g50885.1 protein;LOC_Os03g61970.1 protein;LOC_Os12g06660.1 protein		1147.6	0																					High	2.26442	2	574.301	49.1616
	EITALAPSSMK	2	9	5	LOC_Os01g73310.1 protein;LOC_Os03g50885.1 protein;LOC_Os03g61970.1 protein;LOC_Os11g06390.2 protein;LOC_Os12g06660.1 protein	M10(Oxidation)	1163.6	0	High	1.94277	2	582.303	38.2965						High	2.16532	2	582.302	36.3085
	AVFPSIVGRPR	4	13	5	LOC_Os03g50885.1 protein;LOC_Os03g61970.1 protein;LOC_Os11g06390.2 protein;LOC_Os12g06660.1 protein;LOC_Os01g73310.1 protein		1198.71	0	High	2.22621	2	599.856	56.6145	High	2.41638	2	599.856	56.4987	High	2.55256	2	599.856	54.5135						High	2.19453	2	599.854	54.9858
	GYSFTTTAEREIVR	1	7	4	LOC_Os03g50885.1 protein;LOC_Os03g61970.1 protein;LOC_Os11g06390.2 protein;LOC_Os12g06660.1 protein		1629.82	1	High	2.11038	3	543.946	61.2698
LOC_Os03g56790.1 protein	actin-depolymerizing factor, putative, expressed	16.7834	5.93506				6.92644	2	2	7.50029	2	2
	Sequence	# PSMs	# Proteins	# Protein Groups	Protein Group Accessions	Modifications	MH+ [Da]	# Missed Cleavages	Leptotene	XCorr Leptotene	Charge Leptotene	m/z [Da] Leptotene	RT Leptotene	Zygotene	XCorr Zygotene	Charge Zygotene	m/z [Da] Zygotene	RT Zygotene	Pachytene	XCorr Pachytene	Charge Pachytene	m/z [Da] Pachytene	RT Pachytene	Diplotene	XCorr Diplotene	Charge Diplotene	m/z [Da] Diplotene	RT Diplotene	Diakinesis	XCorr Diakinesis	Charge Diakinesis	m/z [Da] Diakinesis	RT Diakinesis
	YALYDFDFVTGENVQK	2	1	1	LOC_Os03g56790.1 protein		1908.89	0						High	3.85327	2	954.954	91.829	High	4.49958	2	954.949	91.3816
	IFFIAWSPSTSR	2	1	1	LOC_Os03g56790.1 protein		1411.74	0						High	3.07317	2	706.373	94.5524	High	3.00071	2	706.372	93.8507
LOC_Os08g36150.1 protein	activator of 90 kDa heat shock protein ATPase homolog, putative, expressed	39.203	5.50342	12.6982	3	4	15.1994	3	4	15.3111	3	4				16.147	4	5
	Sequence	# PSMs	# Proteins	# Protein Groups	Protein Group Accessions	Modifications	MH+ [Da]	# Missed Cleavages	Leptotene	XCorr Leptotene	Charge Leptotene	m/z [Da] Leptotene	RT Leptotene	Zygotene	XCorr Zygotene	Charge Zygotene	m/z [Da] Zygotene	RT Zygotene	Pachytene	XCorr Pachytene	Charge Pachytene	m/z [Da] Pachytene	RT Pachytene	Diplotene	XCorr Diplotene	Charge Diplotene	m/z [Da] Diplotene	RT Diplotene	Diakinesis	XCorr Diakinesis	Charge Diakinesis	m/z [Da] Diakinesis	RT Diakinesis
	LTSLLAGLPVLSGEGGLALR	8	2	1	LOC_Os08g36150.1 protein		1937.15	0	High	4.84236	3	646.383	114.799	High	4.49997	3	646.387	113.712	High	5.0656	3	646.389	113.687						High	4.21712	3	646.383	117.197
	LVFDEPESGVTVISLK	4	1	1	LOC_Os08g36150.1 protein		1732.93	0	High	3.89858	2	866.972	87.9494	High	4.26152	2	866.976	87.6279	High	4.28181	2	866.973	86.8773						High	4.41395	2	866.969	87.1387
	AAAVEAGGAATAPAPAAEK	1	2	1	LOC_Os08g36150.1 protein		1623.83	0																					High	4.32959	2	812.417	31.2962
	FGSWPDGVHSTVR	4	2	1	LOC_Os08g36150.1 protein		1444.7	0	High	1.80883	3	482.237	53.5479	High	2.12663	3	482.239	53.3829	High	2.11694	3	482.239	51.6304						High	1.7662	3	482.235	52.4041
LOC_Os08g43580.2 protein	acyl carrier protein, putative, expressed	9.87013	8.99756	12.3651	3	4	5.36784	2	2
	Sequence	# PSMs	# Proteins	# Protein Groups	Protein Group Accessions	Modifications	MH+ [Da]	# Missed Cleavages	Leptotene	XCorr Leptotene	Charge Leptotene	m/z [Da] Leptotene	RT Leptotene	Zygotene	XCorr Zygotene	Charge Zygotene	m/z [Da] Zygotene	RT Zygotene	Pachytene	XCorr Pachytene	Charge Pachytene	m/z [Da] Pachytene	RT Pachytene	Diplotene	XCorr Diplotene	Charge Diplotene	m/z [Da] Diplotene	RT Diplotene	Diakinesis	XCorr Diakinesis	Charge Diakinesis	m/z [Da] Diakinesis	RT Diakinesis
	KQLAVPEGTEVSGASK	3	2	1	LOC_Os08g43580.2 protein		1600.85	1	High	4.04754	2	800.93	37.3105	High	2.68777	2	800.931	37.3797
	QLAVPEGTEVSGASK	2	2	1	LOC_Os08g43580.2 protein		1472.76	0	High	3.53845	2	736.882	45.5853	High	2.68007	2	736.882	45.468
	VCDIVKK	1	3	2	LOC_Os08g43580.2 protein;LOC_Os09g36860.1 protein	C2(Carbamidomethyl)	861.488	1	High	1.87135	2	431.248	18.0608
LOC_Os09g36860.1 protein	acyl carrier protein, putative, expressed	14.1555	5.2749	4.40147	2	2
	Sequence	# PSMs	# Proteins	# Protein Groups	Protein Group Accessions	Modifications	MH+ [Da]	# Missed Cleavages	Leptotene	XCorr Leptotene	Charge Leptotene	m/z [Da] Leptotene	RT Leptotene	Zygotene	XCorr Zygotene	Charge Zygotene	m/z [Da] Zygotene	RT Zygotene	Pachytene	XCorr Pachytene	Charge Pachytene	m/z [Da] Pachytene	RT Pachytene	Diplotene	XCorr Diplotene	Charge Diplotene	m/z [Da] Diplotene	RT Diplotene	Diakinesis	XCorr Diakinesis	Charge Diakinesis	m/z [Da] Diakinesis	RT Diakinesis
	QLVLPEGTDVTGASK	1	1	1	LOC_Os09g36860.1 protein		1514.8	0	High	2.53011	2	757.905	59.1035
	VCDIVKK	1	3	2	LOC_Os08g43580.2 protein;LOC_Os09g36860.1 protein	C2(Carbamidomethyl)	861.488	1	High	1.87135	2	431.248	18.0608
LOC_Os08g06550.1 protein	acyl CoA binding protein, putative, expressed	10.1371	5.22412	8.89079	5	5	4.96609	2	2
	Sequence	# PSMs	# Proteins	# Protein Groups	Protein Group Accessions	Modifications	MH+ [Da]	# Missed Cleavages	Leptotene	XCorr Leptotene	Charge Leptotene	m/z [Da] Leptotene	RT Leptotene	Zygotene	XCorr Zygotene	Charge Zygotene	m/z [Da] Zygotene	RT Zygotene	Pachytene	XCorr Pachytene	Charge Pachytene	m/z [Da] Pachytene	RT Pachytene	Diplotene	XCorr Diplotene	Charge Diplotene	m/z [Da] Diplotene	RT Diplotene	Diakinesis	XCorr Diakinesis	Charge Diakinesis	m/z [Da] Diakinesis	RT Diakinesis
	VKQLLEEAAAAAS	2	1	1	LOC_Os08g06550.1 protein		1300.71	1	High	3.45122	2	650.859	59.2097	High	2.73095	2	650.859	59.0185
	SKEEAMSDYITK	1	1	1	LOC_Os08g06550.1 protein	M6(Oxidation)	1417.65	1	High	3.27646	2	709.329	25.6286
	QATVGDVNTARPGIFAQR	2	1	1	LOC_Os08g06550.1 protein		1901	0	High	1.63999	3	634.338	54.2268	High	2.23514	3	634.338	54.1507
	LILYGLYK	1	1	1	LOC_Os08g06550.1 protein		982.598	0	High	2.1631	2	491.803	76.8354
	QLLEEAAAAAS	1	1	1	LOC_Os08g06550.1 protein		1073.55	0	High	1.54603	2	537.277	58.8946
LOC_Os04g58550.1 protein	acyl-CoA-binding domain-containing protein 6, putative, expressed	35.8783	4.61475													7.86403	2	2
	Sequence	# PSMs	# Proteins	# Protein Groups	Protein Group Accessions	Modifications	MH+ [Da]	# Missed Cleavages	Leptotene	XCorr Leptotene	Charge Leptotene	m/z [Da] Leptotene	RT Leptotene	Zygotene	XCorr Zygotene	Charge Zygotene	m/z [Da] Zygotene	RT Zygotene	Pachytene	XCorr Pachytene	Charge Pachytene	m/z [Da] Pachytene	RT Pachytene	Diplotene	XCorr Diplotene	Charge Diplotene	m/z [Da] Diplotene	RT Diplotene	Diakinesis	XCorr Diakinesis	Charge Diakinesis	m/z [Da] Diakinesis	RT Diakinesis
	HHADVQIKDEDGNTVR	1	1	1	LOC_Os04g58550.1 protein		1833.87	1																					High	3.82303	2	917.44	21.4952
	IATEGPCTAPQPSALK	1	1	1	LOC_Os04g58550.1 protein	C7(Carbamidomethyl)	1640.82	0																					High	4.041	2	820.916	43.6523
LOC_Os06g01390.1 protein	acyl-coenzyme A oxidase 1.2, peroxisomal, putative, expressed	74.347	7.1665	14.1734	5	5	13.0024	5	5	16.9778	7	7				12.9704	5	5
	Sequence	# PSMs	# Proteins	# Protein Groups	Protein Group Accessions	Modifications	MH+ [Da]	# Missed Cleavages	Leptotene	XCorr Leptotene	Charge Leptotene	m/z [Da] Leptotene	RT Leptotene	Zygotene	XCorr Zygotene	Charge Zygotene	m/z [Da] Zygotene	RT Zygotene	Pachytene	XCorr Pachytene	Charge Pachytene	m/z [Da] Pachytene	RT Pachytene	Diplotene	XCorr Diplotene	Charge Diplotene	m/z [Da] Diplotene	RT Diplotene	Diakinesis	XCorr Diakinesis	Charge Diakinesis	m/z [Da] Diakinesis	RT Diakinesis
	DFSTLQEAHACTAGLK	4	1	1	LOC_Os06g01390.1 protein	C11(Carbamidomethyl)	1748.83	0	High	3.45129	2	874.909	55.8138	High	2.48355	2	874.917	55.7217	High	4.25797	2	874.918	54.3829						High	4.11908	2	874.916	54.971
	SLEDHSPLPGVTLGDIGGK	2	1	1	LOC_Os06g01390.1 protein		1891.97	0	High	3.27458	2	946.491	76.2606																High	2.50246	3	631.327	75.2614
	LFPLLASAYAFR	3	1	1	LOC_Os06g01390.1 protein		1368.77	0	High	2.81131	2	684.887	107.487	High	2.9014	2	684.888	106.699	High	3.17446	2	684.887	106.027
	TDEFVIHSPTLTSSK	2	1	1	LOC_Os06g01390.1 protein		1661.83	0	High	2.56243	2	831.419	60.023																High	1.39072	3	554.615	58.7259
	HAVDVADR	1	1	1	LOC_Os06g01390.1 protein		882.444	0						High	1.94356	2	441.726	16.0577
	AVTTSATADGIEECR	3	1	1	LOC_Os06g01390.1 protein	C14(Carbamidomethyl)	1580.72	0						High	3.1531	2	790.865	38.9322	High	3.38214	2	790.863	37.0946						High	3.81918	2	790.862	37.2347
	AVTTSATADGIEECRK	1	1	1	LOC_Os06g01390.1 protein	C14(Carbamidomethyl)	1708.82	1											High	3.53011	2	854.912	30.9136
	DYGIHGFIVQLR	1	1	1	LOC_Os06g01390.1 protein		1417.75	0																					High	2.52966	3	473.255	83.158
	LTEEEANLLR	3	1	1	LOC_Os06g01390.1 protein		1187.62	0	High	2.07379	2	594.316	54.2903	High	2.52081	2	594.316	54.1184	High	2.63311	2	594.315	52.5603
	QTIVADASK	1	1	1	LOC_Os06g01390.1 protein		932.507	0											High	1.43634	2	466.757	21.3086
	LVASDPVFR	1	1	1	LOC_Os06g01390.1 protein		1003.56	0											High	1.51298	2	502.282	50.7433
LOC_Os03g23950.1 protein	adapitin protein, putative, expressed	99.0453	5.12256	7.36915	3	3										4.76896	2	2
	Sequence	# PSMs	# Proteins	# Protein Groups	Protein Group Accessions	Modifications	MH+ [Da]	# Missed Cleavages	Leptotene	XCorr Leptotene	Charge Leptotene	m/z [Da] Leptotene	RT Leptotene	Zygotene	XCorr Zygotene	Charge Zygotene	m/z [Da] Zygotene	RT Zygotene	Pachytene	XCorr Pachytene	Charge Pachytene	m/z [Da] Pachytene	RT Pachytene	Diplotene	XCorr Diplotene	Charge Diplotene	m/z [Da] Diplotene	RT Diplotene	Diakinesis	XCorr Diakinesis	Charge Diakinesis	m/z [Da] Diakinesis	RT Diakinesis
	SQPDLAILAVNTFVK	1	1	1	LOC_Os03g23950.1 protein		1615.91	0	High	3.71485	2	808.458	103.569
	LVYLYLINYAK	1	1	1	LOC_Os03g23950.1 protein		1372.79	0	High	3.6543	2	686.897	96.8381
	LQHANCAVVLSAVK	1	1	1	LOC_Os03g23950.1 protein	C6(Carbamidomethyl)	1509.81	0																					High	2.65452	2	755.41	47.0593
	YNDPIYVK	1	1	1	LOC_Os03g23950.1 protein		1011.51	0	High	1.4878	2	506.259	45.6713
	DSQDPNPLIR	1	1	1	LOC_Os03g23950.1 protein		1154.57	0																					High	2.11444	2	577.791	40.7725
LOC_Os01g43630.2 protein	adaptin, putative, expressed	98.3427	5.38916							9.10372	3	3
	Sequence	# PSMs	# Proteins	# Protein Groups	Protein Group Accessions	Modifications	MH+ [Da]	# Missed Cleavages	Leptotene	XCorr Leptotene	Charge Leptotene	m/z [Da] Leptotene	RT Leptotene	Zygotene	XCorr Zygotene	Charge Zygotene	m/z [Da] Zygotene	RT Zygotene	Pachytene	XCorr Pachytene	Charge Pachytene	m/z [Da] Pachytene	RT Pachytene	Diplotene	XCorr Diplotene	Charge Diplotene	m/z [Da] Diplotene	RT Diplotene	Diakinesis	XCorr Diakinesis	Charge Diakinesis	m/z [Da] Diakinesis	RT Diakinesis
	LLQYDPAVAER	1	2	1	LOC_Os01g43630.2 protein		1274.67	0											High	2.36305	2	637.84	53.1414
	IALQQYDVNAIVDR	1	2	1	LOC_Os01g43630.2 protein		1617.86	0											High	2.95858	2	809.434	74.6924
	NHPDLALLTINFLQR	1	2	1	LOC_Os01g43630.2 protein		1764.98	0											High	3.78209	3	588.998	99.4958
LOC_Os01g68750.1 protein	adaptin, putative, expressed	103.724	5.65576							6.90872	3	3
	Sequence	# PSMs	# Proteins	# Protein Groups	Protein Group Accessions	Modifications	MH+ [Da]	# Missed Cleavages	Leptotene	XCorr Leptotene	Charge Leptotene	m/z [Da] Leptotene	RT Leptotene	Zygotene	XCorr Zygotene	Charge Zygotene	m/z [Da] Zygotene	RT Zygotene	Pachytene	XCorr Pachytene	Charge Pachytene	m/z [Da] Pachytene	RT Pachytene	Diplotene	XCorr Diplotene	Charge Diplotene	m/z [Da] Diplotene	RT Diplotene	Diakinesis	XCorr Diakinesis	Charge Diakinesis	m/z [Da] Diakinesis	RT Diakinesis
	QQATEVSAEKQR	1	1	1	LOC_Os01g68750.1 protein		1374.7	1											High	2.26175	3	458.904	12.5278
	SQPSGDSLSGEFGLK	1	1	1	LOC_Os01g68750.1 protein		1508.72	0											High	2.93566	2	754.866	62.507
	STNVEVIVDR	1	1	1	LOC_Os01g68750.1 protein		1131.6	0											High	1.71131	2	566.302	44.3892
LOC_Os11g20790.1 protein	adenylate kinase, putative, expressed	26.658	7.79639	16.8901	6	6	16.6584	6	6	11.239	4	4				8.6115	2	3
	Sequence	# PSMs	# Proteins	# Protein Groups	Protein Group Accessions	Modifications	MH+ [Da]	# Missed Cleavages	Leptotene	XCorr Leptotene	Charge Leptotene	m/z [Da] Leptotene	RT Leptotene	Zygotene	XCorr Zygotene	Charge Zygotene	m/z [Da] Zygotene	RT Zygotene	Pachytene	XCorr Pachytene	Charge Pachytene	m/z [Da] Pachytene	RT Pachytene	Diplotene	XCorr Diplotene	Charge Diplotene	m/z [Da] Diplotene	RT Diplotene	Diakinesis	XCorr Diakinesis	Charge Diakinesis	m/z [Da] Diakinesis	RT Diakinesis
	VLNFAIDDSILEER	5	1	1	LOC_Os11g20790.1 protein		1633.84	0	High	3.45523	2	817.427	92.7738	High	2.91233	2	817.429	92.3403	High	3.18396	2	817.425	91.7002						High	3.82868	2	817.423	92.5122
	TVVQAQKLDEMLEK	3	1	1	LOC_Os11g20790.1 protein	M11(Oxidation)	1647.86	1	High	3.37032	2	824.435	47.4859	High	3.13766	2	824.435	47.4541	High	2.96234	2	824.437	45.9983
	VDKVLNFAIDDSILEER	3	1	1	LOC_Os11g20790.1 protein		1976.03	1	High	2.7415	3	659.35	89.5521	High	3.53137	3	659.348	89.2143	High	2.7481	3	659.347	88.2356
	GFILDGFPR	4	1	1	LOC_Os11g20790.1 protein		1021.55	0	High	2.67999	2	511.277	84.1831	High	2.92428	2	511.277	83.7922	High	2.34461	2	511.277	82.8789						High	2.28807	2	511.275	83.2835
	LILVGPPGSGK	2	1	1	LOC_Os11g20790.1 protein		1037.64	0	High	2.29081	2	519.321	57.1785	High	2.12402	2	519.322	56.7779
	KDDTAEVLK	2	1	1	LOC_Os11g20790.1 protein		1018.54	1	High	2.35227	2	509.775	23.1974	High	2.02879	2	509.775	23.506
LOC_Os03g19930.4 protein	adenylosuccinate lyase, putative, expressed	35.4191	5.56689							4.9363	2	2
	Sequence	# PSMs	# Proteins	# Protein Groups	Protein Group Accessions	Modifications	MH+ [Da]	# Missed Cleavages	Leptotene	XCorr Leptotene	Charge Leptotene	m/z [Da] Leptotene	RT Leptotene	Zygotene	XCorr Zygotene	Charge Zygotene	m/z [Da] Zygotene	RT Zygotene	Pachytene	XCorr Pachytene	Charge Pachytene	m/z [Da] Pachytene	RT Pachytene	Diplotene	XCorr Diplotene	Charge Diplotene	m/z [Da] Diplotene	RT Diplotene	Diakinesis	XCorr Diakinesis	Charge Diakinesis	m/z [Da] Diakinesis	RT Diakinesis
	LTPHSYIGEAEFLAR	1	3	1	LOC_Os03g19930.4 protein		1703.89	0											High	2.84594	3	568.635	70.4934
	NLGVGLGHSLLAYK	1	3	1	LOC_Os03g19930.4 protein		1441.81	0											High	2.09036	2	721.41	69.6656
LOC_Os03g07840.1 protein	adenylosuccinate synthetase, chloroplast precursor, putative, expressed	52.1027	6.84424	4.21362	2	2
	Sequence	# PSMs	# Proteins	# Protein Groups	Protein Group Accessions	Modifications	MH+ [Da]	# Missed Cleavages	Leptotene	XCorr Leptotene	Charge Leptotene	m/z [Da] Leptotene	RT Leptotene	Zygotene	XCorr Zygotene	Charge Zygotene	m/z [Da] Zygotene	RT Zygotene	Pachytene	XCorr Pachytene	Charge Pachytene	m/z [Da] Pachytene	RT Pachytene	Diplotene	XCorr Diplotene	Charge Diplotene	m/z [Da] Diplotene	RT Diplotene	Diakinesis	XCorr Diakinesis	Charge Diakinesis	m/z [Da] Diakinesis	RT Diakinesis
	LGVSYNQPDGQK	1	1	1	LOC_Os03g07840.1 protein		1305.64	0	High	2.37786	2	653.325	36.3629
	LVDVLAPR	1	1	1	LOC_Os03g07840.1 protein		882.541	0	High	1.83576	2	441.774	55.1156
LOC_Os03g51250.1 protein	adenylyl cyclase-associated protein, putative, expressed	52.0215	7.91357	13.2647	4	4	13.8279	4	4	16.6108	5	5
	Sequence	# PSMs	# Proteins	# Protein Groups	Protein Group Accessions	Modifications	MH+ [Da]	# Missed Cleavages	Leptotene	XCorr Leptotene	Charge Leptotene	m/z [Da] Leptotene	RT Leptotene	Zygotene	XCorr Zygotene	Charge Zygotene	m/z [Da] Zygotene	RT Zygotene	Pachytene	XCorr Pachytene	Charge Pachytene	m/z [Da] Pachytene	RT Pachytene	Diplotene	XCorr Diplotene	Charge Diplotene	m/z [Da] Diplotene	RT Diplotene	Diakinesis	XCorr Diakinesis	Charge Diakinesis	m/z [Da] Diakinesis	RT Diakinesis
	SGVVSSSTAAPAAAPEK	3	1	1	LOC_Os03g51250.1 protein		1529.78	0	High	4.05949	2	765.394	32.8621	High	4.18661	2	765.394	32.7795	High	3.66441	2	765.394	31.0952
	SVADSLTALAWVGFLGK	3	1	1	LOC_Os03g51250.1 protein		1734.95	0	High	4.0475	2	867.975	123.493	High	3.82854	2	867.976	122.598	High	4.12103	2	867.976	122.708
	LEAAVASGASLSAAPR	3	1	1	LOC_Os03g51250.1 protein		1470.79	0	High	3.42895	2	735.899	51.4625	High	4.10646	2	735.9	51.1618	High	4.18839	2	735.899	49.8643
	VLAEAFAVSKDR	2	1	1	LOC_Os03g51250.1 protein		1305.71	1						High	1.7063	2	653.364	50.0754	High	2.19574	2	653.36	47.9066
	VNNITVDKCTK	1	1	1	LOC_Os03g51250.1 protein	C9(Carbamidomethyl)	1291.67	1											High	2.44125	2	646.337	20.7345
	NLAIDDCDAR	1	1	1	LOC_Os03g51250.1 protein	C7(Carbamidomethyl)	1162.52	0	High	1.7288	2	581.761	37.793
LOC_Os01g16030.3 protein	ADP-ribosylation factor, putative, expressed	20.6837	6.94678	5.14373	2	3										11.5775	4	4
	Sequence	# PSMs	# Proteins	# Protein Groups	Protein Group Accessions	Modifications	MH+ [Da]	# Missed Cleavages	Leptotene	XCorr Leptotene	Charge Leptotene	m/z [Da] Leptotene	RT Leptotene	Zygotene	XCorr Zygotene	Charge Zygotene	m/z [Da] Zygotene	RT Zygotene	Pachytene	XCorr Pachytene	Charge Pachytene	m/z [Da] Pachytene	RT Pachytene	Diplotene	XCorr Diplotene	Charge Diplotene	m/z [Da] Diplotene	RT Diplotene	Diakinesis	XCorr Diakinesis	Charge Diakinesis	m/z [Da] Diakinesis	RT Diakinesis
	NISFTVWDVGGQDK	2	8	1	LOC_Os01g16030.3 protein		1565.75	0	High	3.2406	2	783.383	84.9139																High	3.29499	2	783.38	83.8069
	QDLPNAMNAAEITDK	1	9	1	LOC_Os01g16030.3 protein		1630.77	0																					High	3.48445	2	815.888	60.281
	ILMVGLDAAGK	1	8	1	LOC_Os01g16030.3 protein		1087.61	0																					High	1.77972	2	544.311	65.3271
	DAVLLVFANK	1	9	1	LOC_Os01g16030.3 protein		1089.63	0																					High	3.01835	2	545.317	80.3422
	VVEARDELHR	2	8	1	LOC_Os01g16030.3 protein		1223.65	1	High	1.90313	2	612.329	23.4753
LOC_Os09g24660.1 protein	AGAP000554-PA, putative, expressed	51.1487	6.85889							2.27298	2	2				7.17179	3	3
	Sequence	# PSMs	# Proteins	# Protein Groups	Protein Group Accessions	Modifications	MH+ [Da]	# Missed Cleavages	Leptotene	XCorr Leptotene	Charge Leptotene	m/z [Da] Leptotene	RT Leptotene	Zygotene	XCorr Zygotene	Charge Zygotene	m/z [Da] Zygotene	RT Zygotene	Pachytene	XCorr Pachytene	Charge Pachytene	m/z [Da] Pachytene	RT Pachytene	Diplotene	XCorr Diplotene	Charge Diplotene	m/z [Da] Diplotene	RT Diplotene	Diakinesis	XCorr Diakinesis	Charge Diakinesis	m/z [Da] Diakinesis	RT Diakinesis
	EQPVFIETGPVKPK	2	1	1	LOC_Os09g24660.1 protein		1568.86	0											High	2.27298	2	784.936	51.5255						High	2.58254	2	784.936	51.5632
	DGATVLESEHR	1	1	1	LOC_Os09g24660.1 protein		1213.58	0																					High	1.93041	2	607.294	28.3038
	QHNLVSNCLSCGK	1	1	1	LOC_Os09g24660.1 protein	C8(Carbamidomethyl); C11(Carbamidomethyl)	1516.69	0																					High	2.65884	2	758.85	33.8393
	IQANPTIR	1	1	1	LOC_Os09g24660.1 protein		912.527	0											High	1.56805	2	456.767	27.5844
LOC_Os10g10244.1 protein	alanyl-tRNA synthetase, putative, expressed	109.338	6.56592	12.4674	6	6	7.66649	4	4	10.1537	4	4				5.50687	2	2
	Sequence	# PSMs	# Proteins	# Protein Groups	Protein Group Accessions	Modifications	MH+ [Da]	# Missed Cleavages	Leptotene	XCorr Leptotene	Charge Leptotene	m/z [Da] Leptotene	RT Leptotene	Zygotene	XCorr Zygotene	Charge Zygotene	m/z [Da] Zygotene	RT Zygotene	Pachytene	XCorr Pachytene	Charge Pachytene	m/z [Da] Pachytene	RT Pachytene	Diplotene	XCorr Diplotene	Charge Diplotene	m/z [Da] Diplotene	RT Diplotene	Diakinesis	XCorr Diakinesis	Charge Diakinesis	m/z [Da] Diakinesis	RT Diakinesis
	NTSEAEAFALLSEEGIAK	1	1	1	LOC_Os10g10244.1 protein		1879.92	0	High	3.22199	2	940.465	90.8208
	TLSFAIADGSQPGNEGR	3	1	1	LOC_Os10g10244.1 protein		1719.83	0	High	3.06915	2	860.421	63.6123						High	2.28693	2	860.417	62.0398						High	2.32152	2	860.415	62.6925
	AVFGEIYPDPVR	3	1	1	LOC_Os10g10244.1 protein		1362.71	0	High	2.36765	2	681.856	74.1807	High	2.6622	2	681.857	73.9245	High	2.60597	2	681.856	72.5356
	NQGLASTDDSPK	2	1	1	LOC_Os10g10244.1 protein		1232.57	0	High	1.69777	2	616.792	22.5149																High	3.18535	2	616.789	20.2751
	FAIDAAQTALSEGKR	2	1	1	LOC_Os10g10244.1 protein		1577.83	1	High	1.58349	3	526.614	59.6922	High	3.21235	2	789.418	59.4385
	FCVAHVDVGLDTSAIR	1	1	1	LOC_Os10g10244.1 protein	C2(Carbamidomethyl)	1759.87	0											High	3.56916	2	880.437	73.8616
	YGYKDNDSVVK	1	1	1	LOC_Os10g10244.1 protein		1287.62	1	High	2.11079	2	644.313	30.0739
	FAIDAAQTALSEGK	1	1	1	LOC_Os10g10244.1 protein		1421.72	0											High	1.69166	2	711.365	64.4744
	FGLAPDTESK	1	1	1	LOC_Os10g10244.1 protein		1064.53	0						High	1.79194	2	532.768	42.9728
	VVADHIR	1	1	1	LOC_Os10g10244.1 protein		809.463	0						High	1.1127	2	405.235	19.4671
LOC_Os06g15990.1 protein	aldehyde dehydrogenase, putative, expressed	59.2696	6.80029	12.3866	3	4	10.0549	4	4	11.5488	3	3				7.89588	3	3
	Sequence	# PSMs	# Proteins	# Protein Groups	Protein Group Accessions	Modifications	MH+ [Da]	# Missed Cleavages	Leptotene	XCorr Leptotene	Charge Leptotene	m/z [Da] Leptotene	RT Leptotene	Zygotene	XCorr Zygotene	Charge Zygotene	m/z [Da] Zygotene	RT Zygotene	Pachytene	XCorr Pachytene	Charge Pachytene	m/z [Da] Pachytene	RT Pachytene	Diplotene	XCorr Diplotene	Charge Diplotene	m/z [Da] Diplotene	RT Diplotene	Diakinesis	XCorr Diakinesis	Charge Diakinesis	m/z [Da] Diakinesis	RT Diakinesis
	TGELIAHVAEGDAEDINR	5	1	1	LOC_Os06g15990.1 protein		1909.92	0	High	3.73014	2	955.467	59.9086	High	3.12046	3	637.316	59.6974	High	4.92601	2	955.463	58.4532						High	3.59146	2	955.466	59.3939
	TAEQTPLSALFASK	4	1	1	LOC_Os06g15990.1 protein		1463.77	0	High	2.97963	2	732.392	88.03	High	2.5417	2	732.392	87.3518	High	3.16898	2	732.391	85.9351						High	2.20742	2	732.387	87.0748
	VGPALACGNTVVLK	4	1	1	LOC_Os06g15990.1 protein	C7(Carbamidomethyl)	1398.77	0	High	2.91836	2	699.892	59.9314	High	2.74236	2	699.892	59.6586	High	3.4538	2	699.891	58.1872						High	2.097	2	699.889	58.5312
	GIDSLKNYLQVK	1	1	1	LOC_Os06g15990.1 protein		1377.77	1						High	1.65041	2	689.39	70.3279
LOC_Os07g09060.1 protein	aldehyde dehydrogenase, putative, expressed	57.2101	6.354	7.54226	3	3	14.3085	6	6	16.2245	6	6
	Sequence	# PSMs	# Proteins	# Protein Groups	Protein Group Accessions	Modifications	MH+ [Da]	# Missed Cleavages	Leptotene	XCorr Leptotene	Charge Leptotene	m/z [Da] Leptotene	RT Leptotene	Zygotene	XCorr Zygotene	Charge Zygotene	m/z [Da] Zygotene	RT Zygotene	Pachytene	XCorr Pachytene	Charge Pachytene	m/z [Da] Pachytene	RT Pachytene	Diplotene	XCorr Diplotene	Charge Diplotene	m/z [Da] Diplotene	RT Diplotene	Diakinesis	XCorr Diakinesis	Charge Diakinesis	m/z [Da] Diakinesis	RT Diakinesis
	LAENITTEQGK	1	2	1	LOC_Os07g09060.1 protein		1203.62	0	High	3.01972	2	602.316	31.2988
	LLIGGEFVESR	1	2	1	LOC_Os07g09060.1 protein		1219.67	0	High	2.32473	2	610.337	71.8177
	ADEHVDVTNPATQEVVSR	2	2	1	LOC_Os07g09060.1 protein		1966.95	0	High	2.19782	3	656.318	46.8608						High	3.60108	2	983.977	45.4782
	AESLDDAIQIVNR	2	2	1	LOC_Os07g09060.1 protein		1443.75	0						High	3.16342	2	722.377	71.3163	High	3.60156	2	722.377	70.249
	ASFAGDLNFYGK	2	2	1	LOC_Os07g09060.1 protein		1289.61	0						High	2.47449	2	645.311	72.1275	High	2.03552	2	645.312	70.6821
	IPLTTADEFR	2	2	1	LOC_Os07g09060.1 protein		1162.61	0						High	2.09028	2	581.809	58.8951	High	2.54238	2	581.809	57.5232
	AGVQFFTQIK	2	2	1	LOC_Os07g09060.1 protein		1138.63	0						High	2.5158	2	569.817	72.6519	High	2.4578	2	569.817	71.2259
	LIQSGADNGAR	2	3	1	LOC_Os07g09060.1 protein		1101.57	0						High	1.94736	2	551.287	19.87	High	1.98615	2	551.287	17.005
	IPLTTADEFRAAVDAAR	1	2	1	LOC_Os07g09060.1 protein		1816.96	1						High	2.11715	3	606.326	76.0726
LOC_Os08g34210.2 protein	aldehyde dehydrogenase, putative, expressed	46.6733	7.21045				4.28668	2	2
	Sequence	# PSMs	# Proteins	# Protein Groups	Protein Group Accessions	Modifications	MH+ [Da]	# Missed Cleavages	Leptotene	XCorr Leptotene	Charge Leptotene	m/z [Da] Leptotene	RT Leptotene	Zygotene	XCorr Zygotene	Charge Zygotene	m/z [Da] Zygotene	RT Zygotene	Pachytene	XCorr Pachytene	Charge Pachytene	m/z [Da] Pachytene	RT Pachytene	Diplotene	XCorr Diplotene	Charge Diplotene	m/z [Da] Diplotene	RT Diplotene	Diakinesis	XCorr Diakinesis	Charge Diakinesis	m/z [Da] Diakinesis	RT Diakinesis
	IAWEEPFGPVLPVIR	1	2	1	LOC_Os08g34210.2 protein		1722.96	0						High	2.39774	2	861.982	108.362
	LLVSDSFPGNER	1	2	1	LOC_Os08g34210.2 protein		1333.67	0						High	1.88894	2	667.34	60.6156
LOC_Os04g39020.1 protein	aldehyde dehydrogenase, putative, expressed	54.6131	7.02002							5.19125	2	2				7.43238	3	3
	Sequence	# PSMs	# Proteins	# Protein Groups	Protein Group Accessions	Modifications	MH+ [Da]	# Missed Cleavages	Leptotene	XCorr Leptotene	Charge Leptotene	m/z [Da] Leptotene	RT Leptotene	Zygotene	XCorr Zygotene	Charge Zygotene	m/z [Da] Zygotene	RT Zygotene	Pachytene	XCorr Pachytene	Charge Pachytene	m/z [Da] Pachytene	RT Pachytene	Diplotene	XCorr Diplotene	Charge Diplotene	m/z [Da] Diplotene	RT Diplotene	Diakinesis	XCorr Diakinesis	Charge Diakinesis	m/z [Da] Diakinesis	RT Diakinesis
	LGSVVSEGQYQK	2	1	1	LOC_Os04g39020.1 protein		1294.66	0											High	3.32454	2	647.836	35.4278						High	2.98565	2	647.833	35.515
	ISDPLEEGCR	1	1	1	LOC_Os04g39020.1 protein	C9(Carbamidomethyl)	1175.53	0																					High	2.00999	2	588.268	44.1146
	IAFTGSTETGKR	2	1	1	LOC_Os04g39020.1 protein		1267.66	1											High	1.86672	2	634.341	29.0731						High	2.43673	2	634.333	29.055
LOC_Os08g32870.1 protein	aldehyde dehydrogenase, putative, expressed	54.6479	5.45264							3.0366	2	2
	Sequence	# PSMs	# Proteins	# Protein Groups	Protein Group Accessions	Modifications	MH+ [Da]	# Missed Cleavages	Leptotene	XCorr Leptotene	Charge Leptotene	m/z [Da] Leptotene	RT Leptotene	Zygotene	XCorr Zygotene	Charge Zygotene	m/z [Da] Zygotene	RT Zygotene	Pachytene	XCorr Pachytene	Charge Pachytene	m/z [Da] Pachytene	RT Pachytene	Diplotene	XCorr Diplotene	Charge Diplotene	m/z [Da] Diplotene	RT Diplotene	Diakinesis	XCorr Diakinesis	Charge Diakinesis	m/z [Da] Diakinesis	RT Diakinesis
	SQGATILTGGVRPK	1	1	1	LOC_Os08g32870.1 protein		1384.79	0											High	3.0366	2	692.899	38.614
	IAKEFQER	1	1	1	LOC_Os08g32870.1 protein		1020.55	1											High	1.43665	2	510.777	20.7836
LOC_Os09g26880.3 protein	aldehyde dehydrogenase, putative, expressed	41.2502	7.51807							5.86479	2	2
	Sequence	# PSMs	# Proteins	# Protein Groups	Protein Group Accessions	Modifications	MH+ [Da]	# Missed Cleavages	Leptotene	XCorr Leptotene	Charge Leptotene	m/z [Da] Leptotene	RT Leptotene	Zygotene	XCorr Zygotene	Charge Zygotene	m/z [Da] Zygotene	RT Zygotene	Pachytene	XCorr Pachytene	Charge Pachytene	m/z [Da] Pachytene	RT Pachytene	Diplotene	XCorr Diplotene	Charge Diplotene	m/z [Da] Diplotene	RT Diplotene	Diakinesis	XCorr Diakinesis	Charge Diakinesis	m/z [Da] Diakinesis	RT Diakinesis
	VGLMVQQQVNAR	1	2	1	LOC_Os09g26880.3 protein	M4(Oxidation)	1358.72	0											High	2.74298	2	679.866	40.8693
	TFLDQLVEVYK	1	2	1	LOC_Os09g26880.3 protein		1354.72	0											High	3.12181	2	677.865	98.5616
LOC_Os03g40270.1 protein	alpha-1,4-glucan-protein synthase, putative, expressed	41.3216	6.18896	11.8554	6	6	6.79863	3	3	10.7802	5	6				8.04499	4	4
	Sequence	# PSMs	# Proteins	# Protein Groups	Protein Group Accessions	Modifications	MH+ [Da]	# Missed Cleavages	Leptotene	XCorr Leptotene	Charge Leptotene	m/z [Da] Leptotene	RT Leptotene	Zygotene	XCorr Zygotene	Charge Zygotene	m/z [Da] Zygotene	RT Zygotene	Pachytene	XCorr Pachytene	Charge Pachytene	m/z [Da] Pachytene	RT Pachytene	Diplotene	XCorr Diplotene	Charge Diplotene	m/z [Da] Diplotene	RT Diplotene	Diakinesis	XCorr Diakinesis	Charge Diakinesis	m/z [Da] Diakinesis	RT Diakinesis
	TGLPYIWHSK	3	2	1	LOC_Os03g40270.1 protein		1201.64	0	High	2.77385	3	401.218	62.6939	High	2.25752	3	401.218	62.508	High	2.05709	3	401.217	60.3829
	CYLSLAEQVR	4	1	1	LOC_Os03g40270.1 protein	C1(Carbamidomethyl)	1238.62	0	High	2.39119	2	619.812	64.1218	High	2.42716	2	619.813	63.775	High	2.41983	2	619.813	62.3888						High	1.29755	2	619.811	63.2293
	VPEGFDYELYNR	3	2	1	LOC_Os03g40270.1 protein		1501.69	0	High	2.34163	2	751.353	68.98	High	2.11395	2	751.346	68.7143											High	2.62739	2	751.348	68.3567
	YVDAVMTVPK	1	1	1	LOC_Os03g40270.1 protein		1122.58	0																					High	2.12286	2	561.796	52.5473
	YVFTIDDDCFVAK	1	1	1	LOC_Os03g40270.1 protein	C9(Carbamidomethyl)	1592.72	0																					High	3.29474	2	796.865	82.5774
	YVDAVMTVPK	2	1	1	LOC_Os03g40270.1 protein	M6(Oxidation)	1138.58	0	High	2.18269	2	569.796	40.4568						High	1.69792	2	569.794	38.1628
	VICDHLSLGVK	3	1	1	LOC_Os03g40270.1 protein	C3(Carbamidomethyl)	1240.67	0	High	1.82837	3	414.229	52.553						High	2.11132	2	620.841	50.5649
	ASNPFVNLKK	2	2	1	LOC_Os03g40270.1 protein		1117.64	1	High	2.16607	2	559.322	44.9587						High	2.49405	2	559.322	42.1713
LOC_Os04g56520.1 protein	alpha-1,4-glucan-protein synthase, putative, expressed	38.8816	6.44287							2.71623	2	2
	Sequence	# PSMs	# Proteins	# Protein Groups	Protein Group Accessions	Modifications	MH+ [Da]	# Missed Cleavages	Leptotene	XCorr Leptotene	Charge Leptotene	m/z [Da] Leptotene	RT Leptotene	Zygotene	XCorr Zygotene	Charge Zygotene	m/z [Da] Zygotene	RT Zygotene	Pachytene	XCorr Pachytene	Charge Pachytene	m/z [Da] Pachytene	RT Pachytene	Diplotene	XCorr Diplotene	Charge Diplotene	m/z [Da] Diplotene	RT Diplotene	Diakinesis	XCorr Diakinesis	Charge Diakinesis	m/z [Da] Diakinesis	RT Diakinesis
	YFGYLVSR	1	1	1	LOC_Os04g56520.1 protein		1004.52	0											High	1.55761	2	502.764	62.1609
	TPATPFFFNTLYDPFR	1	1	1	LOC_Os04g56520.1 protein		1933.94	0											High	2.71623	2	967.474	115.739
LOC_Os07g48160.1 protein	alpha-galactosidase precursor, putative, expressed	47.0185	6.34131	7.86098	3	3	7.59503	3	3							9.30604	3	3
	Sequence	# PSMs	# Proteins	# Protein Groups	Protein Group Accessions	Modifications	MH+ [Da]	# Missed Cleavages	Leptotene	XCorr Leptotene	Charge Leptotene	m/z [Da] Leptotene	RT Leptotene	Zygotene	XCorr Zygotene	Charge Zygotene	m/z [Da] Zygotene	RT Zygotene	Pachytene	XCorr Pachytene	Charge Pachytene	m/z [Da] Pachytene	RT Pachytene	Diplotene	XCorr Diplotene	Charge Diplotene	m/z [Da] Diplotene	RT Diplotene	Diakinesis	XCorr Diakinesis	Charge Diakinesis	m/z [Da] Diakinesis	RT Diakinesis
	APLLIGCDVR	3	1	1	LOC_Os07g48160.1 protein	C7(Carbamidomethyl)	1113.61	0	High	3.04698	2	557.308	59.9268	High	2.16789	2	557.308	59.5546											High	2.52788	2	557.306	58.1711
	LPSVGLDGSSPYSVR	3	1	1	LOC_Os07g48160.1 protein		1533.79	0	High	2.99154	2	767.399	66.5456	High	3.36822	2	767.402	66.5239											High	3.73855	2	767.397	65.6311
	EVIQVNQDPLGVQGR	1	1	1	LOC_Os07g48160.1 protein		1651.87	0																					High	3.03961	2	826.438	61.3778
	LAVVLWNR	2	1	1	LOC_Os07g48160.1 protein		970.584	0	High	1.82246	2	485.796	72.5306	High	2.05893	2	485.795	72.3603
LOC_Os03g55090.1 protein	alpha-glucan phosphorylast isozyme, putative, expressed	67.1627	5.64307	6.78073	3	3	7.07557	3	3	5.3872	2	2				13.0459	6	6
	Sequence	# PSMs	# Proteins	# Protein Groups	Protein Group Accessions	Modifications	MH+ [Da]	# Missed Cleavages	Leptotene	XCorr Leptotene	Charge Leptotene	m/z [Da] Leptotene	RT Leptotene	Zygotene	XCorr Zygotene	Charge Zygotene	m/z [Da] Zygotene	RT Zygotene	Pachytene	XCorr Pachytene	Charge Pachytene	m/z [Da] Pachytene	RT Pachytene	Diplotene	XCorr Diplotene	Charge Diplotene	m/z [Da] Diplotene	RT Diplotene	Diakinesis	XCorr Diakinesis	Charge Diakinesis	m/z [Da] Diakinesis	RT Diakinesis
	ILDNIDLPDSIAK	4	1	1	LOC_Os03g55090.1 protein		1426.78	0	High	3.28577	2	713.893	78.2226	High	2.97479	2	713.891	78.0537	High	2.94398	2	713.891	77.0259						High	2.92969	2	713.889	77.2697
	FCNPELSAIISK	3	1	1	LOC_Os03g55090.1 protein	C2(Carbamidomethyl)	1378.71	0	High	1.77266	2	689.858	75.0056	High	2.03571	2	689.859	74.6988	High	2.44322	2	689.857	73.3438
	ADYFLVGK	1	1	1	LOC_Os03g55090.1 protein		912.479	0																					High	2.01223	2	456.743	59.1312
	QLLNILGIVYR	1	1	1	LOC_Os03g55090.1 protein		1301.79	0																					High	1.83522	2	651.399	107.253
	DFPSYIECQEK	1	1	1	LOC_Os03g55090.1 protein	C8(Carbamidomethyl)	1415.61	0																					High	2.61743	2	708.308	59.2336
	DIWDIKPVILP	1	1	1	LOC_Os03g55090.1 protein		1308.75	0																					High	1.76022	2	654.879	108.489
	HVEIIEK	1	1	1	LOC_Os03g55090.1 protein		867.491	0																					High	1.89111	2	434.249	22.0527
	SLEPSVVVEEK	2	1	1	LOC_Os03g55090.1 protein		1215.65	0	High	1.72229	2	608.327	50.5497	High	2.06508	2	608.327	50.4678
LOC_Os08g18110.2 protein	alpha-soluble NSF attachment protein, putative, expressed	26.5132	5.71924				5.09023	2	2	8.26261	3	3
	Sequence	# PSMs	# Proteins	# Protein Groups	Protein Group Accessions	Modifications	MH+ [Da]	# Missed Cleavages	Leptotene	XCorr Leptotene	Charge Leptotene	m/z [Da] Leptotene	RT Leptotene	Zygotene	XCorr Zygotene	Charge Zygotene	m/z [Da] Zygotene	RT Zygotene	Pachytene	XCorr Pachytene	Charge Pachytene	m/z [Da] Pachytene	RT Pachytene	Diplotene	XCorr Diplotene	Charge Diplotene	m/z [Da] Diplotene	RT Diplotene	Diakinesis	XCorr Diakinesis	Charge Diakinesis	m/z [Da] Diakinesis	RT Diakinesis
	GILLNAGICQLCR	2	2	1	LOC_Os08g18110.2 protein	C9(Carbamidomethyl); C12(Carbamidomethyl)	1487.78	0						High	2.81764	2	744.396	77.3668	High	2.97804	2	744.394	75.9855
	VAEIAAQLEQYQK	1	2	1	LOC_Os08g18110.2 protein		1490.78	0											High	3.4303	2	745.895	62.942
	ANEIFEAIAR	2	2	1	LOC_Os08g18110.2 protein		1133.6	0						High	2.27259	2	567.302	70.5099	High	1.85427	2	567.299	68.8162
LOC_Os03g60460.1 protein	aminopeptidase, putative, expressed	67.7488	5.13525	6.91724	3	3				6.16757	2	2
	Sequence	# PSMs	# Proteins	# Protein Groups	Protein Group Accessions	Modifications	MH+ [Da]	# Missed Cleavages	Leptotene	XCorr Leptotene	Charge Leptotene	m/z [Da] Leptotene	RT Leptotene	Zygotene	XCorr Zygotene	Charge Zygotene	m/z [Da] Zygotene	RT Zygotene	Pachytene	XCorr Pachytene	Charge Pachytene	m/z [Da] Pachytene	RT Pachytene	Diplotene	XCorr Diplotene	Charge Diplotene	m/z [Da] Diplotene	RT Diplotene	Diakinesis	XCorr Diakinesis	Charge Diakinesis	m/z [Da] Diakinesis	RT Diakinesis
	IVEVVQGEER	2	1	1	LOC_Os03g60460.1 protein		1157.62	0	High	2.8856	2	579.312	36.7025						High	3.07579	2	579.312	34.8866
	SIDTETFLEFLK	2	1	1	LOC_Os03g60460.1 protein		1442.74	0	High	2.14276	2	721.877	108.801						High	3.09178	2	721.874	107.777
	SVFPCHDTPAAR	1	1	1	LOC_Os03g60460.1 protein	C5(Carbamidomethyl)	1357.63	0	High	1.88888	2	679.319	36.3864
LOC_Os08g44860.1 protein	aminopeptidase, putative, expressed	56.5723	6.7417	9.51091	2	3				9.12624	2	3
	Sequence	# PSMs	# Proteins	# Protein Groups	Protein Group Accessions	Modifications	MH+ [Da]	# Missed Cleavages	Leptotene	XCorr Leptotene	Charge Leptotene	m/z [Da] Leptotene	RT Leptotene	Zygotene	XCorr Zygotene	Charge Zygotene	m/z [Da] Zygotene	RT Zygotene	Pachytene	XCorr Pachytene	Charge Pachytene	m/z [Da] Pachytene	RT Pachytene	Diplotene	XCorr Diplotene	Charge Diplotene	m/z [Da] Diplotene	RT Diplotene	Diakinesis	XCorr Diakinesis	Charge Diakinesis	m/z [Da] Diakinesis	RT Diakinesis
	IAVSPGTEGTSSPLTLHGR	4	1	1	LOC_Os08g44860.1 protein		1879.98	0	High	4.59909	2	940.496	53.9037						High	4.25558	2	940.498	52.2855
	DWFQLTLK	1	1	1	LOC_Os08g44860.1 protein		1050.56	0	High	1.96199	2	525.785	92.5806
	SLNIFQSR	1	1	1	LOC_Os08g44860.1 protein		964.521	0											High	1.6488	2	482.764	58.6497
LOC_Os01g55540.1 protein	aminotransferase, classes I and II, domain containing protein, expressed	49.9025	8.48486	12.9221	5	5	4.75135	3	3
	Sequence	# PSMs	# Proteins	# Protein Groups	Protein Group Accessions	Modifications	MH+ [Da]	# Missed Cleavages	Leptotene	XCorr Leptotene	Charge Leptotene	m/z [Da] Leptotene	RT Leptotene	Zygotene	XCorr Zygotene	Charge Zygotene	m/z [Da] Zygotene	RT Zygotene	Pachytene	XCorr Pachytene	Charge Pachytene	m/z [Da] Pachytene	RT Pachytene	Diplotene	XCorr Diplotene	Charge Diplotene	m/z [Da] Diplotene	RT Diplotene	Diakinesis	XCorr Diakinesis	Charge Diakinesis	m/z [Da] Diakinesis	RT Diakinesis
	VATVQCLSGTGSLR	2	2	1	LOC_Os01g55540.1 protein	C6(Carbamidomethyl)	1448.75	0	High	2.95676	2	724.88	50.9836	High	2.34494	2	724.879	50.7657
	TEEGKPLVLNVVR	1	1	1	LOC_Os01g55540.1 protein		1453.84	0	High	2.7188	2	727.423	56.3767
	VFTLAGLTVR	1	2	1	LOC_Os01g55540.1 protein		1076.65	0	High	2.47582	2	538.827	84.4406
	LIFGADSPAIQENR	1	2	1	LOC_Os01g55540.1 protein		1530.79	0						High	2.40642	2	765.898	65.4963
	VGGEFLAR	2	2	1	LOC_Os01g55540.1 protein		848.464	0	High	2.21548	2	424.735	42.7	High	1.52699	2	424.735	43.0315
	TIPHLADAIHAAVTK	1	2	1	LOC_Os01g55540.1 protein		1557.88	0	High	2.55525	2	779.442	65.9101
LOC_Os01g65090.1 protein	aminotransferase, classes I and II, domain containing protein, expressed	48.877	7.81104	6.40342	2	2	6.44725	2	2	12.6416	4	5				8.45383	3	3
	Sequence	# PSMs	# Proteins	# Protein Groups	Protein Group Accessions	Modifications	MH+ [Da]	# Missed Cleavages	Leptotene	XCorr Leptotene	Charge Leptotene	m/z [Da] Leptotene	RT Leptotene	Zygotene	XCorr Zygotene	Charge Zygotene	m/z [Da] Zygotene	RT Zygotene	Pachytene	XCorr Pachytene	Charge Pachytene	m/z [Da] Pachytene	RT Pachytene	Diplotene	XCorr Diplotene	Charge Diplotene	m/z [Da] Diplotene	RT Diplotene	Diakinesis	XCorr Diakinesis	Charge Diakinesis	m/z [Da] Diakinesis	RT Diakinesis
	LLILCSPSNPTGSVYPK	4	2	1	LOC_Os01g65090.1 protein	C5(Carbamidomethyl)	1845.97	0	High	3.68226	2	923.489	76.4483	High	3.34132	2	923.49	76.1123	High	3.60069	2	923.49	74.9228						High	3.50862	2	923.489	75.1435
	ELLEEIADIVK	1	2	1	LOC_Os01g65090.1 protein		1271.71	0	High	2.72115	2	636.359	103.23
	IQSQFTSGASSISQK	3	2	1	LOC_Os01g65090.1 protein		1568.79	0						High	3.10593	2	784.896	43.2695	High	3.52971	2	784.898	41.5919						High	2.39333	2	784.895	41.8453
	AEAVDATISPTVSALRPSK	2	1	1	LOC_Os01g65090.1 protein		1913.03	0											High	2.32114	2	957.017	58.2597
	AQVALVPGDAFGDDKCIR	1	2	1	LOC_Os01g65090.1 protein	C16(Carbamidomethyl)	1931.97	1											High	3.19009	2	966.49	64.792
	AQVALVPGDAFGDDK	1	2	1	LOC_Os01g65090.1 protein		1502.74	0																					High	2.55187	2	751.875	65.9041
LOC_Os02g14110.1 protein	aminotransferase, classes I and II, domain containing protein, expressed	48.077	7.97217	7.73571	2	2				3.82653	2	2				9.80966	3	3
	Sequence	# PSMs	# Proteins	# Protein Groups	Protein Group Accessions	Modifications	MH+ [Da]	# Missed Cleavages	Leptotene	XCorr Leptotene	Charge Leptotene	m/z [Da] Leptotene	RT Leptotene	Zygotene	XCorr Zygotene	Charge Zygotene	m/z [Da] Zygotene	RT Zygotene	Pachytene	XCorr Pachytene	Charge Pachytene	m/z [Da] Pachytene	RT Pachytene	Diplotene	XCorr Diplotene	Charge Diplotene	m/z [Da] Diplotene	RT Diplotene	Diakinesis	XCorr Diakinesis	Charge Diakinesis	m/z [Da] Diakinesis	RT Diakinesis
	IFLEDGHQIGCAQSYAK	3	2	1	LOC_Os02g14110.1 protein	C11(Carbamidomethyl)	1936.92	0	High	4.23972	2	968.963	58.1354						High	3.82653	2	968.969	56.3879						High	3.70377	2	968.959	57.1167
	IAAVQALSGTGACR	2	2	1	LOC_Os02g14110.1 protein	C13(Carbamidomethyl)	1374.71	0	High	3.49599	2	687.861	49.8754																High	3.4684	2	687.858	48.4711
	GLDFAGLMDDIK	1	2	1	LOC_Os02g14110.1 protein		1294.63	0																					High	2.63749	2	647.819	99.7761
	TFTYYHPESR	1	2	1	LOC_Os02g14110.1 protein		1300.6	0											High	1.06093	3	434.204	37.992
LOC_Os02g55420.1 protein	aminotransferase, classes I and II, domain containing protein, expressed	50.3186	8.08936	10.3147	3	3	11.1045	3	3	17.0901	7	7				3.61389	2	2
	Sequence	# PSMs	# Proteins	# Protein Groups	Protein Group Accessions	Modifications	MH+ [Da]	# Missed Cleavages	Leptotene	XCorr Leptotene	Charge Leptotene	m/z [Da] Leptotene	RT Leptotene	Zygotene	XCorr Zygotene	Charge Zygotene	m/z [Da] Zygotene	RT Zygotene	Pachytene	XCorr Pachytene	Charge Pachytene	m/z [Da] Pachytene	RT Pachytene	Diplotene	XCorr Diplotene	Charge Diplotene	m/z [Da] Diplotene	RT Diplotene	Diakinesis	XCorr Diakinesis	Charge Diakinesis	m/z [Da] Diakinesis	RT Diakinesis
	ATAELLFGADNPVLK	3	1	1	LOC_Os02g55420.1 protein		1558.85	0	High	4.33614	2	779.927	87.3115	High	4.2555	2	779.927	86.8366	High	3.70887	2	779.929	85.8387
	IGAINVVCSTPEVANR	3	1	1	LOC_Os02g55420.1 protein	C8(Carbamidomethyl)	1699.88	0	High	3.60107	2	850.443	61.184	High	3.54737	2	850.443	61.0746	High	3.45318	2	850.443	59.7092
	VATLQSLSGTGSLR	4	1	1	LOC_Os02g55420.1 protein		1389.77	0	High	2.37748	2	695.39	60.2675	High	3.30166	2	695.39	60.1268	High	2.79584	2	695.389	58.5847						High	1.94424	2	695.386	59.1228
	TEELQPYVLNVVK	1	1	1	LOC_Os02g55420.1 protein		1531.84	0											High	2.91307	2	766.422	77.4361
	LAAAFIQR	1	1	1	LOC_Os02g55420.1 protein		889.526	0											High	1.97643	2	445.267	47.6236
	ISLAGLSLAK	2	1	1	LOC_Os02g55420.1 protein		972.604	0											High	2.24267	2	486.809	73.1821						High	1.66965	2	486.806	73.6411
	IADVIQEK	1	1	1	LOC_Os02g55420.1 protein		915.516	0											High	1.50677	2	458.262	33.4918
LOC_Os07g42600.1 protein	aminotransferase, classes I and II, domain containing protein, expressed	59.0768	5.89697	9.26545	3	3	9.8573	3	3	15.171	5	6				14.4508	6	6
	Sequence	# PSMs	# Proteins	# Protein Groups	Protein Group Accessions	Modifications	MH+ [Da]	# Missed Cleavages	Leptotene	XCorr Leptotene	Charge Leptotene	m/z [Da] Leptotene	RT Leptotene	Zygotene	XCorr Zygotene	Charge Zygotene	m/z [Da] Zygotene	RT Zygotene	Pachytene	XCorr Pachytene	Charge Pachytene	m/z [Da] Pachytene	RT Pachytene	Diplotene	XCorr Diplotene	Charge Diplotene	m/z [Da] Diplotene	RT Diplotene	Diakinesis	XCorr Diakinesis	Charge Diakinesis	m/z [Da] Diakinesis	RT Diakinesis
	AIGAAQAAGTAPDAYYAR	4	1	1	LOC_Os07g42600.1 protein		1737.86	0	High	3.73171	2	869.424	51.448	High	4.52211	2	869.43	51.7382	High	4.53173	2	869.432	50.2315						High	4.29493	2	869.427	50.4563
	AWQILDKIPGR	4	1	1	LOC_Os07g42600.1 protein		1296.74	1	High	3.42653	2	648.875	72.5564	High	2.43385	2	648.875	72.1469	High	3.19421	2	648.874	70.735
	ATGAYSHSQGIK	2	2	2	LOC_Os07g42600.1 protein;LOC_Os10g25130.1 protein		1219.61	0											High	2.60665	2	610.308	15.7299						High	2.34113	2	610.303	15.5099
	ALEEAFNSLEGITCNK	1	1	1	LOC_Os07g42600.1 protein	C14(Carbamidomethyl)	1795.84	0																					High	3.90616	2	898.425	81.63
	CTILPQEDKIPAIISK	2	1	1	LOC_Os07g42600.1 protein	C1(Carbamidomethyl)	1826	1											High	1.64796	3	609.341	71.1773						High	1.77647	3	609.338	71.5921
	GLRDEIAAGIAAR	4	1	1	LOC_Os07g42600.1 protein		1312.73	1	High	2.10721	2	656.87	62.6429	High	2.90135	2	656.871	62.2623	High	2.58209	2	656.869	60.9172						High	2.30481	2	656.867	62.6473
	DGILSSLAR	1	1	1	LOC_Os07g42600.1 protein		931.517	0																					High	1.60375	2	466.262	65.599
LOC_Os10g25130.1 protein	aminotransferase, classes I and II, domain containing protein, expressed	52.5599	6.65381				3.88639	2	2	7.70901	2	3				4.93903	2	2
	Sequence	# PSMs	# Proteins	# Protein Groups	Protein Group Accessions	Modifications	MH+ [Da]	# Missed Cleavages	Leptotene	XCorr Leptotene	Charge Leptotene	m/z [Da] Leptotene	RT Leptotene	Zygotene	XCorr Zygotene	Charge Zygotene	m/z [Da] Zygotene	RT Zygotene	Pachytene	XCorr Pachytene	Charge Pachytene	m/z [Da] Pachytene	RT Pachytene	Diplotene	XCorr Diplotene	Charge Diplotene	m/z [Da] Diplotene	RT Diplotene	Diakinesis	XCorr Diakinesis	Charge Diakinesis	m/z [Da] Diakinesis	RT Diakinesis
	AANKAPDAFYALR	3	1	1	LOC_Os10g25130.1 protein		1407.74	1						High	2.14922	2	704.374	55.3677	High	2.58015	2	704.373	53.4363
	SLFSADAISR	1	1	1	LOC_Os10g25130.1 protein		1066.56	0						High	1.73717	2	533.781	60.8949
	ATGAYSHSQGIK	2	2	2	LOC_Os07g42600.1 protein;LOC_Os10g25130.1 protein		1219.61	0											High	2.60665	2	610.308	15.7299						High	2.34113	2	610.303	15.5099
	VLNCEYAVR	1	1	1	LOC_Os10g25130.1 protein	C4(Carbamidomethyl)	1123.55	0																					High	2.59791	2	562.279	37.9366
LOC_Os02g47940.1 protein	aminotransferase, classes I and II, domain containing protein, expressed	47.0288	7.44482							4.85209	2	2
	Sequence	# PSMs	# Proteins	# Protein Groups	Protein Group Accessions	Modifications	MH+ [Da]	# Missed Cleavages	Leptotene	XCorr Leptotene	Charge Leptotene	m/z [Da] Leptotene	RT Leptotene	Zygotene	XCorr Zygotene	Charge Zygotene	m/z [Da] Zygotene	RT Zygotene	Pachytene	XCorr Pachytene	Charge Pachytene	m/z [Da] Pachytene	RT Pachytene	Diplotene	XCorr Diplotene	Charge Diplotene	m/z [Da] Diplotene	RT Diplotene	Diakinesis	XCorr Diakinesis	Charge Diakinesis	m/z [Da] Diakinesis	RT Diakinesis
	LPDFSLDVAQIVK	1	1	1	LOC_Os02g47940.1 protein		1444.8	0											High	2.6742	2	722.906	98.2766
	SLAPYQPILPFEVLSAR	1	1	1	LOC_Os02g47940.1 protein		1901.05	0											High	2.17788	2	951.028	109.49
LOC_Os03g06200.1 protein	aminotransferase, putative, expressed	44.9029	8.29443	4.05056	2	2
	Sequence	# PSMs	# Proteins	# Protein Groups	Protein Group Accessions	Modifications	MH+ [Da]	# Missed Cleavages	Leptotene	XCorr Leptotene	Charge Leptotene	m/z [Da] Leptotene	RT Leptotene	Zygotene	XCorr Zygotene	Charge Zygotene	m/z [Da] Zygotene	RT Zygotene	Pachytene	XCorr Pachytene	Charge Pachytene	m/z [Da] Pachytene	RT Pachytene	Diplotene	XCorr Diplotene	Charge Diplotene	m/z [Da] Diplotene	RT Diplotene	Diakinesis	XCorr Diakinesis	Charge Diakinesis	m/z [Da] Diakinesis	RT Diakinesis
	GVYNFAAGPATLPLSVLQR	1	1	1	LOC_Os03g06200.1 protein		1974.08	0	High	4.05056	2	987.545	103.071
	FGLIYAGAQK	1	1	1	LOC_Os03g06200.1 protein		1067.59	0	High	1.58684	2	534.297	61.6706
LOC_Os03g05260.1 protein	ankyrin repeat domain containing protein, expressed	22.5158	4.36084	9.52311	2	3	11.6624	3	4	11.1429	2	3				13.2088	3	4
	Sequence	# PSMs	# Proteins	# Protein Groups	Protein Group Accessions	Modifications	MH+ [Da]	# Missed Cleavages	Leptotene	XCorr Leptotene	Charge Leptotene	m/z [Da] Leptotene	RT Leptotene	Zygotene	XCorr Zygotene	Charge Zygotene	m/z [Da] Zygotene	RT Zygotene	Pachytene	XCorr Pachytene	Charge Pachytene	m/z [Da] Pachytene	RT Pachytene	Diplotene	XCorr Diplotene	Charge Diplotene	m/z [Da] Diplotene	RT Diplotene	Diakinesis	XCorr Diakinesis	Charge Diakinesis	m/z [Da] Diakinesis	RT Diakinesis
	GEHLGIVDLLLK	8	1	1	LOC_Os03g05260.1 protein		1306.77	0	High	3.42777	2	653.89	93.6248	High	3.36209	3	436.263	93.2061	High	3.43437	3	436.263	92.0197						High	3.29445	3	436.262	92.8299
	LADAAQSGNVAALR	4	1	1	LOC_Os03g05260.1 protein		1356.72	0	High	2.83851	2	678.863	43.5562	High	3.09218	2	678.863	43.6496	High	4.38288	2	678.865	42.219						High	3.70377	2	678.86	42.3039
	LLIQEQVEASTHTSN	2	1	1	LOC_Os03g05260.1 protein		1669.83	0						High	1.97531	2	835.424	57.7688											High	3.22245	2	835.42	57.5432
LOC_Os09g33810.5 protein	ankyrin repeat domain containing protein, putative, expressed	23.0262	4.58936	2.5656	2	2				6.75107	3	3
	Sequence	# PSMs	# Proteins	# Protein Groups	Protein Group Accessions	Modifications	MH+ [Da]	# Missed Cleavages	Leptotene	XCorr Leptotene	Charge Leptotene	m/z [Da] Leptotene	RT Leptotene	Zygotene	XCorr Zygotene	Charge Zygotene	m/z [Da] Zygotene	RT Zygotene	Pachytene	XCorr Pachytene	Charge Pachytene	m/z [Da] Pachytene	RT Pachytene	Diplotene	XCorr Diplotene	Charge Diplotene	m/z [Da] Diplotene	RT Diplotene	Diakinesis	XCorr Diakinesis	Charge Diakinesis	m/z [Da] Diakinesis	RT Diakinesis
	YWNDPEVLQK	2	4	1	LOC_Os09g33810.5 protein		1291.63	0	High	2.5656	2	646.319	57.7813						High	2.83698	2	646.318	56.1
	NTPLHYAAGYGRK	1	4	1	LOC_Os09g33810.5 protein		1447.74	1											High	1.75019	2	724.375	31.3428
	ALHFACGYGELK	1	4	1	LOC_Os09g33810.5 protein	C6(Carbamidomethyl)	1365.66	0											High	2.1639	3	455.892	54.9139
	LNNQDEVLK	1	3	1	LOC_Os09g33810.5 protein		1072.56	0	High	1.44561	2	536.785	31.0992
LOC_Os12g40780.1 protein	ankyrin repeat domain-containing protein 44, putative, expressed	42.2796	7.09326													1.7692	2	2
	Sequence	# PSMs	# Proteins	# Protein Groups	Protein Group Accessions	Modifications	MH+ [Da]	# Missed Cleavages	Leptotene	XCorr Leptotene	Charge Leptotene	m/z [Da] Leptotene	RT Leptotene	Zygotene	XCorr Zygotene	Charge Zygotene	m/z [Da] Zygotene	RT Zygotene	Pachytene	XCorr Pachytene	Charge Pachytene	m/z [Da] Pachytene	RT Pachytene	Diplotene	XCorr Diplotene	Charge Diplotene	m/z [Da] Diplotene	RT Diplotene	Diakinesis	XCorr Diakinesis	Charge Diakinesis	m/z [Da] Diakinesis	RT Diakinesis
	ELVEILFPR	1	1	1	LOC_Os12g40780.1 protein		1115.64	0																					High	1.53448	2	558.324	89.9178
	IEPQSAIPVEEQVSDAK	1	1	1	LOC_Os12g40780.1 protein		1839.92	0																					High	1.7692	2	920.464	57.3963
LOC_Os12g43940.1 protein	ankyrin repeat domain-containing protein, putative, expressed	48.4986	5.65576	12.6596	4	6	6.85702	2	2	18.7906	4	7				23.8026	9	11
	Sequence	# PSMs	# Proteins	# Protein Groups	Protein Group Accessions	Modifications	MH+ [Da]	# Missed Cleavages	Leptotene	XCorr Leptotene	Charge Leptotene	m/z [Da] Leptotene	RT Leptotene	Zygotene	XCorr Zygotene	Charge Zygotene	m/z [Da] Zygotene	RT Zygotene	Pachytene	XCorr Pachytene	Charge Pachytene	m/z [Da] Pachytene	RT Pachytene	Diplotene	XCorr Diplotene	Charge Diplotene	m/z [Da] Diplotene	RT Diplotene	Diakinesis	XCorr Diakinesis	Charge Diakinesis	m/z [Da] Diakinesis	RT Diakinesis
	ALGAPLDLALTSSSVSCVK	5	1	1	LOC_Os12g43940.1 protein	C17(Carbamidomethyl)	1889	0	High	3.6104	2	945	86.7266						High	3.85652	2	945.011	85.4203						High	4.57159	2	945.002	85.8383
	GAAFLVAAHYGDVR	7	1	1	LOC_Os12g43940.1 protein		1446.75	0	High	3.27446	2	723.876	63.284	High	3.2936	2	723.877	62.8401	High	2.80975	2	723.877	61.1354						High	2.36382	2	723.875	62.1319
	STGNVSLLHSAAVK	3	1	1	LOC_Os12g43940.1 protein		1383.76	0	High	3.26019	2	692.384	42.2953	High	3.56341	2	692.383	42.7384											High	2.89206	2	692.378	39.0206
	YLLDHGADVHQIR	4	1	1	LOC_Os12g43940.1 protein		1536.8	0	High	2.51456	2	768.898	45.7364						High	3.08726	2	768.903	43.7902						High	1.96255	3	512.931	44.403
	VLLEHNADPNKVTNK	3	1	1	LOC_Os12g43940.1 protein		1691.9	1											High	4.0201	2	846.454	28.3201						High	2.67296	2	846.454	27.9701
	ALDDANACEK	1	1	1	LOC_Os12g43940.1 protein	C8(Carbamidomethyl)	1106.48	0																					High	2.4773	2	553.741	17.6454
	VDPFDGTLFSNR	1	1	1	LOC_Os12g43940.1 protein		1367.66	0																					High	2.00325	2	684.332	81.6919
	LLVQAGAEVK	1	1	1	LOC_Os12g43940.1 protein		1027.61	0																					High	1.35428	2	514.308	41.5017
	QGAALMFLK	1	1	1	LOC_Os12g43940.1 protein		978.54	0																					High	2.08253	2	489.774	72.0168
LOC_Os12g43840.2 protein	ankyrin repeat domain-containing protein, putative, expressed	47.0438	5.77002							8.25105	2	2				22.1422	8	8
	Sequence	# PSMs	# Proteins	# Protein Groups	Protein Group Accessions	Modifications	MH+ [Da]	# Missed Cleavages	Leptotene	XCorr Leptotene	Charge Leptotene	m/z [Da] Leptotene	RT Leptotene	Zygotene	XCorr Zygotene	Charge Zygotene	m/z [Da] Zygotene	RT Zygotene	Pachytene	XCorr Pachytene	Charge Pachytene	m/z [Da] Pachytene	RT Pachytene	Diplotene	XCorr Diplotene	Charge Diplotene	m/z [Da] Diplotene	RT Diplotene	Diakinesis	XCorr Diakinesis	Charge Diakinesis	m/z [Da] Diakinesis	RT Diakinesis
	AIAGGDLPSVR	2	1	1	LOC_Os12g43840.2 protein		1055.58	0											High	2.96458	2	528.296	47.8112						High	2.6617	2	528.292	47.9976
	LLIQAGADVNATNNPLAR	1	1	1	LOC_Os12g43840.2 protein		1851.01	0											High	5.28647	2	926.007	70.7947
	AGANPNCPDTHGR	1	1	1	LOC_Os12g43840.2 protein	C7(Carbamidomethyl)	1366.59	0																					High	2.3539	3	456.201	10.7594
	KKLEDDDYVNTK	1	1	1	LOC_Os12g43840.2 protein		1467.73	2																					High	2.96543	2	734.367	22.8259
	YLIDHGADIHHER	1	1	1	LOC_Os12g43840.2 protein		1575.76	0																					High	3.28477	3	525.925	29.3095
	GNEAFDEQDYEK	1	1	1	LOC_Os12g43840.2 protein		1444.58	0																					High	2.76236	2	722.794	38.7973
	EGNITFLHSAAK	1	1	1	LOC_Os12g43840.2 protein		1287.66	0																					High	2.57649	2	644.335	43.5634
	SDHGTPLHFAAIK	1	1	1	LOC_Os12g43840.2 protein		1393.72	0																					High	3.60673	3	465.244	46.397
	LSEAYHR	1	1	1	LOC_Os12g43840.2 protein		875.434	0																					High	1.93083	2	438.221	15.5405
LOC_Os03g47620.1 protein	ankyrin, putative, expressed	51.2854	6.18896	15.0566	3	4	13.8294	4	4	19.05	5	6				24.2641	7	8
	Sequence	# PSMs	# Proteins	# Protein Groups	Protein Group Accessions	Modifications	MH+ [Da]	# Missed Cleavages	Leptotene	XCorr Leptotene	Charge Leptotene	m/z [Da] Leptotene	RT Leptotene	Zygotene	XCorr Zygotene	Charge Zygotene	m/z [Da] Zygotene	RT Zygotene	Pachytene	XCorr Pachytene	Charge Pachytene	m/z [Da] Pachytene	RT Pachytene	Diplotene	XCorr Diplotene	Charge Diplotene	m/z [Da] Diplotene	RT Diplotene	Diakinesis	XCorr Diakinesis	Charge Diakinesis	m/z [Da] Diakinesis	RT Diakinesis
	GQQAEAAAAAISGIATR	6	1	1	LOC_Os03g47620.1 protein		1585.83	0	High	5.03413	2	793.419	67.2395	High	2.25713	3	529.28	66.6108	High	3.88388	2	793.419	65.6913						High	3.43834	3	529.279	66.5282
	NGLTECVAYLLEITTVK	4	1	1	LOC_Os03g47620.1 protein	C6(Carbamidomethyl)	1924.01	0	High	4.46854	2	962.509	121.607	High	4.92403	2	962.511	120.946	High	2.56406	3	642.009	120.822						High	3.04876	3	642.006	124.368
	AGAIYNLATPDTPLK	4	1	1	LOC_Os03g47620.1 protein		1544.83	0	High	2.95035	2	772.918	70.7718	High	2.69573	2	772.92	70.5655	High	2.78013	2	772.918	68.9527						High	2.79799	2	772.915	69.1968
	SGAAQEALLDANDCIK	4	1	1	LOC_Os03g47620.1 protein	C14(Carbamidomethyl)	1675.79	0						High	3.95252	2	838.401	60.508	High	4.36774	2	838.4	59.3565						High	3.95291	2	838.397	60.2126
	SSTVQILLEHR	2	1	1	LOC_Os03g47620.1 protein		1282.71	0											High	2.54682	2	641.859	57.9492						High	2.67432	2	641.856	59.0493
	DAAGFAPLHEAAK	1	1	1	LOC_Os03g47620.1 protein		1297.65	0																					High	2.81993	2	649.328	43.3194
	LDPADATLYSNR	1	1	1	LOC_Os03g47620.1 protein		1335.65	0																					High	3.35393	2	668.327	51.2221
LOC_Os03g47650.1 protein	ankyrin, putative, expressed	50.1564	7.79639							8.52617	3	3
	Sequence	# PSMs	# Proteins	# Protein Groups	Protein Group Accessions	Modifications	MH+ [Da]	# Missed Cleavages	Leptotene	XCorr Leptotene	Charge Leptotene	m/z [Da] Leptotene	RT Leptotene	Zygotene	XCorr Zygotene	Charge Zygotene	m/z [Da] Zygotene	RT Zygotene	Pachytene	XCorr Pachytene	Charge Pachytene	m/z [Da] Pachytene	RT Pachytene	Diplotene	XCorr Diplotene	Charge Diplotene	m/z [Da] Diplotene	RT Diplotene	Diakinesis	XCorr Diakinesis	Charge Diakinesis	m/z [Da] Diakinesis	RT Diakinesis
	RVIASSDCDTGR	1	1	1	LOC_Os03g47650.1 protein	C8(Carbamidomethyl)	1336.63	1											High	2.72877	2	668.819	15.1639
	SLGASAVQGKDYVGASK	1	1	1	LOC_Os03g47650.1 protein		1637.85	1											High	2.69283	2	819.427	37.9711
	LVEILFPCTLPIK	1	1	1	LOC_Os03g47650.1 protein	C8(Carbamidomethyl)	1542.9	0											High	3.10457	2	771.951	102.93
LOC_Os06g11800.1 protein	annexin, putative, expressed	35.6985	6.65381	15.5157	8	8	13.6205	6	6	26.6473	10	10				20.4564	11	11
	Sequence	# PSMs	# Proteins	# Protein Groups	Protein Group Accessions	Modifications	MH+ [Da]	# Missed Cleavages	Leptotene	XCorr Leptotene	Charge Leptotene	m/z [Da] Leptotene	RT Leptotene	Zygotene	XCorr Zygotene	Charge Zygotene	m/z [Da] Zygotene	RT Zygotene	Pachytene	XCorr Pachytene	Charge Pachytene	m/z [Da] Pachytene	RT Pachytene	Diplotene	XCorr Diplotene	Charge Diplotene	m/z [Da] Diplotene	RT Diplotene	Diakinesis	XCorr Diakinesis	Charge Diakinesis	m/z [Da] Diakinesis	RT Diakinesis
	VLVEIACAR	4	1	1	LOC_Os06g11800.1 protein	C7(Carbamidomethyl)	1030.57	0	High	2.77659	2	515.789	52.8099	High	2.08188	2	515.79	52.7239	High	2.35619	2	515.789	50.7993						High	1.50155	2	515.787	51.4182
	SLEEDVAAHATGDFRK	2	1	1	LOC_Os06g11800.1 protein		1745.85	1	High	2.3461	2	873.428	57.1433						High	2.32458	2	873.427	55.3561
	LLVPLISAYR	4	1	1	LOC_Os06g11800.1 protein		1144.71	0	High	2.16104	2	572.858	89.2009	High	1.94085	2	572.859	88.874	High	2.50436	2	572.858	87.7507						High	2.19015	2	572.856	87.7862
	AVAGDTSGDYER	4	1	1	LOC_Os06g11800.1 protein		1240.55	0	High	2.15001	2	620.778	23.913	High	2.26883	2	620.777	24.1908	High	2.60587	2	620.776	22.3562						High	2.12118	2	620.773	22.3826
	DLKADPKDEFLSTLR	3	1	1	LOC_Os06g11800.1 protein		1747.92	2	High	2.12251	3	583.31	69.822						High	2.69917	3	583.312	68.0288						High	2.53115	3	583.309	68.7297
	SLEEDVAAHATGDFR	4	1	1	LOC_Os06g11800.1 protein		1617.75	0	High	1.19814	3	539.924	63.6827	High	2.38002	2	809.379	63.3422	High	2.88192	2	809.378	62.0132						High	1.6586	3	539.92	63.7189
	AYADTYGEELLR	3	1	1	LOC_Os06g11800.1 protein		1400.66	0						High	2.14984	2	700.84	66.5538	High	3.43953	2	700.838	64.9536						High	3.81407	2	700.835	66.0443
	SITDEISGDFER	2	1	1	LOC_Os06g11800.1 protein		1368.63	0						High	2.79905	2	684.817	67.8815	High	2.48931	2	684.817	66.9308
	LAIAGMGTDENSLTR	1	1	1	LOC_Os06g11800.1 protein	M6(Oxidation)	1564.77	0											High	3.17216	2	782.886	48.334
	GPAQLFAVR	2	1	1	LOC_Os06g11800.1 protein		958.542	0											High	2.17418	2	479.777	60.2632						High	2.29325	2	479.775	61.6548
	DAVLANEVAR	1	1	1	LOC_Os06g11800.1 protein		1057.56	0																					High	2.4052	2	529.284	38.2033
	AVILWTLDPAER	1	1	1	LOC_Os06g11800.1 protein		1383.76	0																					High	2.88243	2	692.382	89.2875
	YNDEYGHPINK	2	1	1	LOC_Os06g11800.1 protein		1349.6	0	High	2.0798	2	675.311	27.9943																High	2.21897	2	675.306	25.9718
	AQLIATFNR	1	1	1	LOC_Os06g11800.1 protein		1033.57	0	High	1.87967	2	517.29	55.5293
	MLLALLGQEQ	1	1	1	LOC_Os06g11800.1 protein		1115.61	0																					High	1.57792	2	558.308	95.4061
LOC_Os09g23160.2 protein	annexin, putative, expressed	31.0129	8.92432							4.54506	2	2				11.1999	4	4
	Sequence	# PSMs	# Proteins	# Protein Groups	Protein Group Accessions	Modifications	MH+ [Da]	# Missed Cleavages	Leptotene	XCorr Leptotene	Charge Leptotene	m/z [Da] Leptotene	RT Leptotene	Zygotene	XCorr Zygotene	Charge Zygotene	m/z [Da] Zygotene	RT Zygotene	Pachytene	XCorr Pachytene	Charge Pachytene	m/z [Da] Pachytene	RT Pachytene	Diplotene	XCorr Diplotene	Charge Diplotene	m/z [Da] Diplotene	RT Diplotene	Diakinesis	XCorr Diakinesis	Charge Diakinesis	m/z [Da] Diakinesis	RT Diakinesis
	SLAEAIHSETSGNYR	2	2	1	LOC_Os09g23160.2 protein		1634.77	0											High	2.45884	2	817.89	48.3113						High	2.92282	2	817.889	49.4102
	TFLLSLVGSH	1	2	1	LOC_Os09g23160.2 protein		1073.6	0																					High	2.07421	2	537.302	90.2644
	SETSGNFELALLTILR	1	2	1	LOC_Os09g23160.2 protein		1763.95	0																					High	3.75096	2	882.48	124.346
	YEGPEVDPTIVTHDAK	1	2	1	LOC_Os09g23160.2 protein		1770.84	0																					High	2.45191	2	885.925	53.8188
	LLLAYVGIPR	1	2	1	LOC_Os09g23160.2 protein		1114.7	0											High	2.08622	2	557.853	85.676
LOC_Os03g15780.5 protein	anthranilate synthase component I-1, chloroplast precursor, putative, expressed	52.1245	6.63916	2.53738	2	2
	Sequence	# PSMs	# Proteins	# Protein Groups	Protein Group Accessions	Modifications	MH+ [Da]	# Missed Cleavages	Leptotene	XCorr Leptotene	Charge Leptotene	m/z [Da] Leptotene	RT Leptotene	Zygotene	XCorr Zygotene	Charge Zygotene	m/z [Da] Zygotene	RT Zygotene	Pachytene	XCorr Pachytene	Charge Pachytene	m/z [Da] Pachytene	RT Pachytene	Diplotene	XCorr Diplotene	Charge Diplotene	m/z [Da] Diplotene	RT Diplotene	Diakinesis	XCorr Diakinesis	Charge Diakinesis	m/z [Da] Diakinesis	RT Diakinesis
	AIDLAESAFVDKE	1	4	1	LOC_Os03g15780.5 protein		1407.7	1	High	2.53738	2	704.351	70.6203
	AALPVGTVSGAPK	1	4	1	LOC_Os03g15780.5 protein		1167.67	0	High	1.53538	2	584.341	47.3341
LOC_Os06g07090.2 protein	AP-1 complex subunit gamma-1, putative, expressed	95.0511	6.15088							4.96155	2	2
	Sequence	# PSMs	# Proteins	# Protein Groups	Protein Group Accessions	Modifications	MH+ [Da]	# Missed Cleavages	Leptotene	XCorr Leptotene	Charge Leptotene	m/z [Da] Leptotene	RT Leptotene	Zygotene	XCorr Zygotene	Charge Zygotene	m/z [Da] Zygotene	RT Zygotene	Pachytene	XCorr Pachytene	Charge Pachytene	m/z [Da] Pachytene	RT Pachytene	Diplotene	XCorr Diplotene	Charge Diplotene	m/z [Da] Diplotene	RT Diplotene	Diakinesis	XCorr Diakinesis	Charge Diakinesis	m/z [Da] Diakinesis	RT Diakinesis
	ALLACGEQESLVR	1	1	1	LOC_Os06g07090.2 protein	C5(Carbamidomethyl)	1445.74	0											High	2.71458	2	723.371	57.5473
	ALELVYLLVNDANAK	1	1	1	LOC_Os06g07090.2 protein		1645.91	0											High	2.24697	3	549.31	108.695
LOC_Os02g20930.1 protein	apoptosis inhibitor 5, putative, expressed	59.9481	9.23193	5.34124	3	3	5.00051	2	2	5.89209	3	3				8.66811	4	4
	Sequence	# PSMs	# Proteins	# Protein Groups	Protein Group Accessions	Modifications	MH+ [Da]	# Missed Cleavages	Leptotene	XCorr Leptotene	Charge Leptotene	m/z [Da] Leptotene	RT Leptotene	Zygotene	XCorr Zygotene	Charge Zygotene	m/z [Da] Zygotene	RT Zygotene	Pachytene	XCorr Pachytene	Charge Pachytene	m/z [Da] Pachytene	RT Pachytene	Diplotene	XCorr Diplotene	Charge Diplotene	m/z [Da] Diplotene	RT Diplotene	Diakinesis	XCorr Diakinesis	Charge Diakinesis	m/z [Da] Diakinesis	RT Diakinesis
	QLLPPVVQLLK	4	1	1	LOC_Os02g20930.1 protein		1247.81	0	High	1.68987	2	624.408	100.017	High	1.93375	2	624.409	99.4725	High	1.65278	2	624.408	98.5199						High	2.1162	2	624.407	99.0027
	TVAASSPYATAQDAR	2	1	1	LOC_Os02g20930.1 protein		1508.74	0						High	3.06676	2	754.872	36.7976											High	2.78212	2	754.867	35.1964
	LFMDFLR	1	1	1	LOC_Os02g20930.1 protein		941.488	0																					High	1.91341	2	471.248	92.9098
	IADILGQLLASEENVER	1	1	1	LOC_Os02g20930.1 protein		1869.99	0											High	2.56908	3	624.003	107.442
	SVLDVTGLEFK	1	1	1	LOC_Os02g20930.1 protein		1207.65	0																					High	1.85638	2	604.33	82.58
	SLSIFGDSAPR	1	1	1	LOC_Os02g20930.1 protein		1149.59	0	High	1.99359	2	575.298	66.3825
	FLNYFVK	2	1	1	LOC_Os02g20930.1 protein		930.509	0	High	1.65779	2	465.758	72.0263						High	1.67023	2	465.758	69.9669
LOC_Os05g07030.2 protein	arginyl-tRNA synthetase, putative, expressed	68.2468	6.26514							9.44857	3	3
	Sequence	# PSMs	# Proteins	# Protein Groups	Protein Group Accessions	Modifications	MH+ [Da]	# Missed Cleavages	Leptotene	XCorr Leptotene	Charge Leptotene	m/z [Da] Leptotene	RT Leptotene	Zygotene	XCorr Zygotene	Charge Zygotene	m/z [Da] Zygotene	RT Zygotene	Pachytene	XCorr Pachytene	Charge Pachytene	m/z [Da] Pachytene	RT Pachytene	Diplotene	XCorr Diplotene	Charge Diplotene	m/z [Da] Diplotene	RT Diplotene	Diakinesis	XCorr Diakinesis	Charge Diakinesis	m/z [Da] Diakinesis	RT Diakinesis
	STIIGDTLAR	1	2	1	LOC_Os05g07030.2 protein		1046.58	0											High	2.11349	2	523.796	52.1908
	QCFELLGITPVYKL	1	2	1	LOC_Os05g07030.2 protein	C2(Carbamidomethyl)	1680.91	1											High	3.41409	2	840.956	104.563
	DGGFNYASTDLAALWYR	1	2	1	LOC_Os05g07030.2 protein		1919.89	0											High	3.92099	2	960.45	105.045
LOC_Os01g16870.1 protein	argonaute, putative, expressed	100.576	8.96826	10.8815	4	4				9.27615	3	3				10.7782	5	5
	Sequence	# PSMs	# Proteins	# Protein Groups	Protein Group Accessions	Modifications	MH+ [Da]	# Missed Cleavages	Leptotene	XCorr Leptotene	Charge Leptotene	m/z [Da] Leptotene	RT Leptotene	Zygotene	XCorr Zygotene	Charge Zygotene	m/z [Da] Zygotene	RT Zygotene	Pachytene	XCorr Pachytene	Charge Pachytene	m/z [Da] Pachytene	RT Pachytene	Diplotene	XCorr Diplotene	Charge Diplotene	m/z [Da] Diplotene	RT Diplotene	Diakinesis	XCorr Diakinesis	Charge Diakinesis	m/z [Da] Diakinesis	RT Diakinesis
	YSGDFPCINVGKPK	1	1	1	LOC_Os01g16870.1 protein	C7(Carbamidomethyl)	1581.77	0	High	3.81592	2	791.391	58.3695
	VNDQYITNVLLK	3	1	1	LOC_Os01g16870.1 protein		1419.79	0	High	3.65703	2	710.396	79.6723						High	3.44038	2	710.396	78.0603						High	3.24593	2	710.393	78.5823
	GQESENTQEAIR	3	1	1	LOC_Os01g16870.1 protein		1361.63	0	High	3.40858	2	681.317	22.6407						High	3.06866	2	681.319	20.5152						High	3.05214	2	681.314	20.4705
	WAVVNFSAR	1	1	1	LOC_Os01g16870.1 protein		1049.55	0											High	2.76712	2	525.28	68.3086
	FLLCVLAER	1	1	1	LOC_Os01g16870.1 protein	C4(Carbamidomethyl)	1120.61	0																					High	2.43173	2	560.811	84.8433
	FLDENWSPK	1	1	1	LOC_Os01g16870.1 protein		1135.54	0																					High	2.04843	2	568.272	60.5628
	VIDIILR	1	1	1	LOC_Os01g16870.1 protein		841.547	0																					High	1.28592	2	421.277	67.2612
	FLLCVLAERK	1	1	1	LOC_Os01g16870.1 protein	C4(Carbamidomethyl)	1248.71	1	High	1.89416	3	416.909	73.3147
LOC_Os02g52370.1 protein	armadillo/beta-catenin repeat family protein, putative, expressed	49.101	5.03369							4.94224	2	2
	Sequence	# PSMs	# Proteins	# Protein Groups	Protein Group Accessions	Modifications	MH+ [Da]	# Missed Cleavages	Leptotene	XCorr Leptotene	Charge Leptotene	m/z [Da] Leptotene	RT Leptotene	Zygotene	XCorr Zygotene	Charge Zygotene	m/z [Da] Zygotene	RT Zygotene	Pachytene	XCorr Pachytene	Charge Pachytene	m/z [Da] Pachytene	RT Pachytene	Diplotene	XCorr Diplotene	Charge Diplotene	m/z [Da] Diplotene	RT Diplotene	Diakinesis	XCorr Diakinesis	Charge Diakinesis	m/z [Da] Diakinesis	RT Diakinesis
	SNSNVQSLYDAIR	1	1	1	LOC_Os02g52370.1 protein		1466.72	0											High	2.61268	2	733.865	66.7174
	FAETGIAAVLVNALR	1	1	1	LOC_Os02g52370.1 protein		1544.89	0											High	2.32956	3	515.633	112.992
LOC_Os09g34970.1 protein	arsenical pump-driving ATPase, putative, expressed	40.3847	5.021	3.30762	2	2
	Sequence	# PSMs	# Proteins	# Protein Groups	Protein Group Accessions	Modifications	MH+ [Da]	# Missed Cleavages	Leptotene	XCorr Leptotene	Charge Leptotene	m/z [Da] Leptotene	RT Leptotene	Zygotene	XCorr Zygotene	Charge Zygotene	m/z [Da] Zygotene	RT Zygotene	Pachytene	XCorr Pachytene	Charge Pachytene	m/z [Da] Pachytene	RT Pachytene	Diplotene	XCorr Diplotene	Charge Diplotene	m/z [Da] Diplotene	RT Diplotene	Diakinesis	XCorr Diakinesis	Charge Diakinesis	m/z [Da] Diakinesis	RT Diakinesis
	TTCSSILSILLASAR	1	1	1	LOC_Os09g34970.1 protein	C3(Carbamidomethyl)	1592.87	0	High	3.30762	2	796.939	114.121
	HFLTPYK	1	1	1	LOC_Os09g34970.1 protein		905.489	0	High	1.57863	2	453.248	38.6791
LOC_Os06g15420.1 protein	asparagine synthetase, putative, expressed	66.1852	6.45557							4.85646	2	2				5.62441	2	2
	Sequence	# PSMs	# Proteins	# Protein Groups	Protein Group Accessions	Modifications	MH+ [Da]	# Missed Cleavages	Leptotene	XCorr Leptotene	Charge Leptotene	m/z [Da] Leptotene	RT Leptotene	Zygotene	XCorr Zygotene	Charge Zygotene	m/z [Da] Zygotene	RT Zygotene	Pachytene	XCorr Pachytene	Charge Pachytene	m/z [Da] Pachytene	RT Pachytene	Diplotene	XCorr Diplotene	Charge Diplotene	m/z [Da] Diplotene	RT Diplotene	Diakinesis	XCorr Diakinesis	Charge Diakinesis	m/z [Da] Diakinesis	RT Diakinesis
	NAFDDEEKPYLPK	2	1	1	LOC_Os06g15420.1 protein		1565.75	0											High	3.02042	2	783.379	52.5096						High	2.17718	2	783.375	53.329
	LAIVDPTSGDQPLYNEDK	1	1	1	LOC_Os06g15420.1 protein		1974.95	0																					High	3.44722	2	987.981	66.8372
	LTVPGGPSVACSTAK	1	1	1	LOC_Os06g15420.1 protein	C11(Carbamidomethyl)	1444.74	0											High	1.83604	2	722.876	48.2136
LOC_Os05g49200.1 protein	aspartic proteinase oryzasin-1 precursor, putative, expressed	54.0389	5.32568				5.13926	2	2	8.71333	3	3
	Sequence	# PSMs	# Proteins	# Protein Groups	Protein Group Accessions	Modifications	MH+ [Da]	# Missed Cleavages	Leptotene	XCorr Leptotene	Charge Leptotene	m/z [Da] Leptotene	RT Leptotene	Zygotene	XCorr Zygotene	Charge Zygotene	m/z [Da] Zygotene	RT Zygotene	Pachytene	XCorr Pachytene	Charge Pachytene	m/z [Da] Pachytene	RT Pachytene	Diplotene	XCorr Diplotene	Charge Diplotene	m/z [Da] Diplotene	RT Diplotene	Diakinesis	XCorr Diakinesis	Charge Diakinesis	m/z [Da] Diakinesis	RT Diakinesis
	CYFSIACFFHSR	2	1	1	LOC_Os05g49200.1 protein	C1(Carbamidomethyl); C7(Carbamidomethyl)	1594.69	0						High	2.4073	3	532.237	94.8018	High	2.55515	3	532.236	93.8132
	FTVIFDTGSSNLWVPSAK	2	1	1	LOC_Os05g49200.1 protein		1969.01	0						High	2.73196	2	985.005	98.5282	High	3.12864	2	985.009	98.1195
	IGATGVVSQECK	1	1	1	LOC_Os05g49200.1 protein	C11(Carbamidomethyl)	1248.62	0											High	3.02954	2	624.816	31.6143
LOC_Os01g70300.2 protein	aspartokinase 3, chloroplast precursor, putative, expressed	59.7218	8.80713													2.20545	2	2
	Sequence	# PSMs	# Proteins	# Protein Groups	Protein Group Accessions	Modifications	MH+ [Da]	# Missed Cleavages	Leptotene	XCorr Leptotene	Charge Leptotene	m/z [Da] Leptotene	RT Leptotene	Zygotene	XCorr Zygotene	Charge Zygotene	m/z [Da] Zygotene	RT Zygotene	Pachytene	XCorr Pachytene	Charge Pachytene	m/z [Da] Pachytene	RT Pachytene	Diplotene	XCorr Diplotene	Charge Diplotene	m/z [Da] Diplotene	RT Diplotene	Diakinesis	XCorr Diakinesis	Charge Diakinesis	m/z [Da] Diakinesis	RT Diakinesis
	AIISLIGNVR	1	2	1	LOC_Os01g70300.2 protein		1055.65	0																					High	2.20545	2	528.33	75.2752
	ELIQQELDHVVEELEK	1	2	1	LOC_Os01g70300.2 protein		1950.99	0																					High	1.86554	3	651.002	116.448
LOC_Os12g13390.3 protein	aspartyl aminopeptidase, putative, expressed	35.3035	6.18896							5.85803	2	2				6.10578	2	2
	Sequence	# PSMs	# Proteins	# Protein Groups	Protein Group Accessions	Modifications	MH+ [Da]	# Missed Cleavages	Leptotene	XCorr Leptotene	Charge Leptotene	m/z [Da] Leptotene	RT Leptotene	Zygotene	XCorr Zygotene	Charge Zygotene	m/z [Da] Zygotene	RT Zygotene	Pachytene	XCorr Pachytene	Charge Pachytene	m/z [Da] Pachytene	RT Pachytene	Diplotene	XCorr Diplotene	Charge Diplotene	m/z [Da] Diplotene	RT Diplotene	Diakinesis	XCorr Diakinesis	Charge Diakinesis	m/z [Da] Diakinesis	RT Diakinesis
	ITGSFNSSNSR	1	3	1	LOC_Os12g13390.3 protein		1169.56	0											High	2.3036	2	585.281	22.818
	YATNAVTAFIFR	2	3	1	LOC_Os12g13390.3 protein		1373.72	0											High	3.55443	2	687.364	92.1884						High	3.2289	2	687.361	93.1067
	HHLPIQDFVVR	1	2	1	LOC_Os12g13390.3 protein		1360.74	0																					High	2.87688	3	454.253	59.0059
LOC_Os04g50850.1 protein	aspartyl protease family, putative, expressed	52.4487	5.07178							4.51538	3	3				4.1065	2	2
	Sequence	# PSMs	# Proteins	# Protein Groups	Protein Group Accessions	Modifications	MH+ [Da]	# Missed Cleavages	Leptotene	XCorr Leptotene	Charge Leptotene	m/z [Da] Leptotene	RT Leptotene	Zygotene	XCorr Zygotene	Charge Zygotene	m/z [Da] Zygotene	RT Zygotene	Pachytene	XCorr Pachytene	Charge Pachytene	m/z [Da] Pachytene	RT Pachytene	Diplotene	XCorr Diplotene	Charge Diplotene	m/z [Da] Diplotene	RT Diplotene	Diakinesis	XCorr Diakinesis	Charge Diakinesis	m/z [Da] Diakinesis	RT Diakinesis
	RIEEDISLTR	2	2	1	LOC_Os04g50850.1 protein		1231.66	1											High	2.68099	2	616.336	42.5557						High	2.04138	2	616.333	43.1776
	AILGVYPQR	2	1	1	LOC_Os04g50850.1 protein		1016.59	0											High	1.83439	2	508.799	52.7865						High	2.06512	2	508.796	53.2416
	APFKQDGSGYAVR	1	2	1	LOC_Os04g50850.1 protein		1395.7	1											High	1.75318	3	465.905	33.7126
LOC_Os08g40150.1 protein	AT hook motif domain containing protein, expressed	35.241	10.0669				4.71316	2	2
	Sequence	# PSMs	# Proteins	# Protein Groups	Protein Group Accessions	Modifications	MH+ [Da]	# Missed Cleavages	Leptotene	XCorr Leptotene	Charge Leptotene	m/z [Da] Leptotene	RT Leptotene	Zygotene	XCorr Zygotene	Charge Zygotene	m/z [Da] Zygotene	RT Zygotene	Pachytene	XCorr Pachytene	Charge Pachytene	m/z [Da] Pachytene	RT Pachytene	Diplotene	XCorr Diplotene	Charge Diplotene	m/z [Da] Diplotene	RT Diplotene	Diakinesis	XCorr Diakinesis	Charge Diakinesis	m/z [Da] Diakinesis	RT Diakinesis
	SPPAAAAAPPQSVR	1	1	1	LOC_Os08g40150.1 protein		1319.71	0						High	2.34493	2	660.358	32.4823
	TGGLSVSLAGPDGR	1	1	1	LOC_Os08g40150.1 protein		1286.68	0						High	2.36823	2	643.842	55.8205
LOC_Os02g39920.1 protein	AT hook motif family protein, expressed	81.3086	6.12549				6.36356	3	3
	Sequence	# PSMs	# Proteins	# Protein Groups	Protein Group Accessions	Modifications	MH+ [Da]	# Missed Cleavages	Leptotene	XCorr Leptotene	Charge Leptotene	m/z [Da] Leptotene	RT Leptotene	Zygotene	XCorr Zygotene	Charge Zygotene	m/z [Da] Zygotene	RT Zygotene	Pachytene	XCorr Pachytene	Charge Pachytene	m/z [Da] Pachytene	RT Pachytene	Diplotene	XCorr Diplotene	Charge Diplotene	m/z [Da] Diplotene	RT Diplotene	Diakinesis	XCorr Diakinesis	Charge Diakinesis	m/z [Da] Diakinesis	RT Diakinesis
	LKPVFLQLLK	1	1	1	LOC_Os02g39920.1 protein		1198.8	0						High	2.55254	3	400.271	87.313
	ELLDNSSYEVK	1	1	1	LOC_Os02g39920.1 protein		1296.63	0						High	2.15422	2	648.819	51.7159
	VAGAAVAGEESK	1	1	1	LOC_Os02g39920.1 protein		1088.56	0						High	1.6568	2	544.784	21.7379
LOC_Os04g42320.1 protein	AT hook motif family protein, expressed	92.4514	6.43018							3.77458	2	2
	Sequence	# PSMs	# Proteins	# Protein Groups	Protein Group Accessions	Modifications	MH+ [Da]	# Missed Cleavages	Leptotene	XCorr Leptotene	Charge Leptotene	m/z [Da] Leptotene	RT Leptotene	Zygotene	XCorr Zygotene	Charge Zygotene	m/z [Da] Zygotene	RT Zygotene	Pachytene	XCorr Pachytene	Charge Pachytene	m/z [Da] Pachytene	RT Pachytene	Diplotene	XCorr Diplotene	Charge Diplotene	m/z [Da] Diplotene	RT Diplotene	Diakinesis	XCorr Diakinesis	Charge Diakinesis	m/z [Da] Diakinesis	RT Diakinesis
	FTSLPDADDELLR	1	1	1	LOC_Os04g42320.1 protein		1491.73	0											High	1.88387	2	746.37	73.045
	ELLDHSVPDIK	1	1	1	LOC_Os04g42320.1 protein		1265.68	0											High	1.89071	2	633.341	53.5684
LOC_Os07g08710.1 protein	AT hook-containing DNA-binding protein, putative, expressed	28.5132	10.521	18.6043	7	7	11.4751	4	4	9.76908	4	4				9.83988	4	4
	Sequence	# PSMs	# Proteins	# Protein Groups	Protein Group Accessions	Modifications	MH+ [Da]	# Missed Cleavages	Leptotene	XCorr Leptotene	Charge Leptotene	m/z [Da] Leptotene	RT Leptotene	Zygotene	XCorr Zygotene	Charge Zygotene	m/z [Da] Zygotene	RT Zygotene	Pachytene	XCorr Pachytene	Charge Pachytene	m/z [Da] Pachytene	RT Pachytene	Diplotene	XCorr Diplotene	Charge Diplotene	m/z [Da] Diplotene	RT Diplotene	Diakinesis	XCorr Diakinesis	Charge Diakinesis	m/z [Da] Diakinesis	RT Diakinesis
	LSSTRPAAPAAADAKPK	4	2	1	LOC_Os07g08710.1 protein		1651.91	0	High	3.96127	3	551.31	25.3562	High	4.24392	3	551.31	25.6867	High	3.36374	2	826.461	23.1934						High	3.41051	3	551.307	23.0451
	IKVAAAPAAKPK	2	1	1	LOC_Os07g08710.1 protein		1164.75	1	High	2.88236	2	582.877	22.1393						High	2.31659	2	582.877	19.2341
	TATSPVKPR	3	2	1	LOC_Os07g08710.1 protein		956.553	0	High	2.43679	2	478.78	15.0631	High	1.77263	2	478.78	15.4661											High	2.41419	2	478.778	11.5242
	KASVAAAPAAR	4	3	1	LOC_Os07g08710.1 protein		1012.59	1	High	1.79541	2	506.799	15.9665	High	2.63119	2	506.799	16.666	High	1.82679	2	506.799	12.793						High	2.15061	2	506.797	12.2445
	ASVAAAPAAR	4	3	1	LOC_Os07g08710.1 protein		884.497	0	High	2.22857	2	442.752	20.3206	High	2.82741	2	442.752	20.7864	High	2.26197	2	442.752	17.9976						High	1.86457	2	442.75	17.5577
	KKASVAAAPAAR	1	1	1	LOC_Os07g08710.1 protein		1140.68	2	High	2.64251	2	570.846	12.8883
	LLSGNLKK	1	2	1	LOC_Os07g08710.1 protein		872.558	1	High	2.6574	2	436.782	25.6257
LOC_Os07g37750.1 protein	ATMIN7, putative, expressed	185.433	5.52881	16.226	6	6				7.93821	4	4
	Sequence	# PSMs	# Proteins	# Protein Groups	Protein Group Accessions	Modifications	MH+ [Da]	# Missed Cleavages	Leptotene	XCorr Leptotene	Charge Leptotene	m/z [Da] Leptotene	RT Leptotene	Zygotene	XCorr Zygotene	Charge Zygotene	m/z [Da] Zygotene	RT Zygotene	Pachytene	XCorr Pachytene	Charge Pachytene	m/z [Da] Pachytene	RT Pachytene	Diplotene	XCorr Diplotene	Charge Diplotene	m/z [Da] Diplotene	RT Diplotene	Diakinesis	XCorr Diakinesis	Charge Diakinesis	m/z [Da] Diakinesis	RT Diakinesis
	VLEGTQAELVLQPLR	2	1	1	LOC_Os07g37750.1 protein		1665.95	0	High	3.78304	2	833.48	81.2075						High	2.80331	2	833.478	79.842
	LIENNATSVAHFLK	1	1	1	LOC_Os07g37750.1 protein		1556.84	0	High	3.00327	2	778.922	65.0764
	CITQLLLLGAIDSIQKR	2	1	1	LOC_Os07g37750.1 protein	C1(Carbamidomethyl)	1942.12	1	High	2.95413	3	648.045	109.964						High	2.15332	3	648.043	109.116
	VLLNAVASNR	1	1	1	LOC_Os07g37750.1 protein		1056.61	0	High	2.39082	2	528.811	44.716
	ITLGDALSLNR	1	1	1	LOC_Os07g37750.1 protein		1172.67	0	High	2.03835	2	586.837	74.859
	GSSLQCLVSILK	1	1	1	LOC_Os07g37750.1 protein	C6(Carbamidomethyl)	1304.72	0											High	2.98157	2	652.865	93.8719
	GLIVDCIVQLIK	1	1	1	LOC_Os07g37750.1 protein	C6(Carbamidomethyl)	1370.81	0	High	2.05639	2	685.908	113.572
	DALLLFR	1	1	1	LOC_Os07g37750.1 protein		847.505	0											High	1.10218	2	424.256	80.4923
LOC_Os10g17280.1 protein	ATP synthase gamma chain, putative, expressed	35.2383	9.02686													7.29825	2	2
	Sequence	# PSMs	# Proteins	# Protein Groups	Protein Group Accessions	Modifications	MH+ [Da]	# Missed Cleavages	Leptotene	XCorr Leptotene	Charge Leptotene	m/z [Da] Leptotene	RT Leptotene	Zygotene	XCorr Zygotene	Charge Zygotene	m/z [Da] Zygotene	RT Zygotene	Pachytene	XCorr Pachytene	Charge Pachytene	m/z [Da] Pachytene	RT Pachytene	Diplotene	XCorr Diplotene	Charge Diplotene	m/z [Da] Diplotene	RT Diplotene	Diakinesis	XCorr Diakinesis	Charge Diakinesis	m/z [Da] Diakinesis	RT Diakinesis
	VGDLDSYEIEGGETK	1	1	1	LOC_Os10g17280.1 protein		1611.73	0																					High	4.42968	2	806.369	54.3616
	NPINYTQIAVLADDILK	1	1	1	LOC_Os10g17280.1 protein		1901.04	0																					High	2.86857	3	634.353	121.769
LOC_Os12g14930.1 protein	ATP synthase protein MI25, putative, expressed	22.1057	8.88037													5.16839	2	2
	Sequence	# PSMs	# Proteins	# Protein Groups	Protein Group Accessions	Modifications	MH+ [Da]	# Missed Cleavages	Leptotene	XCorr Leptotene	Charge Leptotene	m/z [Da] Leptotene	RT Leptotene	Zygotene	XCorr Zygotene	Charge Zygotene	m/z [Da] Zygotene	RT Zygotene	Pachytene	XCorr Pachytene	Charge Pachytene	m/z [Da] Pachytene	RT Pachytene	Diplotene	XCorr Diplotene	Charge Diplotene	m/z [Da] Diplotene	RT Diplotene	Diakinesis	XCorr Diakinesis	Charge Diakinesis	m/z [Da] Diakinesis	RT Diakinesis
	ICSAVVESLPTAR	1	1	1	LOC_Os12g14930.1 protein	C2(Carbamidomethyl)	1402.73	0																					High	2.96827	2	701.869	57.8461
	EAFVPIDLIR	1	1	1	LOC_Os12g14930.1 protein		1172.66	0																					High	2.20012	2	586.836	91.9766
LOC_Os01g08350.1 protein	ATP synthase subunit alpha, mitochondrial, putative, expressed	12.3596	5.96045	5.80478	2	2	5.67236	2	2
	Sequence	# PSMs	# Proteins	# Protein Groups	Protein Group Accessions	Modifications	MH+ [Da]	# Missed Cleavages	Leptotene	XCorr Leptotene	Charge Leptotene	m/z [Da] Leptotene	RT Leptotene	Zygotene	XCorr Zygotene	Charge Zygotene	m/z [Da] Zygotene	RT Zygotene	Pachytene	XCorr Pachytene	Charge Pachytene	m/z [Da] Pachytene	RT Pachytene	Diplotene	XCorr Diplotene	Charge Diplotene	m/z [Da] Diplotene	RT Diplotene	Diakinesis	XCorr Diakinesis	Charge Diakinesis	m/z [Da] Diakinesis	RT Diakinesis
	VVDALGVPIDGK	2	1	1	LOC_Os01g08350.1 protein		1182.67	0	High	2.91019	2	591.84	62.7871	High	2.95437	2	591.841	62.5578
	TGSIVDVPAGK	2	2	2	LOC_Os01g08350.1 protein;LOC_Os09g08910.1 protein		1043.57	0	High	2.89458	2	522.29	41.0635	High	2.718	2	522.291	41.0189
LOC_Os04g16740.1 protein	ATP synthase subunit alpha, putative, expressed	55.6305	6.25244				2.94841	2	2
	Sequence	# PSMs	# Proteins	# Protein Groups	Protein Group Accessions	Modifications	MH+ [Da]	# Missed Cleavages	Leptotene	XCorr Leptotene	Charge Leptotene	m/z [Da] Leptotene	RT Leptotene	Zygotene	XCorr Zygotene	Charge Zygotene	m/z [Da] Zygotene	RT Zygotene	Pachytene	XCorr Pachytene	Charge Pachytene	m/z [Da] Pachytene	RT Pachytene	Diplotene	XCorr Diplotene	Charge Diplotene	m/z [Da] Diplotene	RT Diplotene	Diakinesis	XCorr Diakinesis	Charge Diakinesis	m/z [Da] Diakinesis	RT Diakinesis
	ELIIGDRQTGK	1	3	2	LOC_Os04g16740.1 protein;LOC_Os09g08910.1 protein		1229.69	1						High	2.94841	2	615.347	35.6158
	LIESPAPGIISR	1	2	1	LOC_Os04g16740.1 protein		1252.73	0						High	1.46769	2	626.87	59.3202
LOC_Os01g49190.1 protein	ATP synthase, putative, expressed	59.426	6.55127	44.7474	12	15	22.6909	8	8	39.0047	12	13	5.27468	2	2	46.9146	13	16
	Sequence	# PSMs	# Proteins	# Protein Groups	Protein Group Accessions	Modifications	MH+ [Da]	# Missed Cleavages	Leptotene	XCorr Leptotene	Charge Leptotene	m/z [Da] Leptotene	RT Leptotene	Zygotene	XCorr Zygotene	Charge Zygotene	m/z [Da] Zygotene	RT Zygotene	Pachytene	XCorr Pachytene	Charge Pachytene	m/z [Da] Pachytene	RT Pachytene	Diplotene	XCorr Diplotene	Charge Diplotene	m/z [Da] Diplotene	RT Diplotene	Diakinesis	XCorr Diakinesis	Charge Diakinesis	m/z [Da] Diakinesis	RT Diakinesis
	FTQANSEVSALLGR	4	2	2	LOC_Os01g49190.1 protein;LOC_Os05g47980.1 protein		1492.77	0	High	4.43775	2	746.89	73.3926	High	4.29535	2	746.891	72.9733	High	3.81045	2	746.891	71.5434						High	4.38646	2	746.889	72.5952
	LVLEVAQHLGENMVR	4	2	2	LOC_Os01g49190.1 protein;LOC_Os05g47980.1 protein	M13(Oxidation)	1723.92	0	High	3.8421	2	862.463	65.7302	High	1.64179	3	575.31	65.5462	High	2.71385	3	575.311	64.0594
	DAEGQDVLLFIDNIFR	3	2	2	LOC_Os05g47980.1 protein;LOC_Os01g49190.1 protein		1864.93	0	High	3.82882	2	932.973	126.267						High	3.55904	2	932.978	126.342						High	4.38458	2	932.971	125.664
	TVLIMELINNVAK	4	2	2	LOC_Os01g49190.1 protein;LOC_Os05g47980.1 protein	M5(Oxidation)	1473.83	0	High	3.78687	2	737.422	114.511	High	4.06608	2	737.419	98.6851	High	3.13185	2	737.419	98.4225
	VLNTGSPITVPVGR	5	2	2	LOC_Os01g49190.1 protein;LOC_Os05g47980.1 protein		1409.82	0	High	3.56604	2	705.413	62.5144	High	3.38325	2	705.409	61.9624	High	3.28124	2	705.409	61.1509	High	3.07675	2	705.41	63.5593	High	2.84304	2	705.406	61.0726
	MLSPHVLGEDHYNTAR	3	2	2	LOC_Os01g49190.1 protein;LOC_Os05g47980.1 protein	M1(Oxidation)	1855.88	0	High	3.24536	3	619.296	41.8456						High	3.76383	2	928.443	39.8034
	AHGGFSVFAGVGER	6	2	2	LOC_Os01g49190.1 protein;LOC_Os05g47980.1 protein		1390.68	0	High	3.01794	3	464.233	62.3866	High	2.77771	3	464.234	62.1651	High	3.22789	2	695.844	60.3202						High	3.21878	2	695.844	61.3143
	TIAMDGTEGLVR	3	2	2	LOC_Os01g49190.1 protein;LOC_Os05g47980.1 protein	M4(Oxidation)	1278.63	0	High	2.73856	2	639.821	44.9154	High	2.30447	2	639.821	44.5579	High	2.56637	2	639.822	42.8438
	VGLTGLTVAEHFR	4	2	2	LOC_Os01g49190.1 protein;LOC_Os05g47980.1 protein		1399.77	0	High	2.71691	3	467.263	71.6349						High	3.19706	2	700.389	69.6013						High	2.84014	2	700.385	70.4512
	VVDLLAPYQR	5	2	2	LOC_Os01g49190.1 protein;LOC_Os05g47980.1 protein		1173.66	0	High	2.71646	2	587.336	70.5935	High	3.3533	2	587.335	70.628	High	2.6874	2	587.335	69.0684	High	2.19793	2	587.335	72.1436	High	2.30999	2	587.332	69.3759
	IGLFGGAGVGK	4	2	2	LOC_Os01g49190.1 protein;LOC_Os05g47980.1 protein		975.562	0	High	2.59466	2	488.285	64.1154	High	2.5107	2	488.285	63.7237	High	2.10316	2	488.285	61.8587						High	1.98169	2	488.283	62.3641
	MLSPHVLGEDHYNTAR	1	2	2	LOC_Os05g47980.1 protein;LOC_Os01g49190.1 protein		1839.87	0																					High	3.33717	2	920.439	46.5608
	CALVYGQMNEPPGAR	1	2	2	LOC_Os05g47980.1 protein;LOC_Os01g49190.1 protein	C1(Carbamidomethyl)	1662.76	0																					High	2.93345	2	831.885	53.2258
	TIAMDGTEGLVR	1	2	2	LOC_Os05g47980.1 protein;LOC_Os01g49190.1 protein		1262.64	0																					High	2.57889	2	631.822	55.9679
	IMNVIGEPIDEK	1	2	2	LOC_Os05g47980.1 protein;LOC_Os01g49190.1 protein		1357.7	0																					High	2.07602	2	679.353	62.185
	LVLEVAQHLGENMVR	2	2	2	LOC_Os05g47980.1 protein;LOC_Os01g49190.1 protein		1707.92	0																					High	3.77996	2	854.461	78.4909
	TVLIMELINNVAK	1	2	2	LOC_Os05g47980.1 protein;LOC_Os01g49190.1 protein		1457.84	0																					High	3.41902	2	729.422	117.837
	ESVQSFQGVLDGK	1	1	1	LOC_Os01g49190.1 protein		1393.7	0	High	1.46707	2	697.352	65.0423
	TREGNDLYR	1	2	2	LOC_Os01g49190.1 protein;LOC_Os05g47980.1 protein		1123.55	1											High	1.84703	2	562.279	17.3283
LOC_Os01g51380.1 protein	ATP synthase, putative, expressed	54.2457	5.14795	6.99022	2	2	11.6571	4	4	11.5458	4	4				3.97986	3	3
	Sequence	# PSMs	# Proteins	# Protein Groups	Protein Group Accessions	Modifications	MH+ [Da]	# Missed Cleavages	Leptotene	XCorr Leptotene	Charge Leptotene	m/z [Da] Leptotene	RT Leptotene	Zygotene	XCorr Zygotene	Charge Zygotene	m/z [Da] Zygotene	RT Zygotene	Pachytene	XCorr Pachytene	Charge Pachytene	m/z [Da] Pachytene	RT Pachytene	Diplotene	XCorr Diplotene	Charge Diplotene	m/z [Da] Diplotene	RT Diplotene	Diakinesis	XCorr Diakinesis	Charge Diakinesis	m/z [Da] Diakinesis	RT Diakinesis
	IALTTAEYLAYECGK	3	2	1	LOC_Os01g51380.1 protein	C13(Carbamidomethyl)	1702.84	0	High	3.64693	2	851.921	74.7212	High	4.15071	2	851.922	74.4083	High	4.58058	2	851.922	73.1795
	VTLFLNLANDPTIER	3	2	1	LOC_Os01g51380.1 protein		1715.93	0	High	3.34329	2	858.47	92.1762	High	3.34492	2	858.472	91.7444	High	3.40635	2	858.47	90.9332
	QIYPPINVLPSLSR	1	2	1	LOC_Os01g51380.1 protein		1596.91	0						High	2.41182	2	798.957	91.4862
	YQEIVNIR	3	2	1	LOC_Os01g51380.1 protein		1034.56	0						High	1.74963	2	517.786	51.1751	High	1.80327	2	517.785	49.2666						High	1.68559	2	517.784	49.8196
	KFVTQGAYDTR	1	2	1	LOC_Os01g51380.1 protein		1285.65	1																					High	2.29427	2	643.327	30.1718
	TLDQYYSR	1	2	1	LOC_Os01g51380.1 protein		1045.49	0																					High	1.31377	2	523.249	37.1271
	TVSGVAGPLVILDK	1	2	1	LOC_Os01g51380.1 protein		1368.81	0											High	1.75559	2	684.909	80.2035
LOC_Os02g07870.1 protein	ATP synthase, putative, expressed	68.5479	5.52881	6.34442	2	2	12.635	4	4	16.01	5	5				8.40097	3	3
	Sequence	# PSMs	# Proteins	# Protein Groups	Protein Group Accessions	Modifications	MH+ [Da]	# Missed Cleavages	Leptotene	XCorr Leptotene	Charge Leptotene	m/z [Da] Leptotene	RT Leptotene	Zygotene	XCorr Zygotene	Charge Zygotene	m/z [Da] Zygotene	RT Zygotene	Pachytene	XCorr Pachytene	Charge Pachytene	m/z [Da] Pachytene	RT Pachytene	Diplotene	XCorr Diplotene	Charge Diplotene	m/z [Da] Diplotene	RT Diplotene	Diakinesis	XCorr Diakinesis	Charge Diakinesis	m/z [Da] Diakinesis	RT Diakinesis
	LAADTPLLTGQR	4	3	2	LOC_Os02g07870.1 protein;LOC_Os06g45120.1 protein		1255.7	0	High	3.77105	2	628.354	55.0649	High	3.51694	2	628.354	54.6856	High	3.47982	2	628.354	53.1931						High	3.19338	2	628.351	53.362
	LYDDLTAGFR	2	1	1	LOC_Os02g07870.1 protein		1170.58	0	High	2.57336	2	585.795	69.6546	High	1.89493	2	585.795	69.4021
	TTLVANTSNMPVAAR	2	3	2	LOC_Os02g07870.1 protein;LOC_Os06g45120.1 protein	M10(Oxidation)	1561.8	0						High	3.55061	2	781.404	38.5438	High	3.55638	2	781.404	36.5939
	LAEMPADSGYPAYLAAR	2	3	2	LOC_Os02g07870.1 protein;LOC_Os06g45120.1 protein	M4(Oxidation)	1811.87	0						High	3.67249	2	906.441	62.456	High	3.27076	2	906.431	61.1609
	DALAESDKITLETAK	1	3	2	LOC_Os02g07870.1 protein;LOC_Os06g45120.1 protein		1604.84	1											High	3.70028	2	802.925	52.4649
	TTLVANTSNMPVAAR	1	3	2	LOC_Os06g45120.1 protein;LOC_Os02g07870.1 protein		1545.8	0																					High	3.52728	2	773.402	50.7852
	SGDVYIPR	2	3	2	LOC_Os02g07870.1 protein;LOC_Os06g45120.1 protein		906.468	0											High	2.00279	2	453.738	38.5434						High	1.68031	2	453.736	38.433
LOC_Os05g47980.1 protein	ATP synthase, putative, expressed	58.8978	6.3667	44.7474	11	14	22.6909	8	8	40.7912	13	14	5.27468	2	2	48.8271	14	17
	Sequence	# PSMs	# Proteins	# Protein Groups	Protein Group Accessions	Modifications	MH+ [Da]	# Missed Cleavages	Leptotene	XCorr Leptotene	Charge Leptotene	m/z [Da] Leptotene	RT Leptotene	Zygotene	XCorr Zygotene	Charge Zygotene	m/z [Da] Zygotene	RT Zygotene	Pachytene	XCorr Pachytene	Charge Pachytene	m/z [Da] Pachytene	RT Pachytene	Diplotene	XCorr Diplotene	Charge Diplotene	m/z [Da] Diplotene	RT Diplotene	Diakinesis	XCorr Diakinesis	Charge Diakinesis	m/z [Da] Diakinesis	RT Diakinesis
	FTQANSEVSALLGR	4	2	2	LOC_Os01g49190.1 protein;LOC_Os05g47980.1 protein		1492.77	0	High	4.43775	2	746.89	73.3926	High	4.29535	2	746.891	72.9733	High	3.81045	2	746.891	71.5434						High	4.38646	2	746.889	72.5952
	LVLEVAQHLGENMVR	4	2	2	LOC_Os01g49190.1 protein;LOC_Os05g47980.1 protein	M13(Oxidation)	1723.92	0	High	3.8421	2	862.463	65.7302	High	1.64179	3	575.31	65.5462	High	2.71385	3	575.311	64.0594
	DAEGQDVLLFIDNIFR	3	2	2	LOC_Os05g47980.1 protein;LOC_Os01g49190.1 protein		1864.93	0	High	3.82882	2	932.973	126.267						High	3.55904	2	932.978	126.342						High	4.38458	2	932.971	125.664
	TVLIMELINNVAK	4	2	2	LOC_Os01g49190.1 protein;LOC_Os05g47980.1 protein	M5(Oxidation)	1473.83	0	High	3.78687	2	737.422	114.511	High	4.06608	2	737.419	98.6851	High	3.13185	2	737.419	98.4225
	VLNTGSPITVPVGR	5	2	2	LOC_Os01g49190.1 protein;LOC_Os05g47980.1 protein		1409.82	0	High	3.56604	2	705.413	62.5144	High	3.38325	2	705.409	61.9624	High	3.28124	2	705.409	61.1509	High	3.07675	2	705.41	63.5593	High	2.84304	2	705.406	61.0726
	MLSPHVLGEDHYNTAR	3	2	2	LOC_Os01g49190.1 protein;LOC_Os05g47980.1 protein	M1(Oxidation)	1855.88	0	High	3.24536	3	619.296	41.8456						High	3.76383	2	928.443	39.8034
	AHGGFSVFAGVGER	6	2	2	LOC_Os01g49190.1 protein;LOC_Os05g47980.1 protein		1390.68	0	High	3.01794	3	464.233	62.3866	High	2.77771	3	464.234	62.1651	High	3.22789	2	695.844	60.3202						High	3.21878	2	695.844	61.3143
	TIAMDGTEGLVR	3	2	2	LOC_Os01g49190.1 protein;LOC_Os05g47980.1 protein	M4(Oxidation)	1278.63	0	High	2.73856	2	639.821	44.9154	High	2.30447	2	639.821	44.5579	High	2.56637	2	639.822	42.8438
	VGLTGLTVAEHFR	4	2	2	LOC_Os01g49190.1 protein;LOC_Os05g47980.1 protein		1399.77	0	High	2.71691	3	467.263	71.6349						High	3.19706	2	700.389	69.6013						High	2.84014	2	700.385	70.4512
	VVDLLAPYQR	5	2	2	LOC_Os01g49190.1 protein;LOC_Os05g47980.1 protein		1173.66	0	High	2.71646	2	587.336	70.5935	High	3.3533	2	587.335	70.628	High	2.6874	2	587.335	69.0684	High	2.19793	2	587.335	72.1436	High	2.30999	2	587.332	69.3759
	IGLFGGAGVGK	4	2	2	LOC_Os01g49190.1 protein;LOC_Os05g47980.1 protein		975.562	0	High	2.59466	2	488.285	64.1154	High	2.5107	2	488.285	63.7237	High	2.10316	2	488.285	61.8587						High	1.98169	2	488.283	62.3641
	MLSPHVLGEDHYNTAR	1	2	2	LOC_Os05g47980.1 protein;LOC_Os01g49190.1 protein		1839.87	0																					High	3.33717	2	920.439	46.5608
	CALVYGQMNEPPGAR	1	2	2	LOC_Os05g47980.1 protein;LOC_Os01g49190.1 protein	C1(Carbamidomethyl)	1662.76	0																					High	2.93345	2	831.885	53.2258
	TIAMDGTEGLVR	1	2	2	LOC_Os05g47980.1 protein;LOC_Os01g49190.1 protein		1262.64	0																					High	2.57889	2	631.822	55.9679
	IMNVIGEPIDEK	1	2	2	LOC_Os05g47980.1 protein;LOC_Os01g49190.1 protein		1357.7	0																					High	2.07602	2	679.353	62.185
	LVLEVAQHLGENMVR	2	2	2	LOC_Os05g47980.1 protein;LOC_Os01g49190.1 protein		1707.92	0																					High	3.77996	2	854.461	78.4909
	TVLIMELINNVAK	1	2	2	LOC_Os05g47980.1 protein;LOC_Os01g49190.1 protein		1457.84	0																					High	3.41902	2	729.422	117.837
	EAAPPAPATGK	2	1	1	LOC_Os05g47980.1 protein		1009.53	0											High	1.78643	2	505.27	18.3408						High	1.91258	2	505.267	18.0707
	TREGNDLYR	1	2	2	LOC_Os01g49190.1 protein;LOC_Os05g47980.1 protein		1123.55	1											High	1.84703	2	562.279	17.3283
LOC_Os06g45120.1 protein	ATP synthase, putative, expressed	68.4257	5.33838	10.0682	3	3	17.7192	5	5	24.5436	7	8				8.40097	3	3
	Sequence	# PSMs	# Proteins	# Protein Groups	Protein Group Accessions	Modifications	MH+ [Da]	# Missed Cleavages	Leptotene	XCorr Leptotene	Charge Leptotene	m/z [Da] Leptotene	RT Leptotene	Zygotene	XCorr Zygotene	Charge Zygotene	m/z [Da] Zygotene	RT Zygotene	Pachytene	XCorr Pachytene	Charge Pachytene	m/z [Da] Pachytene	RT Pachytene	Diplotene	XCorr Diplotene	Charge Diplotene	m/z [Da] Diplotene	RT Diplotene	Diakinesis	XCorr Diakinesis	Charge Diakinesis	m/z [Da] Diakinesis	RT Diakinesis
	LAADTPLLTGQR	4	3	2	LOC_Os02g07870.1 protein;LOC_Os06g45120.1 protein		1255.7	0	High	3.77105	2	628.354	55.0649	High	3.51694	2	628.354	54.6856	High	3.47982	2	628.354	53.1931						High	3.19338	2	628.351	53.362
	NIIHFNTLANQAVER	4	1	1	LOC_Os06g45120.1 protein		1739.92	0	High	3.21885	2	870.464	64.7361	High	3.45856	2	870.465	64.4352	High	2.96265	3	580.644	62.87
	EASIYTGITIAEYFR	3	2	1	LOC_Os06g45120.1 protein		1733.87	0	High	3.07828	2	867.44	102.361	High	3.52057	2	867.441	101.617	High	2.75015	2	867.439	101.554
	TTLVANTSNMPVAAR	2	3	2	LOC_Os02g07870.1 protein;LOC_Os06g45120.1 protein	M10(Oxidation)	1561.8	0						High	3.55061	2	781.404	38.5438	High	3.55638	2	781.404	36.5939
	LAEMPADSGYPAYLAAR	2	3	2	LOC_Os02g07870.1 protein;LOC_Os06g45120.1 protein	M4(Oxidation)	1811.87	0						High	3.67249	2	906.441	62.456	High	3.27076	2	906.431	61.1609
	DALAESDKITLETAK	1	3	2	LOC_Os02g07870.1 protein;LOC_Os06g45120.1 protein		1604.84	1											High	3.70028	2	802.925	52.4649
	TTLVANTSNMPVAAR	1	3	2	LOC_Os06g45120.1 protein;LOC_Os02g07870.1 protein		1545.8	0																					High	3.52728	2	773.402	50.7852
	SGDVYIPR	2	3	2	LOC_Os02g07870.1 protein;LOC_Os06g45120.1 protein		906.468	0											High	2.00279	2	453.738	38.5434						High	1.68031	2	453.736	38.433
LOC_Os09g08910.1 protein	ATP synthase, putative, expressed	55.2908	6.34131	29.5166	10	14	30.3337	10	12	19.701	9	10	11.395	4	4	11.9453	5	6
	Sequence	# PSMs	# Proteins	# Protein Groups	Protein Group Accessions	Modifications	MH+ [Da]	# Missed Cleavages	Leptotene	XCorr Leptotene	Charge Leptotene	m/z [Da] Leptotene	RT Leptotene	Zygotene	XCorr Zygotene	Charge Zygotene	m/z [Da] Zygotene	RT Zygotene	Pachytene	XCorr Pachytene	Charge Pachytene	m/z [Da] Pachytene	RT Pachytene	Diplotene	XCorr Diplotene	Charge Diplotene	m/z [Da] Diplotene	RT Diplotene	Diakinesis	XCorr Diakinesis	Charge Diakinesis	m/z [Da] Diakinesis	RT Diakinesis
	MTNFYTNFQVDEIGR	2	1	1	LOC_Os09g08910.1 protein	M1(Oxidation)	1850.84	0	High	3.24667	2	925.917	80.3313	High	3.78524	2	925.922	79.5215
	TAIAIDTILNQK	6	1	1	LOC_Os09g08910.1 protein		1300.75	0	High	3.12806	2	650.877	75.7776	High	3.36602	2	650.877	75.5586	High	3.49416	2	650.876	75.0839	High	3.54598	2	650.878	78.1962
	AAELTTLLESR	5	1	1	LOC_Os09g08910.1 protein		1203.65	0	High	3.09131	2	602.334	73.7002	High	2.72739	2	602.333	73.3397	High	3.22497	2	602.333	71.9692	High	3.07722	2	602.335	75.286	High	3.8923	2	602.329	72.7463
	TGSIVDVPAGK	2	2	2	LOC_Os01g08350.1 protein;LOC_Os09g08910.1 protein		1043.57	0	High	2.89458	2	522.29	41.0635	High	2.718	2	522.291	41.0189
	GIRPAINVGLSVSR	7	1	1	LOC_Os09g08910.1 protein		1438.85	0	High	2.6901	2	719.928	60.3906	High	3.0654	2	719.928	60.1168	High	2.71157	3	480.289	58.1897						High	2.97855	3	480.286	58.7788
	VVSVGDGIAR	4	1	1	LOC_Os09g08910.1 protein		972.549	0	High	2.62159	2	486.777	39.2841	High	3.11184	2	486.778	39.4806	High	2.86033	2	486.778	37.3714	High	2.02972	2	486.778	39.9986
	EAFPGDVFYLHSR	5	1	1	LOC_Os09g08910.1 protein		1537.74	0	High	2.60018	2	769.376	75.8379	High	1.60153	3	513.253	75.4749	High	1.84477	2	769.378	73.779
	AILSTINPELLK	5	1	1	LOC_Os09g08910.1 protein		1311.79	0	High	2.18272	2	656.397	81.6031	High	2.22009	2	656.398	81.2431	High	2.83077	2	656.398	80.1361	High	2.74205	2	656.399	82.7385	High	2.17154	2	656.395	80.4313
	SFNEKGGLTNER	3	1	1	LOC_Os09g08910.1 protein		1351.66	1	High	1.89921	3	451.225	29.4585	High	1.81643	2	676.334	29.6256
	ELIIGDRQTGK	1	3	2	LOC_Os04g16740.1 protein;LOC_Os09g08910.1 protein		1229.69	1						High	2.94841	2	615.347	35.6158
	VEVKAPGIIER	1	1	1	LOC_Os09g08910.1 protein		1210.72	1											High	1.58249	3	404.244	45.7066
	SVHEPMQTGLK	1	3	2	LOC_Os12g34154.1 protein;LOC_Os09g08910.1 protein	M6(Oxidation)	1242.62	0	High	2.4591	3	414.878	23.6125
	SVHEPMQTGLK	1	3	2	LOC_Os12g34154.1 protein;LOC_Os09g08910.1 protein		1226.62	0																					High	1.59723	2	613.811	29.1848
	DNGMHALIIYDDLSK	1	1	1	LOC_Os09g08910.1 protein	M4(Oxidation)	1720.83	0											High	2.73447	2	860.918	68.1008
	ELIIGDR	2	1	1	LOC_Os09g08910.1 protein		815.463	0											High	1.55426	2	408.235	40.3721						High	1.38265	2	408.233	39.5745
LOC_Os04g56590.1 protein	ATP/GTP binding protein, putative, expressed	40.2316	6.12549													4.87974	2	2
	Sequence	# PSMs	# Proteins	# Protein Groups	Protein Group Accessions	Modifications	MH+ [Da]	# Missed Cleavages	Leptotene	XCorr Leptotene	Charge Leptotene	m/z [Da] Leptotene	RT Leptotene	Zygotene	XCorr Zygotene	Charge Zygotene	m/z [Da] Zygotene	RT Zygotene	Pachytene	XCorr Pachytene	Charge Pachytene	m/z [Da] Pachytene	RT Pachytene	Diplotene	XCorr Diplotene	Charge Diplotene	m/z [Da] Diplotene	RT Diplotene	Diakinesis	XCorr Diakinesis	Charge Diakinesis	m/z [Da] Diakinesis	RT Diakinesis
	EFNWNFENLEK	1	1	1	LOC_Os04g56590.1 protein		1469.67	0																					High	2.52604	2	735.337	86.4455
	VKDEVLPEDEKEK	1	1	1	LOC_Os04g56590.1 protein		1557.79	2																					High	2.3537	3	519.936	23.7225
LOC_Os03g59590.1 protein	ATP/GTP/Ca++ binding protein, putative, expressed	71.3266	5.69385	18.0517	6	6	17.6737	6	6	21.3044	7	7				42.1549	14	15
	Sequence	# PSMs	# Proteins	# Protein Groups	Protein Group Accessions	Modifications	MH+ [Da]	# Missed Cleavages	Leptotene	XCorr Leptotene	Charge Leptotene	m/z [Da] Leptotene	RT Leptotene	Zygotene	XCorr Zygotene	Charge Zygotene	m/z [Da] Zygotene	RT Zygotene	Pachytene	XCorr Pachytene	Charge Pachytene	m/z [Da] Pachytene	RT Pachytene	Diplotene	XCorr Diplotene	Charge Diplotene	m/z [Da] Diplotene	RT Diplotene	Diakinesis	XCorr Diakinesis	Charge Diakinesis	m/z [Da] Diakinesis	RT Diakinesis
	NVLGGLSLEGFLSK	2	1	1	LOC_Os03g59590.1 protein		1433.8	0	High	3.82413	2	717.403	103.328																High	3.31257	2	717.401	103.473
	APDQTLELTGQAIDFLR	4	1	1	LOC_Os03g59590.1 protein		1887.98	0	High	3.14778	2	944.496	99.3033	High	2.84407	2	944.5	98.9892	High	4.08008	2	944.493	98.4848						High	3.38896	2	944.497	99.4273
	FAANTVELSGSRK	2	1	1	LOC_Os03g59590.1 protein		1379.73	1	High	3.04161	2	690.367	38.9702	High	2.57648	2	690.367	39.2146
	LSTFWLPELR	3	1	1	LOC_Os03g59590.1 protein		1261.69	0	High	2.70091	2	631.35	99.6655						High	2.17021	2	631.351	98.346						High	2.58294	2	631.35	99.3222
	TALLQSFLGR	4	1	1	LOC_Os03g59590.1 protein		1105.63	0	High	2.56127	2	553.322	86.0615	High	2.7372	2	553.322	85.6991	High	2.7447	2	553.323	84.348						High	2.89445	2	553.321	84.8585
	EIETCIECSALR	2	2	1	LOC_Os03g59590.1 protein	C5(Carbamidomethyl); C8(Carbamidomethyl)	1480.67	0						High	2.9886	2	740.841	57.712											High	3.1745	2	740.839	57.1484
	QIQVPEVFYYAQK	4	1	1	LOC_Os03g59590.1 protein		1612.83	0						High	2.68931	2	806.923	85.012	High	2.66114	2	806.922	83.9299						High	2.81454	3	538.282	84.7388
	SSLVVSVATEAFPENVPR	3	1	1	LOC_Os03g59590.1 protein		1902	0						High	3.83804	2	951.504	87.2545	High	3.62263	2	951.497	86.6094						High	3.74062	2	951.499	87.0509
	LQLKAPVIVVGCK	1	1	1	LOC_Os03g59590.1 protein	C12(Carbamidomethyl)	1424.86	1											High	3.09578	2	712.935	64.7455
	NVFQCYVFGPR	2	2	1	LOC_Os03g59590.1 protein	C5(Carbamidomethyl)	1386.66	0											High	2.92982	2	693.834	79.7393						High	2.79115	2	693.832	80.7085
	VPITIVDTSSSPEHR	1	1	1	LOC_Os03g59590.1 protein		1637.84	0																					High	2.90376	2	819.425	47.8429
	DDLDQSPLALQESTR	1	1	1	LOC_Os03g59590.1 protein		1687.8	0																					High	2.77776	2	844.405	61.0999
	DGALSDVELNDFQVK	1	1	1	LOC_Os03g59590.1 protein		1649.79	0																					High	3.0359	2	825.399	79.5898
	VVVIGDPGTGK	1	2	1	LOC_Os03g59590.1 protein		1041.59	0																					High	2.10906	2	521.298	37.5459
	GRLETTWTVLR	2	1	1	LOC_Os03g59590.1 protein		1331.74	1	High	2.776	2	666.375	63.1351																High	1.87455	2	666.372	61.7319
	CFNAPLQPTEIAGVKR	1	1	1	LOC_Os03g59590.1 protein	C1(Carbamidomethyl)	1800.94	1																					High	2.19851	3	600.984	61.8127
LOC_Os11g34350.1 protein	ATP-binding cassette sub-family E member 1, putative, expressed	68.0595	7.82568							7.29792	2	2				12.7625	5	5
	Sequence	# PSMs	# Proteins	# Protein Groups	Protein Group Accessions	Modifications	MH+ [Da]	# Missed Cleavages	Leptotene	XCorr Leptotene	Charge Leptotene	m/z [Da] Leptotene	RT Leptotene	Zygotene	XCorr Zygotene	Charge Zygotene	m/z [Da] Zygotene	RT Zygotene	Pachytene	XCorr Pachytene	Charge Pachytene	m/z [Da] Pachytene	RT Pachytene	Diplotene	XCorr Diplotene	Charge Diplotene	m/z [Da] Diplotene	RT Diplotene	Diakinesis	XCorr Diakinesis	Charge Diakinesis	m/z [Da] Diakinesis	RT Diakinesis
	IAETQESAEEIETYQR	2	1	1	LOC_Os11g34350.1 protein		1896.88	0											High	4.40794	2	948.944	49.7351						High	3.68586	2	948.938	50.3509
	EGINIFLAGFVPTENLR	1	1	1	LOC_Os11g34350.1 protein		1890.02	0											High	2.88998	2	945.512	112.542
	AVQGNVGQVLDQKDER	1	1	1	LOC_Os11g34350.1 protein		1755.89	1																					High	3.25802	2	878.449	41.2428
	GSELQNYFTR	1	1	1	LOC_Os11g34350.1 protein		1214.58	0																					High	2.46348	2	607.793	61.5031
	FLSHLDITFR	1	1	1	LOC_Os11g34350.1 protein		1248.67	0																					High	1.65279	3	416.895	73.6617
	CPFDAIEIINLPK	1	1	1	LOC_Os11g34350.1 protein	C1(Carbamidomethyl)	1529.8	0																					High	3.35513	2	765.403	97.1552
LOC_Os01g19450.1 protein	ATP-citrate synthase subunit 1, putative, expressed	66.028	7.6792	10.5806	3	3	18.4547	5	6	16.1522	4	5				12.1037	4	4
	Sequence	# PSMs	# Proteins	# Protein Groups	Protein Group Accessions	Modifications	MH+ [Da]	# Missed Cleavages	Leptotene	XCorr Leptotene	Charge Leptotene	m/z [Da] Leptotene	RT Leptotene	Zygotene	XCorr Zygotene	Charge Zygotene	m/z [Da] Zygotene	RT Zygotene	Pachytene	XCorr Pachytene	Charge Pachytene	m/z [Da] Pachytene	RT Pachytene	Diplotene	XCorr Diplotene	Charge Diplotene	m/z [Da] Diplotene	RT Diplotene	Diakinesis	XCorr Diakinesis	Charge Diakinesis	m/z [Da] Diakinesis	RT Diakinesis
	AGKDLVSSLVSGLLTIGPR	6	2	1	LOC_Os01g19450.1 protein		1883.1	1	High	3.74889	3	628.37	118.6	High	4.44984	2	942.055	117.595	High	4.46048	2	942.056	117.677						High	3.91386	3	628.369	122.807
	VVAIIAEGVPESDTK	3	2	1	LOC_Os01g19450.1 protein		1527.83	0	High	3.70305	2	764.419	61.7664	High	3.2909	2	764.415	61.4985											High	2.99682	2	764.412	60.4342
	IGDTAGTIDNIIQCK	3	2	1	LOC_Os01g19450.1 protein	C14(Carbamidomethyl)	1618.8	0	High	3.12864	2	809.902	69.575	High	3.85273	2	809.908	69.262	High	3.98211	2	809.904	67.8733
	MLDFDFLCGR	1	1	1	LOC_Os01g19450.1 protein	M1(Oxidation); C8(Carbamidomethyl)	1289.57	0						High	3.00559	2	645.287	90.5941
	SAAASSMSALKQPTIR	1	1	1	LOC_Os01g19450.1 protein	M7(Oxidation)	1634.85	1											High	2.99636	2	817.93	33.7522
	FGGAIDDAAR	1	2	1	LOC_Os01g19450.1 protein		992.48	0											High	2.34386	2	496.744	35.0465
	ETPSVAGIINPGSDGFQK	1	1	1	LOC_Os01g19450.1 protein		1816.9	0																					High	2.78893	2	908.954	72.2797
	MLDFDFLCGR	1	1	1	LOC_Os01g19450.1 protein	C8(Carbamidomethyl)	1273.56	0																					High	2.40413	2	637.286	97.3266
	TTQALFYNYK	1	1	1	LOC_Os01g19450.1 protein		1248.63	0						High	1.57247	2	624.817	58.68
LOC_Os04g32560.2 protein	ATP-dependent Clp protease ATP-binding subunit clpA homolog CD4B,chloroplast precursor, putative, expressed	101.739	6.50732	5.21883	2	2				5.82626	2	2
	Sequence	# PSMs	# Proteins	# Protein Groups	Protein Group Accessions	Modifications	MH+ [Da]	# Missed Cleavages	Leptotene	XCorr Leptotene	Charge Leptotene	m/z [Da] Leptotene	RT Leptotene	Zygotene	XCorr Zygotene	Charge Zygotene	m/z [Da] Zygotene	RT Zygotene	Pachytene	XCorr Pachytene	Charge Pachytene	m/z [Da] Pachytene	RT Pachytene	Diplotene	XCorr Diplotene	Charge Diplotene	m/z [Da] Diplotene	RT Diplotene	Diakinesis	XCorr Diakinesis	Charge Diakinesis	m/z [Da] Diakinesis	RT Diakinesis
	TAIAEGLAQR	2	5	4	LOC_Os02g08490.1 protein;LOC_Os03g31300.1 protein;LOC_Os04g32560.2 protein;LOC_Os11g16590.1 protein		1029.57	0	High	2.89896	2	515.288	39.7299						High	2.91855	2	515.288	37.3943
	VLESLGADPNNIR	1	1	1	LOC_Os04g32560.2 protein		1397.74	0	High	2.31987	2	699.374	53.7838
	AKDIDLQVTEK	1	2	1	LOC_Os04g32560.2 protein		1259.68	1											High	2.90771	2	630.343	35.3154
LOC_Os11g16590.1 protein	ATP-dependent Clp protease ATP-binding subunit clpA homolog CD4B,chloroplast precursor, putative, expressed	100.821	8.25049	2.89896	2	2
	Sequence	# PSMs	# Proteins	# Protein Groups	Protein Group Accessions	Modifications	MH+ [Da]	# Missed Cleavages	Leptotene	XCorr Leptotene	Charge Leptotene	m/z [Da] Leptotene	RT Leptotene	Zygotene	XCorr Zygotene	Charge Zygotene	m/z [Da] Zygotene	RT Zygotene	Pachytene	XCorr Pachytene	Charge Pachytene	m/z [Da] Pachytene	RT Pachytene	Diplotene	XCorr Diplotene	Charge Diplotene	m/z [Da] Diplotene	RT Diplotene	Diakinesis	XCorr Diakinesis	Charge Diakinesis	m/z [Da] Diakinesis	RT Diakinesis
	TAIAEGLAQR	1	5	4	LOC_Os02g08490.1 protein;LOC_Os03g31300.1 protein;LOC_Os04g32560.2 protein;LOC_Os11g16590.1 protein		1029.57	0	High	2.89896	2	515.288	39.7299
	IAAGNVPETIDGK	1	1	1	LOC_Os11g16590.1 protein		1284.68	0	High	1.1971	2	642.844	45.6407
LOC_Os01g02884.1 protein	ATP-dependent RNA helicase DHX36, putative, expressed	91.315	8.45557							4.62651	2	2				4.44486	2	2
	Sequence	# PSMs	# Proteins	# Protein Groups	Protein Group Accessions	Modifications	MH+ [Da]	# Missed Cleavages	Leptotene	XCorr Leptotene	Charge Leptotene	m/z [Da] Leptotene	RT Leptotene	Zygotene	XCorr Zygotene	Charge Zygotene	m/z [Da] Zygotene	RT Zygotene	Pachytene	XCorr Pachytene	Charge Pachytene	m/z [Da] Pachytene	RT Pachytene	Diplotene	XCorr Diplotene	Charge Diplotene	m/z [Da] Diplotene	RT Diplotene	Diakinesis	XCorr Diakinesis	Charge Diakinesis	m/z [Da] Diakinesis	RT Diakinesis
	IPFPWLVFNEK	1	1	1	LOC_Os01g02884.1 protein		1389.75	0											High	2.44424	2	695.38	110.399
	LTPYNQIDDYGQEK	1	1	1	LOC_Os01g02884.1 protein		1683.78	0																					High	2.63651	2	842.392	53.6671
	LLFCTTGVLLR	1	1	1	LOC_Os01g02884.1 protein	C4(Carbamidomethyl)	1292.73	0																					High	1.80835	2	646.871	88.8101
	NQLQTLLTR	1	1	1	LOC_Os01g02884.1 protein		1086.63	0											High	2.18227	2	543.817	62.7132
LOC_Os03g19960.2 protein	ATP-dependent RNA helicase, putative, expressed	62.6653	7.15186	6.8376	2	2	4.75063	2	2							8.23841	3	3
	Sequence	# PSMs	# Proteins	# Protein Groups	Protein Group Accessions	Modifications	MH+ [Da]	# Missed Cleavages	Leptotene	XCorr Leptotene	Charge Leptotene	m/z [Da] Leptotene	RT Leptotene	Zygotene	XCorr Zygotene	Charge Zygotene	m/z [Da] Zygotene	RT Zygotene	Pachytene	XCorr Pachytene	Charge Pachytene	m/z [Da] Pachytene	RT Pachytene	Diplotene	XCorr Diplotene	Charge Diplotene	m/z [Da] Diplotene	RT Diplotene	Diakinesis	XCorr Diakinesis	Charge Diakinesis	m/z [Da] Diakinesis	RT Diakinesis
	TTQIPQFVLEAEGLSNR	2	2	1	LOC_Os03g19960.2 protein		1903	0	High	3.68041	3	635.003	93.1028																High	2.30619	3	634.999	93.0615
	TLATDVLFGLLK	2	2	1	LOC_Os03g19960.2 protein		1290.76	0	High	3.15719	2	645.889	117.917																High	3.33435	2	645.886	121.385
	SFNDDLQPQTYPEILR	2	2	1	LOC_Os03g19960.2 protein		1935.95	0						High	2.61843	2	968.478	80.4214											High	2.59787	2	968.469	80.1255
	DNQTLILVGETGSGK	1	2	1	LOC_Os03g19960.2 protein		1531.79	0						High	2.1322	2	766.401	61.3564
LOC_Os12g37870.1 protein	ATP-grasp domain containing protein, expressed	46.765	5.57959							10.2965	3	3
	Sequence	# PSMs	# Proteins	# Protein Groups	Protein Group Accessions	Modifications	MH+ [Da]	# Missed Cleavages	Leptotene	XCorr Leptotene	Charge Leptotene	m/z [Da] Leptotene	RT Leptotene	Zygotene	XCorr Zygotene	Charge Zygotene	m/z [Da] Zygotene	RT Zygotene	Pachytene	XCorr Pachytene	Charge Pachytene	m/z [Da] Pachytene	RT Pachytene	Diplotene	XCorr Diplotene	Charge Diplotene	m/z [Da] Diplotene	RT Diplotene	Diakinesis	XCorr Diakinesis	Charge Diakinesis	m/z [Da] Diakinesis	RT Diakinesis
	VVLDCATADPDGR	1	3	2	LOC_Os11g47120.1 protein;LOC_Os12g37870.1 protein	C5(Carbamidomethyl)	1388.64	0											High	2.83394	2	694.826	39.396
	SGLVALNLDLAQVR	1	1	1	LOC_Os12g37870.1 protein		1468.84	0											High	3.79424	2	734.925	90.1956
	WGNIQFPLPFGR	1	1	1	LOC_Os12g37870.1 protein		1431.76	0											High	3.66828	2	716.382	103.439
LOC_Os10g35010.1 protein	ATTIC110/TIC110, putative, expressed	75.7166	5.57959				7.32298	3	3	8.17825	3	3				5.04545	3	3
	Sequence	# PSMs	# Proteins	# Protein Groups	Protein Group Accessions	Modifications	MH+ [Da]	# Missed Cleavages	Leptotene	XCorr Leptotene	Charge Leptotene	m/z [Da] Leptotene	RT Leptotene	Zygotene	XCorr Zygotene	Charge Zygotene	m/z [Da] Zygotene	RT Zygotene	Pachytene	XCorr Pachytene	Charge Pachytene	m/z [Da] Pachytene	RT Pachytene	Diplotene	XCorr Diplotene	Charge Diplotene	m/z [Da] Diplotene	RT Diplotene	Diakinesis	XCorr Diakinesis	Charge Diakinesis	m/z [Da] Diakinesis	RT Diakinesis
	GQIGIQQVR	2	1	1	LOC_Os10g35010.1 protein		998.577	0						High	1.98051	2	499.792	38.8963											High	1.68495	2	499.789	36.4892
	IRLDNALVQAVALLR	2	1	1	LOC_Os10g35010.1 protein		1665.02	1						High	2.56214	3	555.677	107.564	High	4.15113	3	555.678	107.368
	SILAFNSLLITLSK	1	1	1	LOC_Os10g35010.1 protein		1519.91	0						High	2.78033	2	760.46	115.002
	QLGDILGLTR	2	1	1	LOC_Os10g35010.1 protein		1085.63	0											High	1.85511	2	543.32	77.9179						High	1.75482	2	543.318	78.2773
	IPADLIINAEK	1	1	1	LOC_Os10g35010.1 protein		1196.69	0											High	2.172	2	598.846	64.9299
	GLGPISLGGESDHDR	1	1	1	LOC_Os10g35010.1 protein		1509.72	0																					High	1.60568	2	755.364	52.901
LOC_Os06g23160.1 protein	bacterial transferase hexapeptide domain containing protein, expressed	48.9186	8.30908							2.76051	2	2
	Sequence	# PSMs	# Proteins	# Protein Groups	Protein Group Accessions	Modifications	MH+ [Da]	# Missed Cleavages	Leptotene	XCorr Leptotene	Charge Leptotene	m/z [Da] Leptotene	RT Leptotene	Zygotene	XCorr Zygotene	Charge Zygotene	m/z [Da] Zygotene	RT Zygotene	Pachytene	XCorr Pachytene	Charge Pachytene	m/z [Da] Pachytene	RT Pachytene	Diplotene	XCorr Diplotene	Charge Diplotene	m/z [Da] Diplotene	RT Diplotene	Diakinesis	XCorr Diakinesis	Charge Diakinesis	m/z [Da] Diakinesis	RT Diakinesis
	LLVEVVAVPEDIGTAGALR	1	1	1	LOC_Os06g23160.1 protein		1922.1	0											High	2.76051	2	961.553	94.9582
	SIRLEVLPYLVR	1	1	1	LOC_Os06g23160.1 protein		1457.89	1											High	1.74431	3	486.634	86.7744
LOC_Os03g18210.1 protein	basic helix-loop-helix, putative, expressed	83.1583	8.68994							5.48294	2	2
	Sequence	# PSMs	# Proteins	# Protein Groups	Protein Group Accessions	Modifications	MH+ [Da]	# Missed Cleavages	Leptotene	XCorr Leptotene	Charge Leptotene	m/z [Da] Leptotene	RT Leptotene	Zygotene	XCorr Zygotene	Charge Zygotene	m/z [Da] Zygotene	RT Zygotene	Pachytene	XCorr Pachytene	Charge Pachytene	m/z [Da] Pachytene	RT Pachytene	Diplotene	XCorr Diplotene	Charge Diplotene	m/z [Da] Diplotene	RT Diplotene	Diakinesis	XCorr Diakinesis	Charge Diakinesis	m/z [Da] Diakinesis	RT Diakinesis
	FFTFVGDITQLQSK	1	1	1	LOC_Os03g18210.1 protein		1630.85	0											High	3.69783	2	815.927	95.7464
	LVQPNTSSNQAR	1	1	1	LOC_Os03g18210.1 protein		1314.68	0											High	1.78511	2	657.842	21.3184
LOC_Os01g03340.1 protein	BBTI4 - Bowman-Birk type bran trypsin inhibitor precursor, expressed	27.7158	5.5415													6.76966	4	4
	Sequence	# PSMs	# Proteins	# Protein Groups	Protein Group Accessions	Modifications	MH+ [Da]	# Missed Cleavages	Leptotene	XCorr Leptotene	Charge Leptotene	m/z [Da] Leptotene	RT Leptotene	Zygotene	XCorr Zygotene	Charge Zygotene	m/z [Da] Zygotene	RT Zygotene	Pachytene	XCorr Pachytene	Charge Pachytene	m/z [Da] Pachytene	RT Pachytene	Diplotene	XCorr Diplotene	Charge Diplotene	m/z [Da] Diplotene	RT Diplotene	Diakinesis	XCorr Diakinesis	Charge Diakinesis	m/z [Da] Diakinesis	RT Diakinesis
	VESSEPPR	1	1	1	LOC_Os01g03340.1 protein		900.44	0																					High	1.94571	2	450.724	10.8504
	DRFTGQPGPMCKPR	1	1	1	LOC_Os01g03340.1 protein	C11(Carbamidomethyl)	1646.78	1																					High	2.6665	3	549.598	30.1751
	CCDSIVQLPQR	1	1	1	LOC_Os01g03340.1 protein	C1(Carbamidomethyl); C2(Carbamidomethyl)	1375.64	0																					High	2.15745	2	688.323	52.9619
	CDDELEPGK	1	1	1	LOC_Os01g03340.1 protein	C1(Carbamidomethyl)	1062.44	0																					High	1.39203	2	531.721	22.6226
LOC_Os02g58460.1 protein	beta-catenin-like protein 1, putative, expressed	57.8679	5.08447							5.36689	2	2
	Sequence	# PSMs	# Proteins	# Protein Groups	Protein Group Accessions	Modifications	MH+ [Da]	# Missed Cleavages	Leptotene	XCorr Leptotene	Charge Leptotene	m/z [Da] Leptotene	RT Leptotene	Zygotene	XCorr Zygotene	Charge Zygotene	m/z [Da] Zygotene	RT Zygotene	Pachytene	XCorr Pachytene	Charge Pachytene	m/z [Da] Pachytene	RT Pachytene	Diplotene	XCorr Diplotene	Charge Diplotene	m/z [Da] Diplotene	RT Diplotene	Diakinesis	XCorr Diakinesis	Charge Diakinesis	m/z [Da] Diakinesis	RT Diakinesis
	VISLIASLFGGITK	1	1	1	LOC_Os02g58460.1 protein		1418.86	0											High	3.63741	2	709.935	120.418
	FVDVLGLK	1	1	1	LOC_Os02g58460.1 protein		890.537	0											High	1.72948	2	445.772	74.0402
LOC_Os04g54810.1 protein	beta-D-xylosidase, putative, expressed	80.8695	6.87354	8.63133	3	3	15.5949	6	6	18.4687	6	6	4.16411	2	2	17.6902	6	6
	Sequence	# PSMs	# Proteins	# Protein Groups	Protein Group Accessions	Modifications	MH+ [Da]	# Missed Cleavages	Leptotene	XCorr Leptotene	Charge Leptotene	m/z [Da] Leptotene	RT Leptotene	Zygotene	XCorr Zygotene	Charge Zygotene	m/z [Da] Zygotene	RT Zygotene	Pachytene	XCorr Pachytene	Charge Pachytene	m/z [Da] Pachytene	RT Pachytene	Diplotene	XCorr Diplotene	Charge Diplotene	m/z [Da] Diplotene	RT Diplotene	Diakinesis	XCorr Diakinesis	Charge Diakinesis	m/z [Da] Diakinesis	RT Diakinesis
	GPVILVVMSGGPFDISFAK	3	1	1	LOC_Os04g54810.1 protein	M8(Oxidation)	1950.05	0	High	3.53986	2	975.528	105.009	High	4.05716	2	975.53	104.331	High	4.23703	2	975.527	104.2
	AIGEVVSTEAR	4	1	1	LOC_Os04g54810.1 protein		1131.6	0	High	2.65844	2	566.304	39.4518	High	2.56005	2	566.304	39.5025						High	1.76507	2	566.304	40.2054	High	1.86384	2	566.301	37.1839
	LGFFDGDPR	4	1	1	LOC_Os04g54810.1 protein		1023.49	0	High	2.43304	2	512.248	65.109	High	1.99049	2	512.249	64.785	High	2.77881	2	512.249	63.2905						High	2.50515	2	512.246	64.2829
	DVCTSSNQELAR	3	1	1	LOC_Os04g54810.1 protein	C3(Carbamidomethyl)	1379.62	0						High	2.59822	2	690.317	29.5815	High	3.2997	2	690.316	28.1051						High	3.04991	2	690.312	28.1634
	GQETPGEDPLLASK	3	1	1	LOC_Os04g54810.1 protein		1441.72	0						High	2.66908	2	721.362	48.3206	High	2.95616	2	721.362	46.7878	High	2.39904	2	721.365	49.3335
	LSESDVDR	1	1	1	LOC_Os04g54810.1 protein		920.434	0											High	2.39808	2	460.721	22.9836
	YAVGYVTGLQDAGGGSDALK	2	1	1	LOC_Os04g54810.1 protein		1941.95	0											High	2.79896	2	971.477	69.2097						High	4.75824	2	971.478	69.2985
	NPEDAAAITIK	1	1	1	LOC_Os04g54810.1 protein		1142.6	0																					High	2.61659	2	571.802	44.0851
	LPVTWYPASFADK	1	1	1	LOC_Os04g54810.1 protein		1494.76	0																					High	2.89642	2	747.882	84.5621
	NTGALPLSAK	1	1	1	LOC_Os04g54810.1 protein		971.554	0						High	1.71991	2	486.28	40.1851
LOC_Os05g35360.1 protein	beta-galactosidase 7 precursor, putative, expressed	86.1996	7.2251													4.26167	2	2
	Sequence	# PSMs	# Proteins	# Protein Groups	Protein Group Accessions	Modifications	MH+ [Da]	# Missed Cleavages	Leptotene	XCorr Leptotene	Charge Leptotene	m/z [Da] Leptotene	RT Leptotene	Zygotene	XCorr Zygotene	Charge Zygotene	m/z [Da] Zygotene	RT Zygotene	Pachytene	XCorr Pachytene	Charge Pachytene	m/z [Da] Pachytene	RT Pachytene	Diplotene	XCorr Diplotene	Charge Diplotene	m/z [Da] Diplotene	RT Diplotene	Diakinesis	XCorr Diakinesis	Charge Diakinesis	m/z [Da] Diakinesis	RT Diakinesis
	AFIEPVPQDLSK	1	1	1	LOC_Os05g35360.1 protein		1343.72	0																					High	2.32058	2	672.362	64.6887
	ASDGNQIAHLYVK	1	1	1	LOC_Os05g35360.1 protein		1415.72	0																					High	1.94109	2	708.365	45.8718
LOC_Os03g15020.1 protein	beta-galactosidase precursor, putative, expressed	103.633	6.26514	6.60966	2	2	8.61002	3	3	7.23157	2	3				19.4041	5	6
	Sequence	# PSMs	# Proteins	# Protein Groups	Protein Group Accessions	Modifications	MH+ [Da]	# Missed Cleavages	Leptotene	XCorr Leptotene	Charge Leptotene	m/z [Da] Leptotene	RT Leptotene	Zygotene	XCorr Zygotene	Charge Zygotene	m/z [Da] Zygotene	RT Zygotene	Pachytene	XCorr Pachytene	Charge Pachytene	m/z [Da] Pachytene	RT Pachytene	Diplotene	XCorr Diplotene	Charge Diplotene	m/z [Da] Diplotene	RT Diplotene	Diakinesis	XCorr Diakinesis	Charge Diakinesis	m/z [Da] Diakinesis	RT Diakinesis
	GSASSSLISLQTPVTLVPGK	6	3	1	LOC_Os03g15020.1 protein		1942.08	0	High	3.78648	2	971.547	87.3084	High	3.98261	2	971.544	86.9657	High	3.99167	2	971.548	86.349						High	3.6589	2	971.543	86.1865
	VLVSGSIHYPR	3	1	1	LOC_Os03g15020.1 protein		1227.69	0	High	2.82318	2	614.349	48.9686	High	2.34647	2	614.348	48.9984	High	1.18633	3	409.9	47.142
	TDNEAFKAEMQR	1	2	1	LOC_Os03g15020.1 protein		1439.65	1																					High	2.84164	2	720.33	34.5024
	CGQPSQTLYHVPR	1	3	1	LOC_Os03g15020.1 protein	C1(Carbamidomethyl)	1542.74	0																					High	3.11119	3	514.918	39.5094
	GEAWVNGQSIGR	1	3	1	LOC_Os03g15020.1 protein		1273.62	0																					High	3.16974	2	637.316	47.4311
	FTAPAGDDPVAIDFTGMGK	1	3	1	LOC_Os03g15020.1 protein		1909.89	0																					High	3.78711	2	955.448	84.1568
	STPDMWPGLIQK	1	1	1	LOC_Os03g15020.1 protein	M5(Oxidation)	1388.69	0						High	2.28094	2	694.847	66.5778
LOC_Os06g37560.1 protein	beta-galactosidase precursor, putative, expressed	78.2303	7.6499													5.84962	2	2
	Sequence	# PSMs	# Proteins	# Protein Groups	Protein Group Accessions	Modifications	MH+ [Da]	# Missed Cleavages	Leptotene	XCorr Leptotene	Charge Leptotene	m/z [Da] Leptotene	RT Leptotene	Zygotene	XCorr Zygotene	Charge Zygotene	m/z [Da] Zygotene	RT Zygotene	Pachytene	XCorr Pachytene	Charge Pachytene	m/z [Da] Pachytene	RT Pachytene	Diplotene	XCorr Diplotene	Charge Diplotene	m/z [Da] Diplotene	RT Diplotene	Diakinesis	XCorr Diakinesis	Charge Diakinesis	m/z [Da] Diakinesis	RT Diakinesis
	TAVYNTATVTAASSPAK	1	1	1	LOC_Os06g37560.1 protein		1652.84	0																					High	3.7278	2	826.922	42.6948
	YDLPAWSISVLPDCR	1	1	1	LOC_Os06g37560.1 protein	C14(Carbamidomethyl)	1791.86	0																					High	2.12182	2	896.435	98.76
LOC_Os01g66700.1 protein	beta-hexosaminidase precursor, putative, expressed	58.9867	5.52881	10.6156	4	5	7.63533	3	4	25.7423	9	10	7.47779	3	3	24.2132	10	10
	Sequence	# PSMs	# Proteins	# Protein Groups	Protein Group Accessions	Modifications	MH+ [Da]	# Missed Cleavages	Leptotene	XCorr Leptotene	Charge Leptotene	m/z [Da] Leptotene	RT Leptotene	Zygotene	XCorr Zygotene	Charge Zygotene	m/z [Da] Zygotene	RT Zygotene	Pachytene	XCorr Pachytene	Charge Pachytene	m/z [Da] Pachytene	RT Pachytene	Diplotene	XCorr Diplotene	Charge Diplotene	m/z [Da] Diplotene	RT Diplotene	Diakinesis	XCorr Diakinesis	Charge Diakinesis	m/z [Da] Diakinesis	RT Diakinesis
	TVVHNWLGEDVAPK	8	1	1	LOC_Os01g66700.1 protein		1564.81	0	High	3.67888	2	782.912	59.6081	High	3.20151	2	782.909	59.3797	High	3.82109	2	782.909	57.7196	High	3.14426	2	782.911	61.1261	High	3.42552	3	522.273	58.4093
	GVAAAPVAGYGR	3	1	1	LOC_Os01g66700.1 protein		1088.59	0	High	2.73396	2	544.798	37.1861						High	3.2693	2	544.798	36.3468						High	2.78082	2	544.794	36.1423
	YTTSDAVDIVR	5	1	1	LOC_Os01g66700.1 protein		1239.62	0	High	2.07297	2	620.314	52.4871	High	2.19152	2	620.316	52.3433	High	2.62602	2	620.315	51.0951	High	2.04346	2	620.316	53.7349	High	2.36459	2	620.312	51.4698
	LIELISAPWR	2	1	1	LOC_Os01g66700.1 protein		1197.7	0																High	2.29007	2	599.357	91.6394	High	2.97725	2	599.351	89.4861
	VIDTMAYSK	1	1	1	LOC_Os01g66700.1 protein		1027.51	0																					High	2.30353	2	514.258	36.7767
	GLLIDTSR	1	1	1	LOC_Os01g66700.1 protein		874.496	0																					High	1.8892	2	437.752	47.179
	DITMSMEGSTYPDGK	1	1	1	LOC_Os01g66700.1 protein		1631.69	0																					High	4.09006	2	816.347	57.1114
	TAPYEPGPCVRQ	3	1	1	LOC_Os01g66700.1 protein	C9(Carbamidomethyl)	1374.65	1						High	2.2423	2	687.828	37.6861	High	2.47639	2	687.827	35.7786						High	2.05216	2	687.824	35.7766
	GILKDAFQR	2	1	1	LOC_Os01g66700.1 protein		1047.6	1	High	1.48664	2	524.301	48.2431						High	1.88231	2	524.301	46.1252
	HYLPVTVIK	2	1	1	LOC_Os01g66700.1 protein		1069.64	0											High	1.81998	2	535.325	50.5607						High	2.33006	2	535.322	50.6284
	TAPYEPGPCVR	1	1	1	LOC_Os01g66700.1 protein	C9(Carbamidomethyl)	1246.58	0																					High	1.48143	2	623.795	36.3182
	FRCLLNQR	1	1	1	LOC_Os01g66700.1 protein	C3(Carbamidomethyl)	1106.59	1											High	2.43612	2	553.796	36.9133
	LWTPIEK	1	1	1	LOC_Os01g66700.1 protein		886.504	0											High	1.87372	2	443.756	56.9957
	HYLPVTVIKK	1	1	1	LOC_Os01g66700.1 protein		1197.73	1											High	1.87149	2	599.371	38.5411
LOC_Os12g25710.1 protein	bifunctional aminoacyl-tRNA synthetase, putative, expressed	57.9133	7.04932	13.2863	4	4	10.538	4	4	23.3395	7	7				35.052	12	13
	Sequence	# PSMs	# Proteins	# Protein Groups	Protein Group Accessions	Modifications	MH+ [Da]	# Missed Cleavages	Leptotene	XCorr Leptotene	Charge Leptotene	m/z [Da] Leptotene	RT Leptotene	Zygotene	XCorr Zygotene	Charge Zygotene	m/z [Da] Zygotene	RT Zygotene	Pachytene	XCorr Pachytene	Charge Pachytene	m/z [Da] Pachytene	RT Pachytene	Diplotene	XCorr Diplotene	Charge Diplotene	m/z [Da] Diplotene	RT Diplotene	Diakinesis	XCorr Diakinesis	Charge Diakinesis	m/z [Da] Diakinesis	RT Diakinesis
	GVQGATSHCLGQNFAK	4	2	1	LOC_Os12g25710.1 protein	C9(Carbamidomethyl)	1674.8	0	High	4.45384	2	837.904	38.8967	High	4.02784	2	837.905	39.1493	High	4.75215	2	837.904	36.6894						High	4.1708	2	837.901	36.8293
	IYEEFLAVPVSK	4	2	1	LOC_Os12g25710.1 protein		1394.76	0	High	3.4194	2	697.883	78.8959	High	3.62107	2	697.881	78.4695	High	3.55525	2	697.882	77.2104						High	2.59309	2	697.879	77.8136
	VVNTWDEFIVALNDKK	3	2	1	LOC_Os12g25710.1 protein		1890.99	1	High	2.76209	3	631.005	97.0718	High	1.93089	3	631.004	96.4979	High	3.76598	2	945.999	95.9721
	WEFSNPTPFIR	4	2	1	LOC_Os12g25710.1 protein		1393.69	0	High	2.65102	2	697.346	87.1685	High	2.88913	2	697.35	86.731	High	2.92247	2	697.351	85.7484						High	3.13415	2	697.346	86.5702
	RIYEEFLAVPVSK	2	2	1	LOC_Os12g25710.1 protein		1550.85	1											High	3.09164	2	775.93	69.4058						High	2.34943	3	517.622	70.2094
	EKDHIEGFAPEVAWVTK	2	2	1	LOC_Os12g25710.1 protein		1955.97	1											High	2.62859	2	978.5	72.0105						High	3.14828	2	978.488	72.809
	SREFLWQEGHTAFATK	1	2	1	LOC_Os12g25710.1 protein		1907.93	1																					High	3.27715	3	636.649	60.9754
	DHIEGFAPEVAWVTK	1	2	1	LOC_Os12g25710.1 protein		1698.84	0																					High	2.18727	3	566.952	81.2318
	LILAPWCDEEEVEK	1	2	1	LOC_Os12g25710.1 protein	C7(Carbamidomethyl)	1730.83	0																					High	2.45405	2	865.918	81.3212
	VAPLQVIVIPVPYK	2	1	1	LOC_Os12g25710.1 protein		1535.95	0																					High	3.4498	2	768.48	97.1051
	EEADEEVLQILELYR	1	2	1	LOC_Os12g25710.1 protein		1848.92	0																					High	3.05719	3	616.978	117.03
	VNGLLDEVQK	1	2	1	LOC_Os12g25710.1 protein		1114.61	0																					High	1.83188	2	557.807	51.4994
	ADLDTRENYSPGWK	1	2	1	LOC_Os12g25710.1 protein		1651.77	1											High	2.62342	2	826.39	45.865
	WSFWGR	1	2	1	LOC_Os12g25710.1 protein		838.397	0																					High	1.35162	2	419.702	78.6791
LOC_Os03g63250.2 protein	brefeldin A-sensitive Golgi protein-like, putative, expressed	71.376	6.32861							4.93311	2	2				8.90003	3	3
	Sequence	# PSMs	# Proteins	# Protein Groups	Protein Group Accessions	Modifications	MH+ [Da]	# Missed Cleavages	Leptotene	XCorr Leptotene	Charge Leptotene	m/z [Da] Leptotene	RT Leptotene	Zygotene	XCorr Zygotene	Charge Zygotene	m/z [Da] Zygotene	RT Zygotene	Pachytene	XCorr Pachytene	Charge Pachytene	m/z [Da] Pachytene	RT Pachytene	Diplotene	XCorr Diplotene	Charge Diplotene	m/z [Da] Diplotene	RT Diplotene	Diakinesis	XCorr Diakinesis	Charge Diakinesis	m/z [Da] Diakinesis	RT Diakinesis
	AYAAIDNTSSAEEIFR	2	2	1	LOC_Os03g63250.2 protein		1757.83	0											High	2.84466	2	879.419	70.8514						High	3.25503	2	879.419	71.6206
	ELPSAPSDSSNVEAVSGDK	1	2	1	LOC_Os03g63250.2 protein		1888.87	0																					High	2.88021	2	944.938	47.0984
	HSPYVSGILHPLK	1	2	1	LOC_Os03g63250.2 protein		1447.8	0																					High	2.76479	3	483.27	51.7278
	SYVPLDSLAAELR	1	2	1	LOC_Os03g63250.2 protein		1433.76	0											High	2.08845	2	717.385	90.6374
LOC_Os09g16010.1 protein	BURP domain containing protein, expressed	71.3971	7.66455													4.27509	2	2
	Sequence	# PSMs	# Proteins	# Protein Groups	Protein Group Accessions	Modifications	MH+ [Da]	# Missed Cleavages	Leptotene	XCorr Leptotene	Charge Leptotene	m/z [Da] Leptotene	RT Leptotene	Zygotene	XCorr Zygotene	Charge Zygotene	m/z [Da] Zygotene	RT Zygotene	Pachytene	XCorr Pachytene	Charge Pachytene	m/z [Da] Pachytene	RT Pachytene	Diplotene	XCorr Diplotene	Charge Diplotene	m/z [Da] Diplotene	RT Diplotene	Diakinesis	XCorr Diakinesis	Charge Diakinesis	m/z [Da] Diakinesis	RT Diakinesis
	VSELPASPFTAK	1	1	1	LOC_Os09g16010.1 protein		1246.66	0																					High	2.19014	2	623.835	61.2261
	VYEADILAVDSNQK	1	1	1	LOC_Os09g16010.1 protein		1564.78	0																					High	2.08496	2	782.893	61.3195
LOC_Os02g39550.3 protein	calcium-binding mitochondrial protein anon-60Da, putative, expressed	83.9987	6.66846	5.3597	2	2	6.25873	2	2	13.0914	4	4				20.6447	9	9
	Sequence	# PSMs	# Proteins	# Protein Groups	Protein Group Accessions	Modifications	MH+ [Da]	# Missed Cleavages	Leptotene	XCorr Leptotene	Charge Leptotene	m/z [Da] Leptotene	RT Leptotene	Zygotene	XCorr Zygotene	Charge Zygotene	m/z [Da] Zygotene	RT Zygotene	Pachytene	XCorr Pachytene	Charge Pachytene	m/z [Da] Pachytene	RT Pachytene	Diplotene	XCorr Diplotene	Charge Diplotene	m/z [Da] Diplotene	RT Diplotene	Diakinesis	XCorr Diakinesis	Charge Diakinesis	m/z [Da] Diakinesis	RT Diakinesis
	ALAVLASASSVSK	3	2	1	LOC_Os02g39550.3 protein		1203.69	0	High	3.05143	2	602.351	56.68	High	3.57528	2	602.351	56.5852	High	3.82406	2	602.35	54.9645
	LLGIGPALR	4	2	1	LOC_Os02g39550.3 protein		909.589	0	High	2.30827	2	455.299	70.5428	High	2.68344	2	455.298	70.4041	High	2.67101	2	455.298	68.637						High	2.33293	2	455.296	69.1259
	EASPEECDQAVEGLSSAK	2	2	1	LOC_Os02g39550.3 protein	C7(Carbamidomethyl)	1906.84	0											High	3.99818	2	953.922	46.8348						High	3.60497	2	953.916	47.6918
	LDIEDEQSEDQKQNKR	1	2	1	LOC_Os02g39550.3 protein		1974.93	2																					High	2.45296	3	658.981	25.4276
	LDIEDEQSEDQKQNK	1	2	1	LOC_Os02g39550.3 protein		1818.82	1																					High	2.86437	2	909.916	28.3477
	RGEHVSNDEILNFAK	1	2	1	LOC_Os02g39550.3 protein		1728.86	1																					High	3.06412	2	864.933	52.5705
	QTAEDLDEFLNK	1	3	1	LOC_Os02g39550.3 protein		1422.67	0																					High	2.37999	2	711.838	69.5872
	SGEIKQTAEDLDEFLNK	1	2	1	LOC_Os02g39550.3 protein		1936.94	1											High	2.59812	2	968.975	78.4739
	DTIGKEGVQELVSNLSK	1	2	1	LOC_Os02g39550.3 protein		1816.95	1																					High	2.06515	3	606.322	80.4706
	LLWADVR	1	3	1	LOC_Os02g39550.3 protein		872.496	0																					High	1.13588	2	436.752	66.634
	AAEEDLALK	1	2	1	LOC_Os02g39550.3 protein		959.502	0																					High	1.88025	2	480.255	36.1753
LOC_Os03g17310.1 protein	calcium-transporting ATPase, endoplasmic reticulum-type, putative, expressed	115.292	5.30029	2.02271	2	2				8.49235	2	2				14.9685	5	5
	Sequence	# PSMs	# Proteins	# Protein Groups	Protein Group Accessions	Modifications	MH+ [Da]	# Missed Cleavages	Leptotene	XCorr Leptotene	Charge Leptotene	m/z [Da] Leptotene	RT Leptotene	Zygotene	XCorr Zygotene	Charge Zygotene	m/z [Da] Zygotene	RT Zygotene	Pachytene	XCorr Pachytene	Charge Pachytene	m/z [Da] Pachytene	RT Pachytene	Diplotene	XCorr Diplotene	Charge Diplotene	m/z [Da] Diplotene	RT Diplotene	Diakinesis	XCorr Diakinesis	Charge Diakinesis	m/z [Da] Diakinesis	RT Diakinesis
	EIGVFGSTEDISSK	2	1	1	LOC_Os03g17310.1 protein		1468.71	0	High	2.02271	2	734.859	61.9797																High	2.83929	2	734.858	61.2075
	VEQGSLTGETASVNK	2	1	1	LOC_Os03g17310.1 protein		1519.75	0											High	3.27309	2	760.381	33.153						High	3.71104	2	760.379	33.1449
	SGYIQLLDGSVVLLDEGAK	1	1	1	LOC_Os03g17310.1 protein		1977.06	0											High	5.21926	2	989.033	105.368
	TSHKIELEDTDIQGK	1	1	1	LOC_Os03g17310.1 protein		1713.87	1																					High	3.31631	2	857.437	36.1873
	DGSDASGSEPAAAAFPAWAR	1	1	1	LOC_Os03g17310.1 protein		1933.86	0																					High	2.73714	2	967.432	76.2194
	GLSSEEAAAR	1	1	1	LOC_Os03g17310.1 protein		990.486	0	High	1.4547	2	495.746	22.9598
	VLQLISSTLR	1	1	1	LOC_Os03g17310.1 protein		1129.69	0																					High	2.36475	2	565.348	71.6365
LOC_Os12g39660.1 protein	calcium-transporting ATPase, plasma membrane-type, putative, expressed	111.08	6.20166							4.24801	2	2
	Sequence	# PSMs	# Proteins	# Protein Groups	Protein Group Accessions	Modifications	MH+ [Da]	# Missed Cleavages	Leptotene	XCorr Leptotene	Charge Leptotene	m/z [Da] Leptotene	RT Leptotene	Zygotene	XCorr Zygotene	Charge Zygotene	m/z [Da] Zygotene	RT Zygotene	Pachytene	XCorr Pachytene	Charge Pachytene	m/z [Da] Pachytene	RT Pachytene	Diplotene	XCorr Diplotene	Charge Diplotene	m/z [Da] Diplotene	RT Diplotene	Diakinesis	XCorr Diakinesis	Charge Diakinesis	m/z [Da] Diakinesis	RT Diakinesis
	NASDLCSELPETVVK	1	1	1	LOC_Os12g39660.1 protein	C6(Carbamidomethyl)	1661.81	0											High	2.30638	2	831.408	64.7192
	AALQFIQGLSLR	1	1	1	LOC_Os12g39660.1 protein		1316.77	0											High	1.94162	2	658.888	91.4093
LOC_Os04g51610.3 protein	calcium-transporting ATPase, plasma membrane-type, putative, expressed	113.033	7.98682													10.6005	4	4
	Sequence	# PSMs	# Proteins	# Protein Groups	Protein Group Accessions	Modifications	MH+ [Da]	# Missed Cleavages	Leptotene	XCorr Leptotene	Charge Leptotene	m/z [Da] Leptotene	RT Leptotene	Zygotene	XCorr Zygotene	Charge Zygotene	m/z [Da] Zygotene	RT Zygotene	Pachytene	XCorr Pachytene	Charge Pachytene	m/z [Da] Pachytene	RT Pachytene	Diplotene	XCorr Diplotene	Charge Diplotene	m/z [Da] Diplotene	RT Diplotene	Diakinesis	XCorr Diakinesis	Charge Diakinesis	m/z [Da] Diakinesis	RT Diakinesis
	FKEAGQVHVQQK	1	2	1	LOC_Os04g51610.3 protein		1398.74	1																					High	2.56729	2	699.876	19.5315
	NAFGSNTYPR	1	2	1	LOC_Os04g51610.3 protein		1126.52	0																					High	2.65914	2	563.765	36.2679
	QAALVLNASR	1	2	1	LOC_Os04g51610.3 protein		1042.59	0																					High	2.03398	2	521.801	39.1105
	DHNYSALQQYGGISGVAR	1	2	1	LOC_Os04g51610.3 protein		1935.92	0																					High	3.34012	2	968.462	61.4207
LOC_Os07g43030.1 protein	calmodulin-binding transcription activator, putative, expressed	114.6	6.68311							5.11138	2	2				9.43535	3	3
	Sequence	# PSMs	# Proteins	# Protein Groups	Protein Group Accessions	Modifications	MH+ [Da]	# Missed Cleavages	Leptotene	XCorr Leptotene	Charge Leptotene	m/z [Da] Leptotene	RT Leptotene	Zygotene	XCorr Zygotene	Charge Zygotene	m/z [Da] Zygotene	RT Zygotene	Pachytene	XCorr Pachytene	Charge Pachytene	m/z [Da] Pachytene	RT Pachytene	Diplotene	XCorr Diplotene	Charge Diplotene	m/z [Da] Diplotene	RT Diplotene	Diakinesis	XCorr Diakinesis	Charge Diakinesis	m/z [Da] Diakinesis	RT Diakinesis
	VPFYVTCSNR	2	1	1	LOC_Os07g43030.1 protein	C7(Carbamidomethyl)	1242.59	0											High	1.94504	2	621.8	50.2521						High	2.15108	2	621.797	50.6349
	DSQAESLKDSLSAVR	1	1	1	LOC_Os07g43030.1 protein		1605.81	1											High	3.16634	2	803.406	54.683
	NAKPGQNDGSHSAAVR	1	1	1	LOC_Os07g43030.1 protein		1608.78	0																					High	3.87896	3	536.931	8.21722
	VVEYGDDDCGLSDER	1	1	1	LOC_Os07g43030.1 protein	C9(Carbamidomethyl)	1728.69	0																					High	3.40531	2	864.847	43.027
LOC_Os04g32950.1 protein	calreticulin precursor protein, putative, expressed	60.6917	4.83057	27.5211	10	10	16.5098	7	7	22.8096	9	10				36.4288	13	16
	Sequence	# PSMs	# Proteins	# Protein Groups	Protein Group Accessions	Modifications	MH+ [Da]	# Missed Cleavages	Leptotene	XCorr Leptotene	Charge Leptotene	m/z [Da] Leptotene	RT Leptotene	Zygotene	XCorr Zygotene	Charge Zygotene	m/z [Da] Zygotene	RT Zygotene	Pachytene	XCorr Pachytene	Charge Pachytene	m/z [Da] Pachytene	RT Pachytene	Diplotene	XCorr Diplotene	Charge Diplotene	m/z [Da] Diplotene	RT Diplotene	Diakinesis	XCorr Diakinesis	Charge Diakinesis	m/z [Da] Diakinesis	RT Diakinesis
[truncated: 9,014 more rows]
