# Supplementary material for: Unravelling the proteomic profile of rice meiocytes during early meiosis
Source: Front Plant Sci. 2014 Jul 24;5:356. doi: 10.3389/fpls.2014.00356 (PMC4109522; doi:10.3389/fpls.2014.00356)
Supplement: Supplementary file 1 [file DataSheet1.ZIP › 99629_Prieto_Table_S2.XLSX]

## Sheet: (A) All Early prophase I (1180)
Table S2. Proteins identified in rice meiocytes at early prophase I (leptotene, zygotene and pachytene) by nLC-MS/MS. A, Proteins identified in early prophase I including those also identified in diplotene or diakinesis (1180 proteins). B, Proteins only identified at early prophase I (excluding those identified in diplotene and diakinesis) (422 proteins). MSU accession, description, number of ami…
Accession	Description	# AAs	MW [kDa]	Peptides LEPTOTENE	Peptides ZIGOTENE	Peptides PACHYTENE	Peptides DIPLOTENE	Peptides DIAKINESIS
LOC_Os01g64970.1	- CAMK includes calcium/calmodulin depedent protein kinases, expressed - [CAMK_CAMK_like.11]	360	41.952			2
LOC_Os04g42930.1	- glutaredoxin subgroup I, expressed - [OsGrx_C2.2]	127	13.2728	3	5	2		3
LOC_Os01g34620.7	- glutaredoxin subgroup II, expressed - [OsGrx_S15.1]	168	18.1951		2	2
LOC_Os10g35720.1	- glutaredoxin subgroup II, expressed - [OsGrx_S17]	491	53.1211	5	5	8		4
LOC_Os06g51270.1	1,3-beta-glucan synthase component domain containing protein, expressed	1845	212.317	2		2
LOC_Os03g50290.1	14-3-3 protein, putative, expressed	260	29.1596	12	10	12	4	10
LOC_Os02g36974.1	14-3-3 protein, putative, expressed	262	29.6738	8	7	8	2	10
LOC_Os08g33370.2	14-3-3 protein, putative, expressed	256	28.8084	7	6	12		8
LOC_Os11g34450.1	14-3-3 protein, putative, expressed	265	29.2436	7	5	4	2	8
LOC_Os04g38870.4	14-3-3 protein, putative, expressed	262	29.845	6	6	7	2	8
LOC_Os08g37490.1	14-3-3 protein, putative, expressed	264	28.9824	6	4	7		5
LOC_Os01g11110.2	14-3-3 protein, putative, expressed	203	22.9365	3				2
LOC_Os01g60190.1	2,3-bisphosphoglycerate-independent phosphoglycerate mutase, putative, expressed	559	60.7519	8	4	8		7
LOC_Os05g40420.2	2,3-bisphosphoglycerate-independent phosphoglycerate mutase, putative, expressed	482	52.5407	7	5	10		8
LOC_Os02g56000.2	26S protease regulatory subunit 6A, putative, expressed	409	45.4534	4	3	7		4
LOC_Os06g07630.1	26S protease regulatory subunit 6A, putative, expressed	429	47.7496	4	2	6		4
LOC_Os02g21970.1	26S protease regulatory subunit 6B, putative, expressed	419	46.426	4	3	6
LOC_Os02g54340.1	26S protease regulatory subunit 7, putative, expressed	426	47.6514	5	7	7		6
LOC_Os02g10640.1	26S protease regulatory subunit, putative, expressed	400	44.5583	3	3	2		2
LOC_Os02g11050.1	26S protease regulatory subunit, putative, expressed	424	47.1928	2
LOC_Os01g16190.1	26S proteasome non-ATPase regulatory subunit 14, putative, expressed	307	34.3165		2
LOC_Os08g43640.3	26S proteasome non-ATPase regulatory subunit 3, putative, expressed	392	45.0754	5	3	2		5
LOC_Os09g37000.2	26S proteasome non-ATPase regulatory subunit 3, putative, expressed	392	44.7404	4	3	2		3
LOC_Os03g13970.1	26S proteasome non-ATPase regulatory subunit 4, putative, expressed	402	42.3568		2	2		2
LOC_Os04g40850.1	26S proteasome non-ATPase regulatory subunit 6, putative, expressed	389	44.0568	3	2	2
LOC_Os02g38810.1	26S proteasome non-ATPase regulatory subunit 6, putative, expressed	388	44.1218	3	2
LOC_Os07g25420.1	26S proteasome non-ATPase regulatory subunit 8, putative, expressed	267	30.7526	4	3			2
LOC_Os03g50540.1	2Fe-2S iron-sulfur cluster binding domain containing protein, expressed	747	81.065	5		3		4
LOC_Os11g04670.1	2-isopropylmalate synthase B, putative, expressed	635	68.405	3	2	4		4
LOC_Os02g01500.1	2-oxo acid dehydrogenases acyltransferase domain containing protein, expressed	548	58.9613	6	4	8		4
LOC_Os07g22720.2	2-oxo acid dehydrogenases acyltransferase domain containing protein, expressed	541	58.7352	5	3	5		5
LOC_Os12g08170.1	2-oxo acid dehydrogenases acyltransferase domain containing protein, expressed	467	48.3302		2
LOC_Os07g49520.1	2-oxoglutarate dehydrogenase E1 component, mitochondrial precursor, putative, expressed	1008	114.216	4	3	9		10
LOC_Os04g32020.1	2-oxoglutarate dehydrogenase E1 component, mitochondrial precursor, putative, expressed	904	103.191	3	3	5		8
LOC_Os03g51000.2	3,4-dihydroxy-2-butanone kinase, putative, expressed	594	61.7538	4	8	8		6
LOC_Os01g47180.1	3-5 exonuclease domain-containing protein, putative, expressed	272	29.3811	2		2
LOC_Os01g38620.1	3-5 exonuclease/ nucleic acid binding protein, putative, expressed	307	34.7217	3	3	3		2
LOC_Os09g36800.1	3-dehydroquinate synthase, putative, expressed	443	47.0654			2
LOC_Os02g17390.1	3-hydroxyacyl-CoA dehydrogenase, putative, expressed	726	78.4103	3	4	3
LOC_Os02g03260.3	3-isopropylmalate dehydratase large subunit 2, putative, expressed	443	48.4049			2
LOC_Os03g08360.1	3-ketoacyl-CoA synthase 10, putative, expressed	542	60.0709	4	3	5
LOC_Os10g31950.1	3-ketoacyl-CoA thiolase, peroxisomal precursor, putative, expressed	461	47.9947	2		3		3
LOC_Os06g09630.1	3-oxoacyl-synthase, putative, expressed	465	49.0187			2
LOC_Os06g04280.1	3-phosphoshikimate 1-carboxyvinyltransferase, chloroplast precursor, putative, expressed	515	54.3112	3	4	2
LOC_Os04g35090.1	40S ribosomal protein S10, putative, expressed	183	20.2502	3	4	3		5
LOC_Os01g73160.1	40S ribosomal protein S10, putative, expressed	179	19.898	3	3	3		2
LOC_Os08g02410.1	40S ribosomal protein S13, putative, expressed	151	17.1345	3	2	4		5
LOC_Os07g08660.1	40S ribosomal protein S15, putative, expressed	154	17.4044	2		2		3
LOC_Os02g27760.1	40S ribosomal protein S15a, putative, expressed	130	14.8089	2				2
LOC_Os10g27190.1	40S ribosomal protein S17, putative, expressed	141	16.4187	2	2	3		3
LOC_Os03g31090.1	40S ribosomal protein S19, putative, expressed	146	16.3766	3	3	4		4
LOC_Os03g46490.1	40S ribosomal protein S21, putative, expressed	82	9.27764		2	2		2
LOC_Os03g60400.1	40S ribosomal protein S23, putative, expressed	142	15.6506	3		4		2
LOC_Os02g13530.1	40S ribosomal protein S24, putative, expressed	138	15.7388	3	4	5		4
LOC_Os01g52490.1	40S ribosomal protein S24, putative, expressed	138	15.7088		2	3		2
LOC_Os08g44480.1	40S ribosomal protein S25, putative, expressed	108	12.0606	3	4	4		4
LOC_Os11g05562.1	40S ribosomal protein S25, putative, expressed	108	11.9116	2	2	2		2
LOC_Os05g39960.3	40S ribosomal protein S26, putative, expressed	120	14.2765			2		3
LOC_Os04g27860.1	40S ribosomal protein S27, putative, expressed	86	9.55181			2
LOC_Os01g22490.1	40S ribosomal protein S27a, putative, expressed	155	17.6574	11	8	9	3	6
LOC_Os05g06770.1	40S ribosomal protein S27a, putative, expressed	155	17.6715	10	9	10	3	6
LOC_Os10g27174.1	40S ribosomal protein S28, putative, expressed	65	7.45912	2	2
LOC_Os02g56014.1	40S ribosomal protein S30, putative, expressed	62	6.92689	2	2	2
LOC_Os03g38000.2	40S ribosomal protein S3-1, putative, expressed	205	22.8043	6	6	3	3	7
LOC_Os02g18550.1	40S ribosomal protein S3a, putative, expressed	261	29.7408	5	7	3	2	6
LOC_Os12g21798.1	40S ribosomal protein S3a, putative, expressed	260	29.6919	4	5	6		6
LOC_Os01g25610.1	40S ribosomal protein S4, putative, expressed	265	29.7892	8	8	6	5	13
LOC_Os05g30530.1	40S ribosomal protein S4, putative, expressed	263	29.644	5	5	4		7
LOC_Os11g29190.2	40S ribosomal protein S5, putative, expressed	199	22.1928	4	4	6	4	6
LOC_Os07g42950.1	40S ribosomal protein S6, putative, expressed	250	28.4546	8	7	9	4	8
LOC_Os03g27260.1	40S ribosomal protein S6, putative, expressed	245	28.0413	7	8	8	3	8
LOC_Os03g18570.1	40S ribosomal protein S7, putative, expressed	192	22.169	5	4	7		5
LOC_Os05g27940.1	40S ribosomal protein S7, putative, expressed	192	22.293	3	2	4		5
LOC_Os03g05980.1	40S ribosomal protein S9-2, putative, expressed	195	22.6591	6	5	6	2	7
LOC_Os12g42884.2	5-methyltetrahydropteroyltriglutamate--homocysteine methyltransferase, putative, expressed	766	84.6124	8	6	9	2	10
LOC_Os12g42876.1	5-methyltetrahydropteroyltriglutamate--homocysteine methyltransferase, putative, expressed	766	84.5315	7	6	7	2	11
LOC_Os08g03640.1	60S acidic ribosomal protein P0, putative, expressed	319	34.3561	8	6	7	5	6
LOC_Os06g48780.1	60S acidic ribosomal protein, putative, expressed	119	11.8867		2
LOC_Os08g02340.1	60S acidic ribosomal protein, putative, expressed	110	11.0756		2
LOC_Os03g40180.1	60S ribosomal protein L15, putative, expressed	204	24.3183	4	4	5		6
LOC_Os05g06310.1	60S ribosomal protein L18-3, putative, expressed	188	21.2978	5	4	4	2	6
LOC_Os03g22180.1	60S ribosomal protein L18-3, putative, expressed	187	21.0607	4	4	4		6
LOC_Os07g47780.2	60S ribosomal protein L18-3, putative, expressed	187	21.0597		3
LOC_Os01g54870.1	60S ribosomal protein L18a, putative, expressed	178	21.3864	5	3	9		6
LOC_Os01g47660.1	60S ribosomal protein L18a, putative, expressed	178	21.3723	5	2	8		6
LOC_Os03g21940.1	60S ribosomal protein L19-3, putative, expressed	208	24.1264	4	4	6		4
LOC_Os03g38260.1	60S ribosomal protein L19-3, putative, expressed	206	24.1064	3	3	4		4
LOC_Os03g04750.1	60S ribosomal protein L21-2, putative, expressed	164	18.6871	3	8	7		4
LOC_Os10g32820.1	60S ribosomal protein L21-2, putative, expressed	164	18.7081	3	6	7		3
LOC_Os07g47710.1	60S ribosomal protein L22-2, putative, expressed	130	14.4076	2	2	2		3
LOC_Os01g24690.3	60S ribosomal protein L23A, putative, expressed	137	15.5018	4	2	5		3
LOC_Os10g41470.1	60S ribosomal protein L27-3, putative, expressed	136	15.4617			2		5
LOC_Os02g07890.2	60S ribosomal protein L27a-3, putative, expressed	144	15.7856	4	3	5	2	3
LOC_Os02g57540.1	60S ribosomal protein L28-1, putative, expressed	147	16.57	3	2	3		3
LOC_Os05g46430.2	60S ribosomal protein L28-1, putative, expressed	133	14.875	2	2	3		4
LOC_Os08g39500.1	60S ribosomal protein L31, putative, expressed	122	13.8735	2
LOC_Os08g41300.1	60S ribosomal protein L32, putative, expressed	133	15.7066	4	4	5		6
LOC_Os09g32500.1	60S ribosomal protein L32, putative, expressed	133	15.7206		2	3		4
LOC_Os08g06040.1	60S ribosomal protein L34, putative, expressed	118	13.6117	5	4	6		2
LOC_Os05g48220.2	60S ribosomal protein L35a-3, putative, expressed	111	12.6527			2
LOC_Os05g38520.3	60S ribosomal protein L36-2, putative, expressed	107	12.197	2			2
LOC_Os05g48320.1	60S ribosomal protein L37a, putative, expressed	92	10.2364	2	3	2		3
LOC_Os02g37862.1	60S ribosomal protein L6, putative, expressed	219	24.2432	6	7	9		13
LOC_Os04g39700.1	60S ribosomal protein L6, putative, expressed	222	24.6134	5	4	8		9
LOC_Os04g51630.2	60S ribosomal protein L7, putative, expressed	244	28.3435	6	5	7		7
LOC_Os08g13690.1	60S ribosomal protein L7, putative, expressed	245	28.4356	4	6	7		8
LOC_Os12g38000.1	60S ribosomal protein L8, putative, expressed	261	28.2319	5	8	9	3	7
LOC_Os07g42170.1	60S ribosomal protein, putative, expressed	146	16.0068	3	3	4		3
LOC_Os05g44922.1	6-phosphofructokinase, putative, expressed	567	62.5144		4	2		6
LOC_Os11g29400.1	6-phosphogluconate dehydrogenase, decarboxylating, putative, expressed	508	54.2659		2	2
LOC_Os06g02144.2	6-phosphogluconate dehydrogenase, decarboxylating, putative, expressed	480	52.6878			5
LOC_Os04g21660.1	AAA-type ATPase family protein, putative, expressed	357	39.4833	2		2
LOC_Os04g40290.1	AAA-type ATPase family protein, putative, expressed	485	52.782		2
LOC_Os02g58020.3	ABC transporter, ATP-binding protein, putative, expressed	580	64.747		2			3
LOC_Os08g45010.1	ABC transporter, ATP-binding protein, putative, expressed	592	66.1307		2			2
LOC_Os09g39910.3	ABC transporter, ATP-binding protein, putative, expressed	471	53.7312			2
LOC_Os03g61930.2	ACBP4, putative, expressed	655	71.3705	3	2	3
LOC_Os09g07830.1	acetyl-CoA acetyltransferase, cytosolic, putative, expressed	401	40.9983	5	3	6
LOC_Os05g22940.1	acetyl-CoA carboxylase, putative, expressed	2414	267.616	3	2	4
LOC_Os10g21910.1	acetyl-CoA carboxylase, putative, expressed	2280	254.232	2	5	7
LOC_Os03g04410.1	aconitate hydratase protein, putative, expressed	986	106.235	13	11	19		16
LOC_Os08g09200.1	aconitate hydratase protein, putative, expressed	991	107.558	8	3	4		3
LOC_Os02g39570.6	ACT domain containing protein, expressed	323	35.3786			2
LOC_Os03g50885.1	actin, putative, expressed	377	41.7859	10	6	11	3	13
LOC_Os11g06390.2	actin, putative, expressed	377	41.5959	9	6	10	3	10
LOC_Os03g61970.1	actin, putative, expressed	377	41.679	9	6	8	2	8
LOC_Os01g73310.1	actin, putative, expressed	377	41.7009	7	5	9	2	11
LOC_Os12g06660.1	actin, putative, expressed	380	41.689	7	4	8	2	9
LOC_Os08g04280.2	actin, putative, expressed	443	48.4634	2	2	5
LOC_Os03g56790.1	actin-depolymerizing factor, putative, expressed	145	16.7834		2	2
LOC_Os08g36150.1	activator of 90 kDa heat shock protein ATPase homolog, putative, expressed	356	39.203	3	3	3		4
LOC_Os08g43580.2	acyl carrier protein, putative, expressed	95	9.87013	3	2
LOC_Os09g36860.1	acyl carrier protein, putative, expressed	135	14.1555	2
LOC_Os08g06550.1	acyl CoA binding protein, putative, expressed	91	10.1371	5	2
LOC_Os06g01390.1	acyl-coenzyme A oxidase 1.2, peroxisomal, putative, expressed	669	74.347	5	5	7		5
LOC_Os03g23950.1	adapitin protein, putative, expressed	896	99.0453	3				2
LOC_Os01g43630.2	adaptin, putative, expressed	894	98.3427			3
LOC_Os01g68750.1	adaptin, putative, expressed	950	103.724			3
LOC_Os11g20790.1	adenylate kinase, putative, expressed	243	26.658	6	6	4		2
LOC_Os03g19930.4	adenylosuccinate lyase, putative, expressed	317	35.4191			2
LOC_Os03g07840.1	adenylosuccinate synthetase, chloroplast precursor, putative, expressed	488	52.1027	2
LOC_Os03g51250.1	adenylyl cyclase-associated protein, putative, expressed	492	52.0215	4	4	5
LOC_Os01g16030.3	ADP-ribosylation factor, putative, expressed	181	20.6837	2				4
LOC_Os09g24660.1	AGAP000554-PA, putative, expressed	467	51.1487			2		3
LOC_Os10g10244.1	alanyl-tRNA synthetase, putative, expressed	999	109.338	6	4	4		2
LOC_Os07g09060.1	aldehyde dehydrogenase, putative, expressed	534	57.2101	3	6	6
LOC_Os06g15990.1	aldehyde dehydrogenase, putative, expressed	549	59.2696	3	4	3		3
LOC_Os08g34210.2	aldehyde dehydrogenase, putative, expressed	438	46.6733		2
LOC_Os04g39020.1	aldehyde dehydrogenase, putative, expressed	505	54.6131			2		3
LOC_Os08g32870.1	aldehyde dehydrogenase, putative, expressed	503	54.6479			2
LOC_Os09g26880.3	aldehyde dehydrogenase, putative, expressed	386	41.2502			2
LOC_Os03g40270.1	alpha-1,4-glucan-protein synthase, putative, expressed	364	41.3216	6	3	5		4
LOC_Os04g56520.1	alpha-1,4-glucan-protein synthase, putative, expressed	347	38.8816			2
LOC_Os07g48160.1	alpha-galactosidase precursor, putative, expressed	425	47.0185	3	3			3
LOC_Os03g55090.1	alpha-glucan phosphorylast isozyme, putative, expressed	591	67.1627	3	3	2		6
LOC_Os08g18110.2	alpha-soluble NSF attachment protein, putative, expressed	237	26.5132		2	3
LOC_Os03g60460.1	aminopeptidase, putative, expressed	611	67.7488	3		2
LOC_Os08g44860.1	aminopeptidase, putative, expressed	502	56.5723	2		2
LOC_Os01g55540.1	aminotransferase, classes I and II, domain containing protein, expressed	460	49.9025	5	3
LOC_Os02g55420.1	aminotransferase, classes I and II, domain containing protein, expressed	458	50.3186	3	3	7		2
LOC_Os07g42600.1	aminotransferase, classes I and II, domain containing protein, expressed	546	59.0768	3	3	5		6
LOC_Os01g65090.1	aminotransferase, classes I and II, domain containing protein, expressed	458	48.877	2	2	4		3
LOC_Os02g14110.1	aminotransferase, classes I and II, domain containing protein, expressed	432	48.077	2		2		3
LOC_Os10g25130.1	aminotransferase, classes I and II, domain containing protein, expressed	483	52.5599		2	2		2
LOC_Os02g47940.1	aminotransferase, classes I and II, domain containing protein, expressed	425	47.0288			2
LOC_Os03g06200.1	aminotransferase, putative, expressed	426	44.9029	2
LOC_Os03g05260.1	ankyrin repeat domain containing protein, expressed	210	22.5158	2	3	2		3
LOC_Os09g33810.5	ankyrin repeat domain containing protein, putative, expressed	214	23.0262	2		3
LOC_Os12g43940.1	ankyrin repeat domain-containing protein, putative, expressed	439	48.4986	4	2	4		9
LOC_Os12g43840.2	ankyrin repeat domain-containing protein, putative, expressed	429	47.0438			2		8
LOC_Os03g47620.1	ankyrin, putative, expressed	485	51.2854	3	4	5		7
LOC_Os03g47650.1	ankyrin, putative, expressed	472	50.1564			3
LOC_Os06g11800.1	annexin, putative, expressed	317	35.6985	8	6	10		11
LOC_Os09g23160.2	annexin, putative, expressed	272	31.0129			2		4
LOC_Os03g15780.5	anthranilate synthase component I-1, chloroplast precursor, putative, expressed	465	52.1245	2
LOC_Os06g07090.2	AP-1 complex subunit gamma-1, putative, expressed	870	95.0511			2
LOC_Os02g20930.1	apoptosis inhibitor 5, putative, expressed	537	59.9481	3	2	3		4
LOC_Os05g07030.2	arginyl-tRNA synthetase, putative, expressed	606	68.2468			3
LOC_Os01g16870.1	argonaute, putative, expressed	904	100.576	4		3		5
LOC_Os02g52370.1	armadillo/beta-catenin repeat family protein, putative, expressed	463	49.101			2
LOC_Os09g34970.1	arsenical pump-driving ATPase, putative, expressed	361	40.3847	2
LOC_Os06g15420.1	asparagine synthetase, putative, expressed	591	66.1852			2		2
LOC_Os05g49200.1	aspartic proteinase oryzasin-1 precursor, putative, expressed	509	54.0389		2	3
LOC_Os12g13390.3	aspartyl aminopeptidase, putative, expressed	320	35.3035			2		2
LOC_Os04g50850.1	aspartyl protease family, putative, expressed	489	52.4487			3		2
LOC_Os08g40150.1	AT hook motif domain containing protein, expressed	354	35.241		2
LOC_Os02g39920.1	AT hook motif family protein, expressed	755	81.3086		3
LOC_Os04g42320.1	AT hook motif family protein, expressed	846	92.4514			2
LOC_Os07g08710.1	AT hook-containing DNA-binding protein, putative, expressed	278	28.5132	7	4	4		4
LOC_Os07g37750.1	ATMIN7, putative, expressed	1680	185.433	6		4
LOC_Os01g08350.1	ATP synthase subunit alpha, mitochondrial, putative, expressed	116	12.3596	2	2
LOC_Os04g16740.1	ATP synthase subunit alpha, putative, expressed	507	55.6305		2
LOC_Os01g49190.1	ATP synthase, putative, expressed	557	59.426	12	8	12	2	13
LOC_Os05g47980.1	ATP synthase, putative, expressed	552	58.8978	11	8	13	2	14
LOC_Os09g08910.1	ATP synthase, putative, expressed	509	55.2908	10	10	9	4	5
LOC_Os06g45120.1	ATP synthase, putative, expressed	620	68.4257	3	5	7		3
LOC_Os02g07870.1	ATP synthase, putative, expressed	621	68.5479	2	4	5		3
LOC_Os01g51380.1	ATP synthase, putative, expressed	488	54.2457	2	4	4		3
LOC_Os03g59590.1	ATP/GTP/Ca++ binding protein, putative, expressed	642	71.3266	6	6	7		14
LOC_Os11g34350.1	ATP-binding cassette sub-family E member 1, putative, expressed	604	68.0595			2		5
LOC_Os01g19450.1	ATP-citrate synthase subunit 1, putative, expressed	608	66.028	3	5	4		4
LOC_Os04g32560.2	ATP-dependent Clp protease ATP-binding subunit clpA homolog CD4B,chloroplast precursor, putative, expressed	918	101.739	2		2
LOC_Os11g16590.1	ATP-dependent Clp protease ATP-binding subunit clpA homolog CD4B,chloroplast precursor, putative, expressed	932	100.821	2
LOC_Os01g02884.1	ATP-dependent RNA helicase DHX36, putative, expressed	812	91.315			2		2
LOC_Os03g19960.2	ATP-dependent RNA helicase, putative, expressed	564	62.6653	2	2			3
LOC_Os12g37870.1	ATP-grasp domain containing protein, expressed	423	46.765			3
LOC_Os10g35010.1	ATTIC110/TIC110, putative, expressed	677	75.7166		3	3		3
LOC_Os06g23160.1	bacterial transferase hexapeptide domain containing protein, expressed	455	48.9186			2
LOC_Os03g18210.1	basic helix-loop-helix, putative, expressed	765	83.1583			2
LOC_Os02g58460.1	beta-catenin-like protein 1, putative, expressed	516	57.8679			2
LOC_Os04g54810.1	beta-D-xylosidase, putative, expressed	765	80.8695	3	6	6	2	6
LOC_Os03g15020.1	beta-galactosidase precursor, putative, expressed	956	103.633	2	3	2		5
LOC_Os01g66700.1	beta-hexosaminidase precursor, putative, expressed	526	58.9867	4	3	9	3	10
LOC_Os12g25710.1	bifunctional aminoacyl-tRNA synthetase, putative, expressed	510	57.9133	4	4	7		12
LOC_Os03g63250.2	brefeldin A-sensitive Golgi protein-like, putative, expressed	649	71.376			2		3
LOC_Os02g39550.3	calcium-binding mitochondrial protein anon-60Da, putative, expressed	742	83.9987	2	2	4		9
LOC_Os03g17310.1	calcium-transporting ATPase, endoplasmic reticulum-type, putative, expressed	1062	115.292	2		2		5
LOC_Os12g39660.1	calcium-transporting ATPase, plasma membrane-type, putative, expressed	1020	111.08			2
LOC_Os07g43030.1	calmodulin-binding transcription activator, putative, expressed	1026	114.6			2		3
LOC_Os04g32950.1	calreticulin precursor protein, putative, expressed	537	60.6917	10	7	9		13
LOC_Os07g14270.3	calreticulin precursor protein, putative, expressed	424	48.2792	9	9	11		7
LOC_Os03g61670.1	calreticulin precursor, putative, expressed	442	50.0785	5	5	6		4
LOC_Os02g02524.1	canopy homolog 2 precursor, putative, expressed	186	20.4403			2
LOC_Os01g38970.1	carbamoyl-phosphate synthase large chain, putative, expressed	1172	127.687	3	3
LOC_Os07g02350.1	casein kinase II subunit alpha-2, putative, expressed	333	39.3173			2
LOC_Os03g56800.2	CBS domain containing membrane protein, putative, expressed	492	51.9253		2	2
LOC_Os01g40420.1	CBS domain containing membrane protein, putative, expressed	450	47.843			2
LOC_Os03g52594.5	CCR4-NOT transcription factor, putative, expressed	365	37.432		2	2
LOC_Os06g21560.1	CDK5RAP3, putative, expressed	558	62.1704			3
LOC_Os10g30580.1	cell division control protein 48 homolog E, putative, expressed	808	89.7549	13	10	12		9
LOC_Os03g05730.1	cell division control protein 48 homolog E, putative, expressed	809	89.6877	13	9	13		7
LOC_Os02g08490.1	chaperone protein clpB 1, putative, expressed	983	109.179	2	2
LOC_Os03g31300.1	chaperone protein clpB 1, putative, expressed	978	108.918			2		2
LOC_Os03g44620.2	chaperone protein dnaJ, putative, expressed	417	46.4558			2		2
LOC_Os03g57340.1	chaperone protein dnaJ, putative, expressed	417	46.6607			2		5
LOC_Os06g09679.1	chaperonin, putative, expressed	252	26.303	3	3	3		2
LOC_Os07g44740.1	chaperonin, putative, expressed	98	10.637	3	3
LOC_Os03g25050.1	chaperonin, putative, expressed	98	10.8139	2	3
LOC_Os09g26730.1	chaperonin, putative, expressed	245	25.4785		2
LOC_Os03g48080.1	CHCH domain containing protein, expressed	138	14.1568	2	2
LOC_Os09g26700.1	choline/ethanolamine kinase, putative, expressed	388	43.5969	2	2
LOC_Os12g38900.1	chorismate mutase, chloroplast precursor, putative, expressed	332	36.3747	9	9	8	5	13
LOC_Os01g27040.1	chromatin-remodeling complex ATPase chain, putative, expressed	1107	127.556		6
LOC_Os01g67740.1	chromosome segregation protein, putative, expressed	1175	132.247			2
LOC_Os02g10070.1	citrate synthase, putative, expressed	472	52.1961	5	4	8		7
LOC_Os02g13840.1	citrate synthase, putative, expressed	500	54.6063	2	2
LOC_Os08g37600.1	citrate transporter, putative, expressed	555	58.9826			2
LOC_Os08g23730.1	class I glutamine amidotransferase, putative, expressed	544	59.5487			2
LOC_Os11g01380.1	clathrin heavy chain, putative, expressed	1708	193.223	24	23	26	3	25
LOC_Os04g58640.1	cleavage and polyadenylation specificity factor subunit 5, putative, expressed	202	23.125		2
LOC_Os02g04480.1	cleavage and polyadenylation specificity factor, putative, expressed	845	94.2224		3	3		2
LOC_Os09g04110.1	coatomer alpha subunit, putative, expressed	1218	136.478	8	6	3		10
LOC_Os03g50340.1	coatomer alpha subunit, putative, expressed	1218	136.294	7	6	2		11
LOC_Os02g11830.2	coatomer subunit beta, putative, expressed	907	102.51	6	4	6		6
LOC_Os06g05180.4	coatomer subunit beta, putative, expressed	184	20.2744	2
LOC_Os01g17430.1	coatomer subunit beta-1, putative, expressed	950	105.155	5	3	4		3
LOC_Os11g07280.1	coatomer subunit beta-1, putative, expressed	953	105.372	2	4	4		3
LOC_Os03g12590.1	coatomer subunit gamma-1, putative, expressed	897	99.9265	5	3	5		3
LOC_Os07g10150.1	coatomer subunit gamma-2, putative, expressed	889	98.4918	5	4	5		4
LOC_Os08g27070.1	co-chaperone protein SBA1, putative, expressed	213	22.7794	6	4	6		4
LOC_Os06g51420.1	coiled-coil domain-containing protein 12, putative, expressed	182	20.146	3	3	3		3
LOC_Os04g47370.2	coiled-coil domain-containing protein 124, putative, expressed	234	26.4537	3				2
LOC_Os05g35710.1	coiled-coil domain-containing protein 47 precursor, putative, expressed	490	53.9086	2	2	3
LOC_Os05g30970.1	copine, putative, expressed	596	64.8957			2
LOC_Os03g22810.1	copper/zinc superoxide dismutase, putative, expressed	270	27.8512	3	2	2		4
LOC_Os07g46990.2	copper/zinc superoxide dismutase, putative, expressed	152	15.0714			2		3
LOC_Os01g61920.1	Core histone H2A/H2B/H3/H4 domain containing protein, putative, expressed	103	11.4024	8	7	7	5	6
LOC_Os05g49860.1	Core histone H2A/H2B/H3/H4 domain containing protein, putative, expressed	152	16.246	4	5	6		6
LOC_Os03g53190.1	Core histone H2A/H2B/H3/H4 domain containing protein, putative, expressed	137	14.4501	3
LOC_Os06g48350.1	CPuORF14 - conserved peptide uORF-containing transcript, expressed	450	48.8386			2
LOC_Os05g47540.2	CPuORF26 - conserved peptide uORF-containing transcript, expressed	491	56.1011	2
LOC_Os04g44600.1	CRP1 - Cysteine-rich family protein precursor, expressed	154	15.8071	2		2
LOC_Os04g58120.1	CRP2 - Cysteine-rich family protein precursor, expressed	199	20.0346	4	2	3		4
LOC_Os02g51000.1	CS domain containing protein, putative, expressed	357	39.4032	7	6	11	2	6
LOC_Os06g12530.1	CS domain containing protein, putative, expressed	308	34.2474	3	3	5
LOC_Os03g26460.2	CS domain containing protein, putative, expressed	247	27.7459	3	3	2		2
LOC_Os01g27160.1	cullin, putative, expressed	746	86.6374	10	10	14	3	24
LOC_Os05g05700.2	cullin, putative, expressed	742	86.1072	3	2	4		4
LOC_Os05g02520.1	cupin domain containing protein, expressed	359	38.1706	8	8	5		6
LOC_Os06g01700.1	CWC15 homolog A, putative, expressed	230	26.9264	4	2	2
LOC_Os02g08190.1	CYPRO4, putative, expressed	649	70.3819			2
LOC_Os01g16430.1	cysteine proteinase inhibitor precursor protein, putative, expressed	250	27.2522	2	2	2		3
LOC_Os01g74650.3	cysteine synthase, mitochondrial precursor, putative, expressed	394	41.7617	2
LOC_Os02g55060.2	cytochrome b5-like Heme/Steroid binding domain containing protein, expressed	102	10.8194	2	2	2
LOC_Os01g42650.1	cytochrome c oxidase subunit 5B, mitochondrial precursor, putative, expressed	169	18.0358	3	2	3		3
LOC_Os03g27290.1	cytochrome c oxidase subunit, putative, expressed	169	18.9008	6	4	7		6
LOC_Os05g34770.1	cytochrome c, putative, expressed	112	12.2632			2		3
LOC_Os05g23620.2	cytochrome c1-1, heme protein, mitochondrial precursor, putative, expressed	304	33.2728		2	2		3
LOC_Os08g34720.1	D-3-phosphoglycerate dehydrogenase, chloroplast precursor, putative, expressed	621	64.5191	5	3	2
LOC_Os04g55720.1	D-3-phosphoglycerate dehydrogenase, chloroplast precursor, putative, expressed	613	63.9251	3	4	2		2
LOC_Os09g33480.1	DAG protein, chloroplast precursor, putative, expressed	396	42.9069	3		3		3
LOC_Os09g04670.1	DAG protein, chloroplast precursor, putative, expressed	398	43.2721	3		2		2
LOC_Os06g12690.3	DCN1-like protein 2, putative, expressed	248	29.0185		3	2
LOC_Os06g40020.1	DEAD-box ATP-dependent RNA helicase 52A, putative, expressed	478	50.7765	8	9	6		12
LOC_Os07g10250.1	DEAD-box ATP-dependent RNA helicase 52B, putative, expressed	638	67.1305	4	6	3		7
LOC_Os02g05330.1	DEAD-box ATP-dependent RNA helicase, putative, expressed	414	47.108	12	10	13	4	14
LOC_Os06g48750.3	DEAD-box ATP-dependent RNA helicase, putative, expressed	369	41.8868	11	10	13	4	13
LOC_Os03g59050.1	DEAD-box ATP-dependent RNA helicase, putative, expressed	637	67.6237	4	4	3		7
LOC_Os01g45190.1	DEAD-box ATP-dependent RNA helicase, putative, expressed	404	45.5696	4	2	4		6
LOC_Os01g36890.2	DEAD-box ATP-dependent RNA helicase, putative, expressed	344	39.0371	3	3	5		4
LOC_Os02g42860.1	DEAD-box ATP-dependent RNA helicase, putative, expressed	508	58.13	2	2	3		4
LOC_Os03g06220.1	DEAD-box ATP-dependent RNA helicase, putative, expressed	505	55.8194	2	2
LOC_Os10g35990.1	DEAD-box ATP-dependent RNA helicase, putative, expressed	470	52.0304		3	2		2
LOC_Os02g41904.1	DEF7 - Defensin and Defensin-like DEFL family, expressed	80	8.77823	3		2		2
LOC_Os11g47120.1	DEFL48 - Defensin and Defensin-like DEFL family, expressed	407	44.9762			2
LOC_Os02g44870.1	dehydrin, putative, expressed	290	30.9036	2				2
LOC_Os02g50620.1	dehydrogenase E1 component domain containing protein, expressed	390	42.6746	3	4	5		8
LOC_Os01g46610.1	dehydrogenase, putative, expressed	412	46.0135	9		9		6
LOC_Os02g38200.1	dehydrogenase, putative, expressed	378	40.603	2	2			2
LOC_Os02g57040.3	dehydrogenase, putative, expressed	255	27.435	2				5
LOC_Os01g54940.1	dehydrogenase, putative, expressed	365	38.7905		3
LOC_Os02g09490.1	dehydrogenase, putative, expressed	363	38.6185		2	5		5
LOC_Os04g42920.1	dehydrogenase, putative, expressed	478	53.5236		2	5		3
LOC_Os01g16900.1	dehydrogenase, putative, expressed	362	39.4172		2	2		3
LOC_Os11g10480.4	dehydrogenase, putative, expressed	268	29.1017			2		2
LOC_Os06g49110.3	delta-aminolevulinic acid dehydratase, chloroplast precursor, putative, expressed	426	46.2562	2
LOC_Os12g06620.1	deoxyhypusine hydroxylase, putative, expressed	319	34.4316	2		2
LOC_Os12g43100.1	deoxyhypusine hydroxylase, putative, expressed	302	32.7709	2		2
LOC_Os03g46640.1	deoxyuridine 5-triphosphate nucleotidohydrolase, putative, expressed	225	23.3964	4	3	3		3
LOC_Os04g33150.1	desiccation-related protein PCC13-62 precursor, putative, expressed	323	33.7824	3	2	3		5
LOC_Os12g37960.1	diaminopimelate epimerase, chloroplast precursor, putative, expressed	354	37.806			2		3
LOC_Os01g22520.1	dihydrolipoyl dehydrogenase 1, mitochondrial precursor, putative, expressed	503	52.6097	6	7	12		4
LOC_Os05g06460.1	dihydrolipoyl dehydrogenase, putative, expressed	567	59.0677	3	3	4		2
LOC_Os01g23610.2	dihydrolipoyl dehydrogenase, putative, expressed	557	58.7205	3	2	3		2
LOC_Os04g32330.2	dihydrolipoyllysine-residue succinyltransferase component of 2-oxoglutarate dehydrogenase complex, mitochondrial precursor, putative, expressed	439	48.0971		2	3		5
LOC_Os08g44530.1	dihydroxy-acid dehydratase, putative, expressed	594	63.6094	2	2	3
LOC_Os06g34040.1	DJ-1 family protein, putative, expressed	443	46.8475		2
LOC_Os02g04270.1	DNA polymerase V, putative, expressed	1305	144.609		2
LOC_Os03g38990.1	DNA-binding protein, putative, expressed	651	71.26		2			3
LOC_Os01g13700.1	DNA-binding protein-related, putative, expressed	141	15.1721	2	2	2
LOC_Os06g01370.1	DNA-binding protein-related, putative, expressed	165	18.1555		3	3
LOC_Os05g15520.1	DNA-binding protein-related, putative, expressed	145	15.374			5		3
LOC_Os09g02284.1	DNA-directed RNA polymerase subunit, putative, expressed	330	36.4373			3
LOC_Os11g47760.1	DnaK family protein, putative, expressed	649	71.1402	24	25	29	9	30
LOC_Os02g02410.1	DnaK family protein, putative, expressed	665	73.3449	23	21	25	9	22
LOC_Os05g38530.1	DnaK family protein, putative, expressed	646	70.7909	22	22	26	9	29
LOC_Os01g62290.1	DnaK family protein, putative, expressed	648	70.907	22	20	24	9	26
LOC_Os03g16860.1	DnaK family protein, putative, expressed	650	71.0559	19	19	20	6	19
LOC_Os03g60620.1	DnaK family protein, putative, expressed	649	71.2672	17	21	22	7	24
LOC_Os02g53420.1	DnaK family protein, putative, expressed	679	72.8527	15	15	23	2	16
LOC_Os09g31486.1	DnaK family protein, putative, expressed	684	72.7536	9	10	18	2	13
LOC_Os05g08840.1	DnaK family protein, putative, expressed	853	94.0649	8	12	10		10
LOC_Os03g02260.1	DnaK family protein, putative, expressed	676	72.5206	8	10	14		15
LOC_Os01g08560.2	DnaK family protein, putative, expressed	845	93.0489	8	7	7		5
LOC_Os05g23740.1	DnaK family protein, putative, expressed	689	73.505	7	7	10		9
LOC_Os02g48110.1	DnaK family protein, putative, expressed	902	99.3093	4	3	3		2
LOC_Os12g14070.1	DnaK family protein, putative, expressed	698	74.0413	3	4	6		4
LOC_Os03g50250.1	DnaK family protein, putative, expressed	669	73.3287	3
LOC_Os07g10830.1	dolichyl-diphosphooligosaccharide--protein glycosyltransferase 48 kDasubunit precursor, putative, expressed	439	48.3596	2		2		2
LOC_Os01g68324.3	dolichyl-diphosphooligosaccharide--protein glycosyltransferase 63 kDasubunit precursor, putative, expressed	391	42.6824	4	2			3
LOC_Os08g29530.1	double-stranded RNA binding motif containing protein, expressed	312	34.1765	9	8	14	3	9
LOC_Os11g07500.2	DSHCT domain containing protein, expressed	970	109.028			2		2
LOC_Os02g42670.1	DUF1771 domain containing protein, putative, expressed	488	54.6641		2	4		3
LOC_Os01g69130.2	dynamin family protein, putative, expressed	782	86.2078	11	8	8	2	11
LOC_Os05g48240.1	dynamin family protein, putative, expressed	609	68.6409	6	7	9		12
LOC_Os03g50520.1	dynamin family protein, putative, expressed	611	67.9886	5	2	6		10
LOC_Os04g31190.1	dynamin family protein, putative, expressed	797	87.3237	3	3	3		3
LOC_Os10g41820.2	dynamin family protein, putative, expressed	618	69.3381	2	2	2		7
LOC_Os01g54420.1	dynamin family protein, putative, expressed	822	90.8797			2
LOC_Os02g50550.1	dynamin, putative, expressed	923	100.331	3	5	3		4
LOC_Os06g13820.1	dynamin, putative, expressed	911	99.1805	3	4	5		7
LOC_Os01g49470.2	E3 ubiquitin ligase, putative, expressed	1222	137.835	2		2
LOC_Os01g08410.1	early fruit mRNA, putative, expressed	331	35.2623	3		5		5
LOC_Os03g03830.1	EF hand family protein, putative, expressed	1068	113.56		2	2
LOC_Os02g12800.1	elongation factor 1-gamma, putative, expressed	418	47.448	4	5	7		4
LOC_Os02g12794.3	elongation factor 1-gamma, putative, expressed	252	29.4538	4	4	8		5
LOC_Os06g37440.1	elongation factor 1-gamma, putative, expressed	416	47.36	3	4	8		6
LOC_Os07g46750.1	elongation factor protein, putative, expressed	224	23.785	8	7	6	2	7
LOC_Os07g42300.1	elongation factor protein, putative, expressed	251	27.5357	4	3	2		6
LOC_Os03g29260.2	elongation factor protein, putative, expressed	226	24.6392	3	2	2		4
LOC_Os03g08010.1	elongation factor Tu, putative, expressed	447	49.2617	18	13	17	10	11
LOC_Os03g63410.1	elongation factor Tu, putative, expressed	453	48.3932	8	4	10		8
LOC_Os02g38210.1	elongation factor Tu, putative, expressed	467	50.3818	3	3
LOC_Os04g20220.1	elongation factor Tu, putative, expressed	547	59.8136	2		2
LOC_Os01g52470.1	elongation factor, putative, expressed	853	94.9951	20	14	20	5	25
LOC_Os02g32030.1	elongation factor, putative, expressed	843	93.9605	15	13	17	6	18
LOC_Os04g02820.1	elongation factor, putative, expressed	843	93.9126	14	12	17	5	18
LOC_Os06g40600.1	elongation factor, putative, expressed	997	110.428	2	3	3		3
LOC_Os03g36780.1	elongation factor, putative, expressed	757	83.8716			3
LOC_Os07g33240.1	endoribonuclease, putative, expressed	180	18.8059	3	3	3	2	5
LOC_Os08g27850.1	endothelial differentiation-related factor 1, putative, expressed	142	15.6193	3	2	2		2
LOC_Os10g08550.3	enolase, putative, expressed	478	51.3652	13	10	15	4	13
LOC_Os09g20820.1	enolase, putative, expressed	479	50.7381	2	3	5		2
LOC_Os03g15950.1	enolase, putative, expressed	478	51.5211	2		3		3
LOC_Os08g23810.2	enoyl-acyl-carrier-protein reductase NADH, chloroplast precursor, expressed	375	39.1061	3	2
LOC_Os11g26850.2	erythronate-4-phosphate dehydrogenase, putative, expressed	450	49.267	5	7	10	2	6
LOC_Os01g21560.1	esterase/lipase/thioesterase family protein, putative, expressed	329	35.8373	2		3
LOC_Os04g58840.1	Eukaryotic aspartyl protease domain containing protein, expressed	490	50.8338		3
LOC_Os07g39870.2	eukaryotic peptide chain release factor subunit 1-1, putative, expressed	437	49.0599	2				2
LOC_Os06g23440.1	eukaryotic translation initiation factor 1A, putative, expressed	144	16.3291			3		3
LOC_Os12g07740.1	eukaryotic translation initiation factor 2 subunit gamma, putative, expressed	464	50.5747			2		3
LOC_Os10g41960.1	eukaryotic translation initiation factor 3 subunit B, putative, expressed	719	83.1294	3	4	7		6
LOC_Os07g03230.1	eukaryotic translation initiation factor 3 subunit C, putative, expressed	936	106.093			2
LOC_Os05g49150.1	eukaryotic translation initiation factor 3 subunit D, putative, expressed	585	65.0404	5		6		4
LOC_Os07g07250.1	eukaryotic translation initiation factor 3 subunit E, putative, expressed	415	48.5707	6	4	3		6
LOC_Os07g12110.1	eukaryotic translation initiation factor 3 subunit E, putative, expressed	439	51.2741	4	4	4		3
LOC_Os05g13950.1	eukaryotic translation initiation factor 3 subunit E-interacting protein, putative, expressed	529	61.2895	5	5	5		13
LOC_Os05g01450.1	eukaryotic translation initiation factor 3 subunit F, putative, expressed	284	31.219	6	5	5		4
LOC_Os04g30780.2	eukaryotic translation initiation factor 3 subunit H, putative, expressed	222	24.4892		2			4
LOC_Os03g08450.1	eukaryotic translation initiation factor 3 subunit K, putative, expressed	226	25.8154	2	3	2		2
LOC_Os02g38220.1	eukaryotic translation initiation factor 4B, putative, expressed	519	55.7106	6	3	6		4
LOC_Os04g40400.1	eukaryotic translation initiation factor 4B, putative, expressed	532	57.4485	4	4	8		4
LOC_Os02g24330.2	eukaryotic translation initiation factor 4B, putative, expressed	441	47.5465	2		4		2
LOC_Os07g36940.1	eukaryotic translation initiation factor 4G, putative, expressed	1792	193.414	4	3	3		4
LOC_Os07g40580.1	eukaryotic translation initiation factor 5A, putative, expressed	160	17.4467	6	4	5		3
LOC_Os12g32240.1	eukaryotic translation initiation factor 5A, putative, expressed	160	17.5457	6	4	5		5
LOC_Os07g02210.1	eukaryotic translation initiation factor 5A, putative, expressed	162	17.7547	6	3	5		4
LOC_Os03g55150.6	eukaryotic translation initiation factor 5A, putative, expressed	161	17.5337	5	3	4		3
LOC_Os07g44620.1	eukaryotic translation initiation factor 6, putative, expressed	245	26.3713	2	2	3
LOC_Os10g32970.1	eukaryotic translation initiation factor, putative, expressed	206	23.1845			2
LOC_Os07g36200.1	eukaryotic translation initiation factor-related, putative, expressed	548	58.2102	6	10	10		8
LOC_Os07g42180.1	exportin 1, putative, expressed	980	108.311			2		2
LOC_Os11g38610.2	expressed protein	952	106.109	7	7	9		15
LOC_Os03g27010.1	expressed protein	290	30.6484	7	6	5		3
LOC_Os03g59300.1	expressed protein	393	41.0195	6	7	6		9
LOC_Os05g44120.1	expressed protein	137	14.8851	6	6	6	2	3
LOC_Os03g17490.2	expressed protein	175	18.024	6	4	4		5
LOC_Os06g04699.1	expressed protein	350	39.791	5	4	4	3	13
LOC_Os03g51470.1	expressed protein	112	12.04	4	4	6		4
LOC_Os08g37320.1	expressed protein	169	19.7129	4	4	4		5
LOC_Os05g09580.1	expressed protein	89	9.08427	4	4	2		2
LOC_Os05g47446.2	expressed protein	126	14.2634	4	3	3
LOC_Os02g28970.1	expressed protein	583	60.863	4	2	3		4
LOC_Os08g44470.1	expressed protein	123	12.7408	4	2	3		2
LOC_Os01g38520.1	expressed protein	321	35.4837	3	3	3		2
LOC_Os04g58240.1	expressed protein	301	32.5162	3	3	3		3
LOC_Os07g43070.1	expressed protein	288	30.6775	3	3	2		2
LOC_Os06g50490.1	expressed protein	488	53.77	3	2	7		4
LOC_Os12g38140.1	expressed protein	164	16.7294	3		3		3
LOC_Os10g22100.1	expressed protein	699	77.1377	3
LOC_Os03g48260.1	expressed protein	466	48.7346	2	3	5		3
LOC_Os02g20310.1	expressed protein	346	37.1388	2	2	3		2
LOC_Os09g15580.1	expressed protein	348	37.7807	2	2	3		3
LOC_Os03g47910.1	expressed protein	253	26.4867	2	2	2
LOC_Os04g58360.1	expressed protein	129	13.3136	2	2
LOC_Os12g40380.1	expressed protein	144	15.626	2	2
LOC_Os03g23900.1	expressed protein	472	50.9195	2		5		6
LOC_Os08g43060.3	expressed protein	835	91.9245	2		5		7
LOC_Os04g55840.1	expressed protein	548	61.595	2		3		2
LOC_Os05g46190.1	expressed protein	421	47.3198	2		3		4
LOC_Os08g44460.3	expressed protein	89	9.80101	2		3		2
LOC_Os03g62420.1	expressed protein	126	12.9055	2		2
LOC_Os04g32470.1	expressed protein	214	22.2081	2		2	2	2
LOC_Os05g49160.1	expressed protein	140	15.4767	2		2		2
LOC_Os09g39550.1	expressed protein	123	12.8947	2		2
LOC_Os11g21990.1	expressed protein	412	47.2798	2		2		7
LOC_Os01g42770.1	expressed protein	208	22.1029	2
LOC_Os07g10090.1	expressed protein	530	57.1695	2
LOC_Os10g34370.1	expressed protein	428	46.2115	2
LOC_Os04g34100.1	expressed protein	231	24.5677		2	3		2
LOC_Os02g51810.1	expressed protein	613	66.4285		2	2
LOC_Os03g18510.1	expressed protein	339	38.2106		2	2
LOC_Os05g06980.1	expressed protein	656	74.1901		2
LOC_Os05g16240.1	expressed protein	417	45.7623		2
LOC_Os10g24690.1	expressed protein	239	26.4348		2
LOC_Os12g24550.1	expressed protein	1346	147.711		2
LOC_Os09g37580.1	expressed protein	1243	138.251			4		8
LOC_Os03g44520.1	expressed protein	196	20.0761			3
LOC_Os01g13160.1	expressed protein	693	74.6989			2
LOC_Os01g42520.1	expressed protein	373	39.8264			2
LOC_Os01g50450.1	expressed protein	260	27.4054			2		2
LOC_Os01g70320.1	expressed protein	570	62.1415			2		3
LOC_Os01g71262.1	expressed protein	164	16.9634			2
LOC_Os02g05870.1	expressed protein	281	31.2734			2
LOC_Os02g46956.1	expressed protein	346	37.2419			2
LOC_Os02g57924.1	expressed protein	90	9.78			2
LOC_Os03g02720.1	expressed protein	463	50.8941			2		3
LOC_Os03g60740.1	expressed protein	257	27.8934			2
LOC_Os04g21710.1	expressed protein	392	41.187			2
LOC_Os04g34450.1	expressed protein	1101	122.67			2
LOC_Os04g54410.1	expressed protein	638	70.0577			2
LOC_Os05g02650.1	expressed protein	826	90.7351			2
LOC_Os05g14170.1	expressed protein	989	109.77			2
LOC_Os05g30400.2	expressed protein	211	22.4528			2		3
LOC_Os05g40620.1	expressed protein	456	49.792			2		4
LOC_Os05g50000.1	expressed protein	402	43.968			2
LOC_Os06g11990.1	expressed protein	1125	121.266			2
LOC_Os06g45830.1	expressed protein	825	90.6179			2
LOC_Os06g51510.1	expressed protein	291	31.271			2
LOC_Os07g10030.1	expressed protein	427	46.99			2		2
LOC_Os08g25690.1	expressed protein	277	29.2755			2
LOC_Os12g34500.1	expressed protein	511	54.9339			2		2
LOC_Os12g35620.1	expressed protein	198	21.5614			2
LOC_Os12g43580.1	expressed protein	419	45.3635			2		2
LOC_Os07g34570.2	FAD dependent oxidoreductase domain containing protein, expressed	309	32.7125	2
LOC_Os04g48490.1	fasciclin-like arabinogalactan protein, putative, expressed	431	44.5078	2	3	3
LOC_Os07g46460.1	ferredoxin-dependent glutamate synthase, chloroplast precursor, putative, expressed	1615	174.934	3	2	3		4
LOC_Os01g33080.1	fimbrin-like protein 2, putative, expressed	695	76.53		2
LOC_Os02g48740.1	fimbrin-like protein 2, putative, expressed	706	78.1726		2
LOC_Os09g03610.3	flowering time control protein FCA, putative, expressed	732	78.8605	2
LOC_Os05g33380.1	fructose-bisphospate aldolase isozyme, putative, expressed	358	38.8391	13	10	13	3	13
LOC_Os01g67860.1	fructose-bisphospate aldolase isozyme, putative, expressed	358	38.7992	10	6	12		9
LOC_Os01g02880.1	fructose-bisphospate aldolase isozyme, putative, expressed	388	41.9677			3		2
LOC_Os03g21950.1	fumarate hydratase, mitochondrial precursor, putative, expressed	502	53.6486	2	5	10		5
LOC_Os02g10310.2	fumarylacetoacetase, putative, expressed	354	39.1565	2	2	4		2
LOC_Os01g38480.3	GA18326-PA, putative, expressed	139	15.4744	2		4		5
LOC_Os05g35266.2	galactosyltransferase, putative, expressed	391	42.9134		3	3
LOC_Os01g65590.1	galactosyltransferase, putative, expressed	408	44.6587		2	3
LOC_Os02g46150.1	GAMM1 protein-like, putative, expressed	379	42.5564	5	3	4		6
LOC_Os04g38450.1	gamma-glutamyltranspeptidase 1 precursor, putative, expressed	574	61.0697	2		2		3
LOC_Os08g09350.1	gar2, putative, expressed	572	60.358	4	3	3	2	2
LOC_Os04g39110.1	GASR4 - Gibberellin-regulated GASA/GAST/Snakin family protein precursor, expressed	105	11.1203	3	2	2		3
LOC_Os06g06290.1	GDSL-like lipase/acylhydrolase, putative, expressed	368	39.4518	3
LOC_Os06g06250.2	GDSL-like lipase/acylhydrolase, putative, expressed	360	38.4536	2		4		2
LOC_Os04g42860.1	GDSL-like lipase/acylhydrolase, putative, expressed	368	39.9329		2
LOC_Os02g58510.1	GHMP kinases ATP-binding protein, putative, expressed	378	37.789	2	2
LOC_Os02g01920.1	GHMP kinases ATP-binding protein, putative, expressed	392	42.6248	2		2
LOC_Os03g61710.1	GHMP kinases ATP-binding protein, putative, expressed	506	54.6588			2
LOC_Os03g57140.1	GLTP domain containing protein, putative, expressed	207	22.6837	2
LOC_Os03g12140.2	glucan endo-1,3-beta-glucosidase precursor, putative, expressed	471	50.2369	2	2			2
LOC_Os02g53200.2	glucan endo-1,3-beta-glucosidase precursor, putative, expressed	488	50.8567	2
LOC_Os05g03820.3	glutamate--cysteine ligase, chloroplast precursor, putative, expressed	492	55.6873	2
LOC_Os10g22380.1	glutamyl-tRNA synthetase, cytoplasmic, putative, expressed	713	80.8365	2	3	2		4
LOC_Os02g56850.1	glutathione reductase, putative, expressed	496	53.4734		3	3		2
LOC_Os05g02530.1	glutathione S-transferase, N-terminal domain containing protein, expressed	297	32.5782	6	4	3		8
LOC_Os01g55830.1	glutathione S-transferase, putative, expressed	215	23.9612		2	2
LOC_Os04g40950.1	glyceraldehyde-3-phosphate dehydrogenase, putative, expressed	337	36.7499	8	10	10	3	11
LOC_Os02g38920.1	glyceraldehyde-3-phosphate dehydrogenase, putative, expressed	356	39.007	6	6	8	3	8
LOC_Os08g03290.1	glyceraldehyde-3-phosphate dehydrogenase, putative, expressed	337	36.3898	5	7	7	3	7
LOC_Os06g45590.1	glyceraldehyde-3-phosphate dehydrogenase, putative, expressed	415	43.4671	2	2			5
LOC_Os02g07490.1	glyceraldehyde-3-phosphate dehydrogenase, putative, expressed	411	43.2902		3	3		5
LOC_Os02g37590.1	glycerophosphoryl diester phosphodiesterase family protein, putative, expressed	749	81.0329	4	4	2		2
LOC_Os02g02870.1	glycine-rich protein 2, putative, expressed	241	22.7089	4	3	4		2
LOC_Os03g61990.2	glycine-rich RNA-binding protein 7, putative, expressed	205	21.8101	3	2	3
LOC_Os12g31800.1	glycine-rich RNA-binding protein 7, putative, expressed	258	25.0295	3	2	2		2
LOC_Os07g23880.1	glycosyl hydrolase, family 31, putative, expressed	1057	116.167		3	3
LOC_Os08g09250.2	glyoxalase family protein, putative, expressed	291	32.5326	5	5	7		8
LOC_Os05g14194.1	glyoxalase family protein, putative, expressed	350	38.4969		2
LOC_Os09g32360.1	gp176, putative, expressed	594	65.1305	4	5	7		9
LOC_Os09g32370.1	gp176, putative, expressed	709	77.986			2
LOC_Os03g63710.2	GTPase-activating protein, putative, expressed	384	42.1982			2
LOC_Os08g09940.1	GTP-binding protein, putative, expressed	394	44.3049	4	5	3		5
LOC_Os07g43470.1	GTP-binding protein, putative, expressed	369	41.1929	2	2	5
LOC_Os03g14260.2	guanine nucleotide exchange family protein, putative, expressed	1789	197.515	3	3	2		2
LOC_Os07g04530.1	GYF domain containing protein, putative, expressed	1739	189.424	7	8	10		11
LOC_Os02g40514.2	h/ACA ribonucleoprotein complex subunit 3, putative, expressed	64	7.53398	3
LOC_Os11g29370.1	haloacid dehalogenase-like hydrolase family protein, putative, expressed	518	56.9235			2
LOC_Os01g01920.2	HD domain containing protein 2, putative, expressed	567	64.4869			5		4
LOC_Os01g54920.2	heat- and acid-stable phosphoprotein, putative, expressed	163	18.8517	5	3	3	2	4
LOC_Os05g43970.2	heat- and acid-stable phosphoprotein, putative, expressed	118	13.3446	2	2	2		2
LOC_Os02g07120.1	HEAT repeat family protein, putative, expressed	1218	134.188	12	11	17	3	16
LOC_Os03g51140.1	HEAT repeat family protein, putative, expressed	1206	129.892	5	8	6	2	7
LOC_Os09g07510.1	HEAT repeat family protein, putative, expressed	587	65.6581	5	7	7	2	4
LOC_Os07g38760.1	HEAT repeat family protein, putative, expressed	1123	122.709	4	5	4		3
LOC_Os06g19730.1	HEAT repeat family protein, putative, expressed	1801	201.464	2	5	5		11
LOC_Os11g04220.1	HEAT repeat family protein, putative, expressed	1815	199.531	2		2		2
LOC_Os06g11610.1	heat shock 22 kDa protein, mitochondrial precursor, putative, expressed	248	26.2155	7	2	6		9
LOC_Os05g44340.1	heat shock protein 101, putative, expressed	912	100.834	4	3	6		10
LOC_Os02g43020.1	heat shock protein STI, putative, expressed	578	64.8737	12	10	15		10
LOC_Os04g45480.1	heat shock protein STI, putative, expressed	574	64.4154	3		4		5
LOC_Os09g30418.1	heat shock protein, putative, expressed	830	94.1365	40	42	39	20	40
LOC_Os09g30412.1	heat shock protein, putative, expressed	699	80.1497	39	40	37	20	41
LOC_Os08g39140.2	heat shock protein, putative, expressed	645	74.1977	33	35	37	20	36
LOC_Os06g50300.1	heat shock protein, putative, expressed	812	92.9874	17	19	19	2	16
LOC_Os12g32986.1	heat shock protein, putative, expressed	811	91.4232	8	7	8		11
LOC_Os08g38086.4	heat shock protein, putative, expressed	698	79.3102	5	5	5		2
LOC_Os08g10480.1	heavy metal-associated domain containing protein, expressed	71	7.43876			2
LOC_Os02g01170.1	HECT-domain domain containing protein, expressed	819	90.7625		2
LOC_Os07g06970.1	HEN1, putative, expressed	926	102.223			2
LOC_Os02g12350.1	histone deacetylase, putative, expressed	510	56.4686	3				3
LOC_Os07g41090.1	histone deacetylase, putative, expressed	695	76.1686			2
LOC_Os08g25570.1	histone deacetylase, putative, expressed	458	50.7985			2
LOC_Os04g18090.1	histone H1, putative, expressed	191	19.7281	3		2
LOC_Os01g64640.1	histone H3, putative, expressed	136	15.2585	3	3	3		2
LOC_Os05g41080.2	histone H3, putative, expressed	164	18.57		2
LOC_Os06g51220.2	HMG1/2, putative, expressed	157	17.0896	7	3	5	2	3
LOC_Os09g37910.1	HMG1/2, putative, expressed	139	15.4479	4	4	3		3
LOC_Os02g44930.1	HMG1/2, putative, expressed	145	15.7557	3		4		3
LOC_Os09g23730.1	HMG-Y-related protein A, putative, expressed	213	21.7394	4	3			4
LOC_Os04g48400.1	HOTHEAD precursor, putative, expressed	591	63.941	2	3	3
LOC_Os01g08860.1	hsp20/alpha crystallin family protein, putative, expressed	166	18.0193			2
LOC_Os09g36420.1	hsp90 protein, expressed	1046	117.753	8	7	8	3	4
LOC_Os03g61680.1	huntingtin-interacting protein HYPK, putative, expressed	127	13.3189	2
LOC_Os05g51180.1	hyaluronan/mRNA binding family domain containing protein, expressed	383	41.0044	5	3	4		2
LOC_Os01g41880.1	hyaluronan/mRNA binding family domain containing protein, expressed	378	40.8884	2				3
LOC_Os05g43830.2	hydrolase, alpha/beta fold family domain containing protein, expressed	331	37.6706			3
LOC_Os04g58900.1	hydrolase, NUDIX family, domain containing protein, expressed	226	25.2518		2	2
LOC_Os01g37960.1	hydrolase, putative, expressed	442	47.105		2
LOC_Os03g13560.1	hydroxyproline-rich glycoprotein family protein, putative, expressed	658	69.9502			2
LOC_Os01g14950.1	importin subunit alpha, putative, expressed	526	57.5347	6	6	4		9
LOC_Os05g06350.1	importin subunit alpha, putative, expressed	534	58.5299	4	5	5		3
LOC_Os05g28510.1	importin subunit beta, putative, expressed	868	95.5986	7	3	5		9
LOC_Os03g18350.1	importin subunit beta, putative, expressed	870	96.5622	3				2
LOC_Os12g38110.1	importin subunit beta, putative, expressed	872	96.0754	2	3	2
LOC_Os02g27470.1	importin-7, putative, expressed	675	77.0029			2		2
LOC_Os04g26841.1	importin-8, putative, expressed	734	84.6427	2		4		2
LOC_Os01g13430.1	importin-alpha re-exporter, putative, expressed	983	108.291	8	6	11		6
LOC_Os01g42294.1	inactive receptor kinase At2g26730 precursor, putative, expressed	684	70.6221		2	3
LOC_Os03g50450.1	inactive receptor kinase At2g26730 precursor, putative, expressed	686	71.8433			4		2
LOC_Os07g08430.1	indole-3-glycerol phosphate lyase, chloroplast precursor, putative, expressed	329	33.894	2	3	4		4
LOC_Os09g31080.3	induced stolen tip protein TUB8, putative, expressed	136	13.6745	3		2	2	5
LOC_Os06g08080.1	inorganic H+ pyrophosphatase, putative, expressed	767	79.9935	3		3
LOC_Os03g21810.1	insulin-degrading enzyme, putative, expressed	1040	119.289		2	3
LOC_Os01g57073.1	insulin-degrading enzyme, putative, expressed	973	111.566			3
LOC_Os03g26960.1	intron-binding protein aquarius, putative, expressed	1581	180.934	2		4
LOC_Os09g19734.3	isochorismate synthase 1, chloroplast precursor, putative, expressed	274	29.2021	5	4	5		3
LOC_Os02g57690.1	kelch repeat protein, putative, expressed	519	56.6204			2
LOC_Os05g07220.2	kelch repeat-containing protein, putative, expressed	1049	114.149	9	6	10		8
LOC_Os01g07140.2	kelch repeat-containing protein, putative, expressed	700	77.6048		2	4		3
LOC_Os01g46380.1	ketol-acid reductoisomerase, chloroplast precursor, putative, expressed	581	62.777	3	2	4		2
LOC_Os05g49800.1	ketol-acid reductoisomerase, chloroplast precursor, putative, expressed	578	62.3377	3	2	2		2
LOC_Os02g57640.1	KH domain containing protein, putative, expressed	343	36.6955	5	8	5		7
LOC_Os12g40560.1	KH domain containing protein, putative, expressed	517	54.9289	2		3		2
LOC_Os03g42900.2	KH domain containing protein, putative, expressed	389	42.6399			2
LOC_Os08g01930.1	KH domain-containing protein, putative, expressed	700	72.1423	9	8	8	3	6
LOC_Os02g13130.1	KH domain-containing protein, putative, expressed	699	71.0254	5	4	6		4
LOC_Os02g41590.1	kinase, pfkB family, putative, expressed	341	36.9697	10	9	9		8
LOC_Os01g66940.1	kinase, pfkB family, putative, expressed	323	34.698	8	4	3		3
LOC_Os08g02120.1	kinase, pfkB family, putative, expressed	336	35.494	5	4	8		3
LOC_Os04g43750.2	kinase, pfkB family, putative, expressed	340	36.9584			2
LOC_Os02g47140.2	L11 domain containing ribosomal protein, putative, expressed	166	17.7056	3	2	4	2	5
LOC_Os02g21660.2	L1P family of ribosomal proteins domain containing protein, expressed	208	23.5776	6	6	5	2	6
LOC_Os08g44450.2	L1P family of ribosomal proteins domain containing protein, expressed	216	24.4673	5	5	4	2	5
LOC_Os01g64090.1	L1P family of ribosomal proteins domain containing protein, expressed	238	27.0837	3	4	6		4
LOC_Os08g42980.1	la domain containing protein, expressed	427	46.6196		3	2		2
LOC_Os05g49880.1	lactate/malate dehydrogenase, putative, expressed	340	35.4137	6	4	5		5
LOC_Os01g46070.1	lactate/malate dehydrogenase, putative, expressed	340	35.4386	5	4	4		4
LOC_Os10g33800.2	lactate/malate dehydrogenase, putative, expressed	316	33.6762	4	4	6		5
LOC_Os01g61380.1	lactate/malate dehydrogenase, putative, expressed	396	41.7611	3	3	6		4
LOC_Os03g62620.3	late embryogenesis abundant protein, putative, expressed	316	34.7769	2	2	3		3
LOC_Os12g09580.1	leafbladeless1, putative, expressed	609	69.4012	3	3	4		9
LOC_Os02g55140.1	leucine aminopeptidase, chloroplast precursor, putative, expressed	598	61.7799	3	2
LOC_Os01g47490.1	Lg106, putative, expressed	142	15.7537	4				2
LOC_Os10g34750.1	LIG1 - Putative DNA ligase I, expressed	810	89.1215	3	4	3		3
LOC_Os02g35160.1	ligatin, putative, expressed	603	66.9105	2		2		3
LOC_Os08g33190.1	linker histone H1 and H5 family protein, expressed	471	49.216	3	4	7		4
LOC_Os08g06480.1	lissencephaly type-1-like homology motif, putative, expressed	1133	124.699	2		3
LOC_Os02g01250.1	LSM domain containing protein, expressed	132	14.2716	2
LOC_Os01g49650.1	LTPL150 - Protease inhibitor/seed storage/LTP family protein precursor, expressed	112	11.4899	3				3
LOC_Os01g60740.1	LTPL16 - Protease inhibitor/seed storage/LTP family protein precursor, expressed	122	12.3273	2	2	3		2
LOC_Os01g12020.1	LTPL18 - Protease inhibitor/seed storage/LTP family protein precursor, expressed	127	12.9083		2
LOC_Os02g24720.1	LTPL21 - Protease inhibitor/seed storage/LTP family protein precursor, expressed	122	12.5769	2
LOC_Os11g02350.1	LTPL25 - Protease inhibitor/seed storage/LTP family protein precursor, expressed	121	12.1369	4	4	4		3
LOC_Os03g59380.1	LTPL28 - Protease inhibitor/seed storage/LTP family protein precursor, expressed	122	11.8422	2	2	3
LOC_Os03g26820.1	LTPL52 - Protease inhibitor/seed storage/LTP family protein precursor, expressed	178	16.8877			2
LOC_Os08g02690.1	MA3 domain containing protein, expressed	716	78.5352	7	7	10		4
LOC_Os04g40660.3	MA3 domain containing protein, expressed	661	72.9344			2		3
LOC_Os08g44360.1	male sterility protein 2, putative, expressed	509	57.3989		2
LOC_Os11g29380.1	MCM2 - Putative minichromosome maintenance MCM complex subunit 2, expressed	961	108.756	2	3	2		2
LOC_Os02g55410.2	MCM5 - Putative minichromosome maintenance MCM complex subunit 5, expressed	625	68.3512	2	2
LOC_Os05g14590.1	MCM6 - Putative minichromosome maintenance MCM complex subunit 6, expressed	830	92.4552			2		2
LOC_Os04g56646.1	MEE34, putative, expressed	156	17.7842	2				2
LOC_Os06g31210.1	methionyl-tRNA synthetase, putative, expressed	801	89.3961			4		4
LOC_Os01g60660.1	methionyl-tRNA synthetase, putative, expressed	409	43.9287			3		2
LOC_Os12g42550.2	methyl-CpG binding domain containing protein, putative, expressed	299	31.0181	8	7	8	2	9
LOC_Os03g60090.2	methylenetetrahydrofolate reductase, putative, expressed	573	64.0292	3	2	4
LOC_Os04g31000.1	methyltransferase domain containing protein, expressed	750	82.3659		2	2
LOC_Os06g20370.1	microtubule associated protein, putative, expressed	576	64.3307	6	3	4
LOC_Os03g22570.2	MIF4G domain containing protein, putative, expressed	867	98.8276	2	3	2		3
LOC_Os02g42040.1	MIF4G domain containing protein, putative, expressed	1104	124.534		2		2
LOC_Os01g23620.1	miro, putative, expressed	193	21.9704			2		2
LOC_Os02g03860.1	mitochondrial ATP synthase precursor, putative, expressed	240	27.3226	3		8		5
LOC_Os02g48720.1	mitochondrial carrier protein, putative, expressed	382	41.4841	6	8	7		10
LOC_Os05g23720.1	mitochondrial carrier protein, putative, expressed	380	40.951	6	6	7	3	10
LOC_Os05g11780.1	mitochondrial carrier protein, putative, expressed	306	32.781		2			6
LOC_Os01g05010.1	mitochondrial glycoprotein, putative, expressed	264	29.4185	2		2		2
LOC_Os12g38310.1	mitochondrial import inner membrane translocase subunit Tim, putative, expressed	93	10.8322	2
LOC_Os07g15880.1	mitochondrial prohibitin complex protein 2, putative, expressed	289	31.9352	4	4	3		4
LOC_Os01g09560.1	mitochondrial-processing peptidase subunit alpha, mitochondrial precursor, putative, expressed	505	53.9127	6	3	6		3
LOC_Os03g11410.1	mitochondrial-processing peptidase subunit, mitochondrial precursor, putative, expressed	533	58.7149	4	2	3		4
LOC_Os01g53700.1	mitochondrial-processing peptidase subunit, mitochondrial precursor, putative, expressed	499	54.1938		2
LOC_Os01g44394.1	mitotic checkpoint protein, putative, expressed	344	37.8246			2
LOC_Os08g05820.1	monocopper oxidase, putative, expressed	600	66.1871	3	3	5		2
LOC_Os06g01490.1	monocopper oxidase, putative, expressed	593	65.7087	2
LOC_Os09g39380.1	monodehydroascorbate reductase, putative, expressed	447	47.8629	8	6	4		4
LOC_Os08g44340.1	monodehydroascorbate reductase, putative, expressed	435	46.656	3		3		2
LOC_Os03g17000.2	NAD dependent epimerase/dehydratase family domain containing protein, expressed	675	76.0176	6	5	7		3
LOC_Os05g29990.1	NAD dependent epimerase/dehydratase family domain containing protein, expressed	447	48.6782		2			2
LOC_Os03g16980.4	NAD dependent epimerase/dehydratase family domain containing protein, expressed	257	28.8538			2		2
LOC_Os01g73790.1	NAD dependent epimerase/dehydratase family protein, putative, expressed	398	44.3044	6	6	6		6
LOC_Os10g28200.1	NAD dependent epimerase/dehydratase family protein, putative, expressed	378	42.7509	2	2	2
LOC_Os01g34480.2	NAD dependent epimerase/dehydratase family protein, putative, expressed	284	31.1249		2	2		2
LOC_Os08g03570.1	NAD dependent epimerase/dehydratase family protein, putative, expressed	406	44.7991			2
LOC_Os07g31380.1	NAD-dependent malic enzyme, mitochondrial precursor, putative, expressed	622	68.8993	3		4
LOC_Os10g35960.1	NAD-dependent malic enzyme, mitochondrial precursor, putative, expressed	620	68.2359	2		2		2
LOC_Os03g19890.1	NADH dehydrogenase 1 alpha subcomplex subunit 5, putative, expressed	173	19.5011	3	3			3
LOC_Os01g07910.1	NADH-cytochrome b5 reductase, putative, expressed	311	33.8307			2		2
LOC_Os05g26660.1	NADH-ubiquinone oxidoreductase, mitochondrial precursor, putative, expressed	575	64.7612			3		2
LOC_Os04g55960.1	NADPH reductase, putative, expressed	695	76.1244			2
LOC_Os08g04460.1	NADPH-dependent FMN reductase domain containing protein, expressed	203	21.5758			2
LOC_Os06g05660.3	NAP domain containing protein, putative, expressed	373	42.1254	5	6	4		4
LOC_Os04g38620.1	NAP domain containing protein, putative, expressed	259	29.9795			2
LOC_Os05g31000.1	nascent polypeptide-associated complex subunit alpha, putative, expressed	205	22.2639	5	5	5		5
LOC_Os01g71230.2	nascent polypeptide-associated complex subunit alpha-like protein 3, putative, expressed	200	21.9508	7	8	7		6
LOC_Os03g14900.1	NB-ARC/LRR disease resistance protein, putative, expressed	916	100.683	2
LOC_Os01g16540.1	NEDD8-activating enzyme E1 catalytic subunit, putative, expressed	451	49.552			2		2
LOC_Os03g30430.2	nitrilase-associated protein, putative, expressed	116	11.1826	3	3	3		2
LOC_Os05g43770.1	NLI interacting factor-like phosphatase, putative, expressed	366	40.7027			2
LOC_Os10g27360.1	no apical meristem protein, putative, expressed	421	44.9411	2	3	4	2	8
LOC_Os10g42320.1	nonsense-mediated mRNA decay protein 3, putative, expressed	523	58.7341	2	5	3
LOC_Os04g30430.1	nuclear transport factor 2, putative, expressed	486	51.4145	2	3	4
LOC_Os02g50799.1	nuclear-pore anchor, putative, expressed	501	56.5998	2	2	2
LOC_Os02g50790.2	nuclear-pore anchor, putative, expressed	677	73.9966	2		2
LOC_Os03g22880.1	nucleolar protein 5A, putative, expressed	552	61.2937	4	4	8		12
LOC_Os03g22740.1	nucleolar protein NOP5-1, putative, expressed	568	62.593	5	7	6		9
LOC_Os04g52960.1	nucleolin, putative, expressed	707	75.209	5	7	5	3	7
LOC_Os03g22690.1	nucleoporin interacting component, putative, expressed	870	96.4904		3	2
LOC_Os03g12450.1	nucleoporin, putative, expressed	1290	144.159		2	2
LOC_Os10g41410.2	nucleoside diphosphate kinase, putative, expressed	151	16.7688	7	7	6	2	6
LOC_Os07g48430.3	nucleoside-triphosphatase, putative, expressed	268	29.1456			2
LOC_Os02g58340.1	oligopeptidase, putative, expressed	770	86.1641	3	2	4
LOC_Os03g49600.4	Os3bglu7 - beta-glucosidase, exo-beta-glucanse, expressed	387	43.2606			3
LOC_Os03g17690.1	OsAPx1 - Cytosolic Ascorbate Peroxidase encoding gene 1-8, expressed	250	27.1387	9	6	8		9
LOC_Os07g49400.2	OsAPx2 - Cytosolic Ascorbate Peroxidase encoding gene 4,5,6,8, expressed	251	27.1006	4		4
LOC_Os08g43560.1	OsAPx4 - Peroxisomal Ascorbate Peroxidase encoding gene 5,8,9, expressed	291	31.7184	2	2	4		3
LOC_Os12g07820.1	OsAPx6 - Stromal Ascorbate Peroxidase encoding gene 5,8, expressed	309	33.4812		2
LOC_Os01g16240.1	OsCam1-3 - Calmodulin, expressed	149	16.8209	5	4	5	2	5
LOC_Os01g17190.1	OsCam3 - Calmodulin, expressed	149	16.8209	5	3	5	2	5
LOC_Os05g13580.1	OsCML18 - Calmodulin-related calcium sensor protein, expressed	158	17.1121			2		4
LOC_Os01g41280.1	OsFBD4 - F-box and FBD domain containing protein, expressed	503	55.4196	2		3		3
LOC_Os01g05970.1	OsFBO1 - F-box and other domain containing protein, expressed	153	16.4621	5	4	7		6
LOC_Os01g41310.1	OsFBX18 - F-box domain containing protein, expressed	474	52.4783	2		2		5
LOC_Os09g08620.1	OsFBX309 - F-box domain containing protein, expressed	408	45.17	2	2			2
LOC_Os07g48960.1	OsLonP3 - Putative Lon protease homologue, expressed	976	106.741			3		5
LOC_Os12g06890.1	OsNucAP3 - Putative Nucleoporin Autopeptidase homologue, expressed	936	96.5234			2
LOC_Os11g09280.1	OsPDIL1-1 protein disulfide isomerase PDIL1-1, expressed	512	56.8191	10	13	16		12
LOC_Os06g06790.1	OsPDIL1-5 protein disulfide isomerase PDIL1-5, expressed	533	58.9954	2		2
LOC_Os05g06430.2	OsPDIL2-1 protein disulfide isomerase PDIL2-1, expressed	366	39.8875		2	6		4
LOC_Os01g23740.2	OsPDIL2-2 protein disulfide isomerase PDIL2-2, expressed	316	34.4135	2		5		2
LOC_Os09g27830.1	OsPDIL2-3 protein disulfide isomerase PDIL2-3, expressed	441	47.3043	4	5	4		2
LOC_Os06g11180.1	OsPOP12 - Putative Prolyl Oligopeptidase homologue, expressed	683	75.4357	2
LOC_Os07g32170.1	OsSPL13 - SBP-box gene family member, expressed	216	22.0308	3		2
LOC_Os03g55350.1	OsSub31 - Putative Subtilisin homologue, expressed	764	78.4531			2
LOC_Os03g10510.1	outer mitochondrial membrane porin, putative, expressed	277	29.4565	7	6	6		5
LOC_Os05g45950.1	outer mitochondrial membrane porin, putative, expressed	280	29.5843	7	5	6	3	5
LOC_Os01g51770.1	outer mitochondrial membrane porin, putative, expressed	317	33.7362	6	6	9		7
LOC_Os01g40570.1	outer mitochondrial membrane porin, putative, expressed	275	29.8734			2
LOC_Os01g43090.1	oxidoreductase, aldo/keto reductase family protein, putative, expressed	344	37.8916			2
LOC_Os04g40730.1	oxidoreductase, short chain dehydrogenase/reductase family, putative, expressed	318	34.6864	3	3	2
LOC_Os02g38440.1	oxidoreductase, short chain dehydrogenase/reductase family, putative, expressed	325	35.5329	2	4	2
LOC_Os07g36080.3	oxygen evolving enhancer protein 3 domain containing protein, expressed	156	17.0903	3
LOC_Os01g31690.2	oxygen-evolving enhancer protein 1, chloroplast precursor, putative, expressed	315	32.9968	2		2
LOC_Os03g16690.1	oxysterol-binding protein, putative, expressed	463	51.7732			2
LOC_Os04g39150.1	pathogenesis-related Bet v I family protein, putative, expressed	157	17.2558	5	3	5		7
LOC_Os03g58600.1	PAZ domain containing protein, putative, expressed	1058	116.961	18	16	19	7	25
LOC_Os06g51310.1	PAZ domain containing protein, putative, expressed	1038	115.851	6	5	8		2
LOC_Os01g04650.1	PB1 domain containing protein, expressed	671	70.3255		2	2
LOC_Os02g56130.1	PCNA - Putative DNA replicative polymerase clamp, expressed	263	29.2525	3		4
LOC_Os03g29240.1	PDI, putative, expressed	581	64.3811	3		3		4
LOC_Os01g46510.2	peptidase S8 and S53, subtilisin, kexin, sedolisin, putative, expressed	1353	144.868			2
LOC_Os05g28280.1	peptidase, M24 family protein, putative, expressed	393	43.1705	6	5	5		9
LOC_Os08g40110.2	peptidase, putative, expressed	457	49.9268			3
LOC_Os03g08280.3	peptidase, T1 family, putative, expressed	226	25.2088	4	5	5		2
LOC_Os06g04800.1	peptidase, T1 family, putative, expressed	246	26.2431	4	4	5		4
LOC_Os11g40140.1	peptidase, T1 family, putative, expressed	237	25.977	4	4	4		3
LOC_Os02g04100.1	peptidase, T1 family, putative, expressed	270	29.6117	3	4	5		6
LOC_Os02g53060.1	peptidase, T1 family, putative, expressed	246	26.2572	3	4	4		2
LOC_Os09g32800.1	peptidase, T1 family, putative, expressed	221	24.2662	3	2	4		4
LOC_Os03g26970.1	peptidase, T1 family, putative, expressed	235	25.8283	3	2	3		3
LOC_Os03g48930.1	peptidase, T1 family, putative, expressed	212	23.4629	2	3			2
LOC_Os08g43540.1	peptidase, T1 family, putative, expressed	319	35.3523	2	2	4		2
LOC_Os02g42320.2	peptidase, T1 family, putative, expressed	235	25.8283	2	2	3		2
LOC_Os05g09490.1	peptidase, T1 family, putative, expressed	272	28.9786	2		2		2
LOC_Os06g07140.1	peptidase, T1 family, putative, expressed	250	27.0086	2
LOC_Os09g33986.2	peptidase, T1 family, putative, expressed	250	27.7169		3	4
LOC_Os01g59600.1	peptidase, T1 family, putative, expressed	249	27.2208		2	2		2
LOC_Os02g52360.1	peptidyl-prolyl cis-trans isomerase CYP40, putative, expressed	403	43.9249	2	2	3		2
LOC_Os04g36890.1	peptidyl-prolyl cis-trans isomerase, FKBP-type, putative, expressed	525	57.1435		2			5
LOC_Os02g52290.1	peptidyl-prolyl cis-trans isomerase, FKBP-type, putative, expressed	112	12.0781			2		2
LOC_Os02g02890.1	peptidyl-prolyl cis-trans isomerase, putative, expressed	172	18.3491	6	8	7	2	6
LOC_Os09g39780.2	peptidyl-prolyl cis-trans isomerase, putative, expressed	179	19.1864		2	2
LOC_Os06g49480.2	peptidyl-prolyl cis-trans isomerase, putative, expressed	220	23.4772			4		7
LOC_Os01g18210.1	peptidyl-prolyl cis-trans isomerase, putative, expressed	238	25.3707			2
LOC_Os08g41390.2	peptidyl-prolyl isomerase, putative, expressed	580	64.0818	20	17	19	4	22
LOC_Os04g28420.2	peptidyl-prolyl isomerase, putative, expressed	584	65.4004	2	2	2		6
LOC_Os03g53860.2	periplasmic beta-glucosidase precursor, putative, expressed	626	67.5783	3	2			3
LOC_Os09g29490.1	peroxidase precursor, putative, expressed	360	38.5292	5	6	7		10
LOC_Os01g15830.1	peroxidase precursor, putative, expressed	335	36.3432	4	5	6		7
LOC_Os06g42000.1	peroxiredoxin, putative, expressed	232	23.6736	4	3	2		2
LOC_Os01g48420.1	peroxiredoxin, putative, expressed	162	17.2801	3	3	3
LOC_Os05g48510.1	phenylalanyl-tRNA synthetase beta chain, putative, expressed	596	67.3695	2	2	4		2
LOC_Os02g52860.1	phosphate carrier protein, mitochondrial precursor, putative, expressed	368	38.9341	4	4	4		6
LOC_Os06g10810.1	phosphate carrier protein, mitochondrial precursor, putative, expressed	368	38.72	3	5	3		5
LOC_Os02g14770.4	phosphoenolpyruvate carboxylase, putative, expressed	882	100.487	3				6
LOC_Os09g14670.1	phosphoenolpyruvate carboxylase, putative, expressed	975	110.405	2	2	2		3
LOC_Os01g53560.1	phosphoesterase, putative, expressed	458	50.4583			2
LOC_Os03g50480.1	phosphoglucomutase, putative, expressed	582	62.9097	4	2	5		3
LOC_Os02g07260.2	phosphoglycerate kinase protein, putative, expressed	402	42.0815	15	13	16	3	15
LOC_Os06g45710.1	phosphoglycerate kinase protein, putative, expressed	401	42.2525	9	8	9		8
LOC_Os05g41640.1	phosphoglycerate kinase protein, putative, expressed	484	50.1066	3	2	4		2
LOC_Os01g07760.1	phospholipase D, putative, expressed	812	92.161	2		3
LOC_Os03g61600.1	phosphoribosylformylglycinamidine synthase, putative, expressed	398	41.7235	3	2
LOC_Os02g45070.2	PINHEAD, putative, expressed	1066	118.564	7	7	7		7
LOC_Os04g47870.2	PINHEAD, putative, expressed	1101	121.557	6	7	10		5
LOC_Os02g03320.1	plant neutral invertase domain containing protein, expressed	560	63.8564		3	5		11
LOC_Os07g09340.1	plasma membrane ATPase, putative, expressed	957	105.374	4		6		4
LOC_Os12g44150.2	plasma membrane ATPase, putative, expressed	888	97.5364			2		3
LOC_Os05g45660.2	plasminogen activator inhibitor 1 RNA-binding protein, putative, expressed	376	40.345	8	6	6	2	7
LOC_Os01g52390.1	plasminogen activator inhibitor 1 RNA-binding protein, putative, expressed	380	40.4018	7	5	6	2	4
LOC_Os03g50160.1	plastocyanin-like domain containing protein, putative, expressed	129	13.4609	3				2
LOC_Os08g17160.1	plastocyanin-like domain containing protein, putative, expressed	193	19.2619		2
LOC_Os01g42380.1	pleiotropic drug resistance protein, putative, expressed	1457	162.85	2		3		2
LOC_Os03g14140.1	POEI16 - Pollen Ole e I allergen and extensin family protein precursor, expressed	251	26.3423	3		3	2	3
LOC_Os02g01190.1	POEI25 - Pollen Ole e I allergen and extensin family protein precursor, expressed	355	38.0104		2	2		4
LOC_Os04g42600.1	polyadenylate-binding protein, putative, expressed	659	71.1858	6	8	7	2	6
LOC_Os09g02700.1	polyadenylate-binding protein, putative, expressed	662	71.5845	4	4	5		5
LOC_Os08g22354.2	polyadenylate-binding protein, putative, expressed	645	70.1832	3	2	3
LOC_Os07g38130.1	polygalacturonase inhibitor 1 precursor, putative, expressed	332	35.4422	3	2	2
LOC_Os09g31450.1	polygalacturonase inhibitor 1 precursor, putative, expressed	342	35.8603			2
LOC_Os02g44780.1	polyprenyl synthetase, putative, expressed	342	35.9373	2	2	2
LOC_Os04g58620.1	potasium efflux antiporter protein, putative, expressed	1154	123.749	2
LOC_Os07g40800.1	PPR repeat domain containing protein, putative, expressed	623	68.6779		3	2
LOC_Os01g17320.1	PPR repeat domain containing protein, putative, expressed	611	69.1475			2		2
LOC_Os01g67210.1	PPR repeat domain containing protein, putative, expressed	564	60.9985			2
LOC_Os12g37590.1	prefoldin, putative, expressed	196	21.5642			2
LOC_Os03g11200.1	pre-mRNA-processing factor 39, putative, expressed	789	87.1399	2		3		3
LOC_Os05g07050.1	pre-mRNA-processing-splicing factor 8, putative, expressed	2350	273.902		2	2		2
LOC_Os06g05880.1	profilin domain containing protein, expressed	131	14.1239	2				2
LOC_Os04g38900.2	prohibitin, putative, expressed	287	30.7832	2	5
LOC_Os03g62490.1	prohibitin-2, putative, expressed	290	32.1702	4	4	4		6
LOC_Os01g07520.1	proline-rich family protein, putative, expressed	580	61.2521		2			3
LOC_Os03g63430.2	proteasome subunit, putative, expressed	442	50.4877	6	3	8		5
LOC_Os04g01290.1	proteasome subunit, putative, expressed	416	46.334	5	8	6		12
LOC_Os03g10120.3	proteasome subunit, putative, expressed	359	40.9024	5	4	2		3
LOC_Os03g11570.1	proteasome subunit, putative, expressed	385	43.642	5		4		2
LOC_Os01g32800.2	proteasome subunit, putative, expressed	385	43.6108	4	2	2
LOC_Os03g02540.1	proteasome subunit, putative, expressed	441	49.7985	3	5	5		6
LOC_Os04g36700.1	proteasome subunit, putative, expressed	425	47.5671	3		3
LOC_Os07g30840.4	proteasome subunit, putative, expressed	248	27.8112	2
LOC_Os02g05340.1	proteasome/cyclosome repeat containing protein, expressed	898	98.0954	13	8	10	3	7
LOC_Os06g48640.1	proteasome/cyclosome repeat containing protein, expressed	901	98.6277	12	7	12	3	11
LOC_Os08g12820.1	proteasome/cyclosome repeat containing protein, expressed	987	106.897	3	2	5		3
LOC_Os05g48340.1	proteasome-related, putative, expressed	526	57.4328	3	3	2		5
LOC_Os01g34780.1	protein binding protein, putative, expressed	446	53.674		2
LOC_Os07g43900.1	protein kinase domain containing protein, expressed	321	36.5652		2
LOC_Os06g43840.1	protein kinase domain containing protein, expressed	1112	118.813			2
LOC_Os12g41260.1	protein kinase domain containing protein, expressed	400	44.7103			2
LOC_Os03g61010.1	protein kinase family protein, putative, expressed	488	54.1581		2			2
LOC_Os09g37230.1	protein kinase family protein, putative, expressed	603	66.2883		2
LOC_Os12g06670.1	protein kinase family protein, putative, expressed	533	58.2188		2			3
LOC_Os01g42950.1	protein kinase family protein, putative, expressed	812	87.4025			2
LOC_Os02g10810.1	protein of unknown function domain containing protein, expressed	145	15.496			2		2
LOC_Os09g08670.1	protein of unknown function DUF1296 domain containing protein, expressed	792	83.8807	2	2	3		2
LOC_Os05g49180.1	protein of unknown function DUF1296 domain containing protein, expressed	852	90.0752			4		4
LOC_Os06g10430.3	protein of unknown function DUF1296 domain containing protein, expressed	854	92.1418			2
LOC_Os02g38804.1	protein phosphatase 2C containing protein, expressed	517	56.5186			3		5
LOC_Os02g38780.1	protein phosphatase 2C containing protein, expressed	652	71.3639			2		3
LOC_Os04g42260.1	protein phosphatase 2C, putative, expressed	352	38.1459	7	6	8	3	7
LOC_Os02g39410.2	protein phosphatase 2C, putative, expressed	340	38.0342		3			5
LOC_Os02g38494.1	protein phosphatase 2C, putative, expressed	521	56.2121			3		5
LOC_Os04g04020.1	protein transport protein Sec24-like, putative, expressed	1031	111.989	5	6	5		2
LOC_Os09g17830.1	protein transport protein Sec61 subunit alpha, putative, expressed	485	53.3455	2	2	3		2
LOC_Os11g01300.1	protein transport protein Sec61 subunit beta, putative, expressed	107	10.6834	2		2		2
LOC_Os11g29200.1	protein transport protein, putative, expressed	803	89.244	2	2	2
LOC_Os09g17730.2	proton pump interactor, putative, expressed	627	70.1337	3	2	6		8
LOC_Os02g58090.1	PSP domain containing protein, expressed	582	66.0369			3
LOC_Os12g21890.1	PTEN, putative, expressed	658	71.8803			3
LOC_Os01g15600.1	PUR ALPHA-1, putative, expressed	308	33.2998		2	2
LOC_Os02g12650.1	puromycin-sensitive aminopeptidase, putative, expressed	878	98.391	4	5	5		2
LOC_Os05g38810.1	PWWP domain containing protein, expressed	1412	152.297		3
LOC_Os02g24354.1	pyridoxal-dependent decarboxylase protein, putative, expressed	490	53.1812		2
LOC_Os02g48360.2	pyrophosphate--fructose 6-phosphate 1-phosphotransferase subunit alpha, putative, expressed	520	56.6118	2		4		4
LOC_Os06g22060.1	pyrophosphate--fructose 6-phosphate 1-phosphotransferase subunit alpha, putative, expressed	622	67.5155		2	4		5
LOC_Os08g25720.1	pyrophosphate--fructose 6-phosphate 1-phosphotransferase subunit alpha, putative, expressed	617	67.1114			2		2
LOC_Os06g13810.1	pyrophosphate--fructose 6-phosphate 1-phosphotransferase subunit beta, putative, expressed	567	61.223	4	3	2		4
LOC_Os03g18220.1	pyruvate decarboxylase isozyme 2, putative, expressed	605	64.6774	3	2	5
LOC_Os11g10980.1	pyruvate kinase, putative, expressed	527	57.1374	8	7	6		9
LOC_Os04g58110.1	pyruvate kinase, putative, expressed	511	55.1909	4	5	4
LOC_Os10g42100.1	pyruvate kinase, putative, expressed	570	61.6064	3	2			5
LOC_Os01g16960.1	pyruvate kinase, putative, expressed	510	54.8693	2	4	7		5
LOC_Os11g05110.3	pyruvate kinase, putative, expressed	438	47.523	2	2	2		2
LOC_Os12g05110.1	pyruvate kinase, putative, expressed	527	57.4061	2	2	2		2
LOC_Os07g08340.2	pyruvate kinase, putative, expressed	454	50.5048	2		2		2
LOC_Os05g34540.1	rab GDP dissociation inhibitor alpha, putative, expressed	445	49.6658	2	3	2		7
LOC_Os06g15360.2	RAD23 DNA repair protein, putative, expressed	412	42.9629	2	4	3		3
LOC_Os08g33340.2	RAD23 DNA repair protein, putative, expressed	405	42.8737		2	2
LOC_Os02g08300.2	RAD23 DNA repair protein, putative, expressed	369	40.089		2
LOC_Os05g46560.2	RAN GTPase-activating protein 1, putative, expressed	544	59.599	4	3	4		2
LOC_Os05g28290.1	ranBP1 domain containing protein, expressed	220	24.0679	4	2	3		5
LOC_Os03g18180.1	ranBP1 domain containing protein, expressed	209	23.4145	3	2	2		2
LOC_Os05g28190.1	ranBP1 domain containing protein, expressed	472	49.6588	2	2			3
LOC_Os05g49890.2	ras-related protein, putative, expressed	199	22.7226	6	4	7	3	4
LOC_Os06g35814.1	ras-related protein, putative, expressed	217	23.9081	4	4	4		6
LOC_Os05g48980.1	ras-related protein, putative, expressed	217	24.0711	3	4	3		4
LOC_Os01g47730.1	ras-related protein, putative, expressed	224	24.4294	3	3	2		3
LOC_Os05g01480.1	ras-related protein, putative, expressed	220	23.9873	3	3	2		4
LOC_Os03g60530.1	ras-related protein, putative, expressed	214	23.7642	3				4
LOC_Os05g38630.1	ras-related protein, putative, expressed	216	23.9023	3				4
LOC_Os07g09680.1	ras-related protein, putative, expressed	215	24.0262	3
LOC_Os10g23100.1	ras-related protein, putative, expressed	216	23.7973	2	2
LOC_Os05g44050.1	ras-related protein, putative, expressed	206	22.9814	2		4		4
LOC_Os07g31370.1	ras-related protein, putative, expressed	208	22.9308		2			3
LOC_Os03g52160.1	regulatory protein, putative, expressed	351	38.8977	2	2	3
LOC_Os09g32930.1	retrotransposon protein, putative, SINE subclass, expressed	610	68.7591		3	3		7
LOC_Os09g32930.3	retrotransposon protein, putative, SINE subclass, expressed	609	68.6311		2	4		7
LOC_Os08g03520.1	retrotransposon protein, putative, Ty1-copia subclass, expressed	197	18.6823	4	4	5	2	5
LOC_Os03g64080.1	retrotransposon protein, putative, Ty1-copia subclass, expressed	2074	233.794	2	2	4		3
LOC_Os03g58470.1	retrotransposon protein, putative, Ty3-gypsy subclass, expressed	293	29.6121	2		2		2
LOC_Os07g28850.1	retrotransposon protein, putative, unclassified, expressed	1088	117.961	2	2	2		6
LOC_Os06g49100.1	retrotransposon protein, putative, unclassified, expressed	538	56.2286	2		2
LOC_Os05g07730.1	retrotransposon protein, putative, unclassified, expressed	574	59.8355		3	4		3
LOC_Os11g46240.1	retrotransposon protein, putative, unclassified, expressed	1398	148.768		2	2
LOC_Os12g41500.1	rhodanese-like domain containing protein, putative, expressed	408	43.4214	2	3	3		2
LOC_Os09g36700.1	ribonuclease T2 family domain containing protein, expressed	259	28.4181	2
LOC_Os01g67134.1	ribosomal L18p/L5e family protein, putative, expressed	301	34.3055	4	4	5		6
LOC_Os03g37970.1	ribosomal protein L13, putative, expressed	208	23.9991	5	5	6		4
LOC_Os06g02510.4	ribosomal protein L13, putative, expressed	141	16.5383	4	5	4	2	5
LOC_Os03g54890.2	ribosomal protein L13, putative, expressed	181	20.7203	4	4	5		4
LOC_Os07g01870.1	ribosomal protein L13, putative, expressed	206	23.6569	2	2	3
LOC_Os02g40880.1	ribosomal protein L14, putative, expressed	134	15.3776	3	5	5		3
LOC_Os09g08430.1	ribosomal protein L22, putative, expressed	171	19.4833	4	3	4		3
LOC_Os12g05430.1	ribosomal protein L24, putative, expressed	150	16.9203	6	6	5		7
LOC_Os01g04730.1	ribosomal protein L24, putative, expressed	157	17.4606	5	4	4		7
LOC_Os05g40820.1	ribosomal protein L24, putative, expressed	161	18.3262	4	4	5	2	4
LOC_Os07g12250.1	ribosomal protein L24, putative, expressed	161	18.2232	4	4	3	2	3
LOC_Os02g30050.1	ribosomal protein L29, putative, expressed	123	14.2354	8	5	5		4
LOC_Os11g06750.1	ribosomal protein L3, putative, expressed	389	44.4627	10	6	9	3	13
LOC_Os12g07010.1	ribosomal protein L3, putative, expressed	389	44.4357	10	6	9	3	15
LOC_Os02g02130.1	ribosomal protein L37, putative, expressed	94	10.7876		2	2
LOC_Os02g56990.1	ribosomal protein L37, putative, expressed	95	10.7567			2
LOC_Os07g08330.1	ribosomal protein L4, putative, expressed	405	44.7112	17	13	18	5	19
LOC_Os03g58204.1	ribosomal protein L4, putative, expressed	404	44.461	7	9	11	4	12
LOC_Os01g10820.1	ribosomal protein L5, putative, expressed	182	20.8069	6	5	6	2	4
LOC_Os02g14059.1	ribosomal protein L5, putative, expressed	182	20.8229	6	5	6	2	3
LOC_Os09g31180.1	ribosomal protein L6, putative, expressed	190	21.3354	9	4	6	3	9
LOC_Os02g01332.1	ribosomal protein L6, putative, expressed	192	21.6296	5	4	5	2	6
LOC_Os05g49320.1	ribosomal protein L7/L12 C-terminal domain containing protein, expressed	179	18.1977		2
LOC_Os08g23710.1	ribosomal protein L7Ae, putative, expressed	258	29.2855	6	8	4	2	8
LOC_Os01g16890.1	ribosomal protein L7Ae, putative, expressed	111	12.3555		2	2
LOC_Os07g05580.1	ribosomal protein L7Ae, putative, expressed	138	14.7895		2			4
LOC_Os03g58050.1	ribosomal protein S13p/S18e, putative, expressed	152	17.6515	3	7	8		5
LOC_Os04g52361.1	ribosomal protein S17, putative, expressed	161	17.8246	6	6	8		4
LOC_Os07g42450.1	ribosomal protein S2, putative, expressed	305	32.9514	6	5	7	3	6
LOC_Os03g08440.2	ribosomal protein S2, putative, expressed	269	29.838	6	5	3	3	4
LOC_Os12g34154.1	ribosomal protein S2, putative, expressed	319	35.6548	2				2
LOC_Os03g59310.1	ribosomal protein, putative, expressed	274	29.957	6	7	7	2	9
LOC_Os04g28180.1	ribosomal protein, putative, expressed	221	24.9133	5	7	12	3	10
LOC_Os11g11390.1	ribosomal protein, putative, expressed	224	25.3303	5	5	5	2	6
LOC_Os02g28810.1	ribosomal protein, putative, expressed	238	26.8704	4	7	10	3	7
LOC_Os11g03400.1	ribosomal protein, putative, expressed	149	16.8082	4	5	6		3
LOC_Os05g07700.1	ribosomal protein, putative, expressed	219	24.656	4	3	3		3
LOC_Os07g10660.1	ribosomal protein, putative, expressed	276	30.0902	3	4	5	2	8
LOC_Os02g06700.2	ribosomal protein, putative, expressed	150	16.3527	3	3	3		9
LOC_Os02g56960.1	ribosomal protein, putative, expressed	140	15.021	2	2	2		2
LOC_Os07g38300.5	ribosome recycling factor, putative, expressed	141	15.7345			2
LOC_Os07g09400.1	RNA ligase isoform 1, putative, expressed	1162	128.437		3	4		4
LOC_Os02g05880.1	RNA polymerase Rpb1, domain 2 family protein, expressed	2017	221.633			2
LOC_Os03g46770.1	RNA recognition motif containing protein, expressed	162	15.8922	7	5	5		5
LOC_Os12g43600.1	RNA recognition motif containing protein, expressed	162	16.0734	5	3	4		3
LOC_Os06g08840.8	RNA recognition motif containing protein, expressed	179	20.3652	2		3
LOC_Os02g03040.4	RNA recognition motif containing protein, expressed	246	28.5441		2
LOC_Os03g22380.3	RNA recognition motif containing protein, expressed	236	26.8164		2			3
LOC_Os07g08960.1	RNA recognition motif containing protein, expressed	308	33.2305			2
LOC_Os11g41820.1	RNA recognition motif containing protein, expressed	574	63.3634			2		2
LOC_Os08g02130.2	RNA recognition motif containing protein, putative, expressed	838	94.9576	4	2	5		5
LOC_Os07g33330.1	RNA recognition motif containing protein, putative, expressed	489	53.9476	3	2	4
LOC_Os05g13620.1	RNA recognition motif containing protein, putative, expressed	104	11.4795	2	3	2
LOC_Os01g68790.3	RNA recognition motif containing protein, putative, expressed	150	15.5373	2	2	4		3
LOC_Os02g54700.2	RNA recognition motif containing protein, putative, expressed	289	31.9893	2		4		3
LOC_Os03g40310.1	RNA recognition motif containing protein, putative, expressed	171	19.1724		2			2
LOC_Os06g02240.1	RNA recognition motif containing protein, putative, expressed	261	27.746			2
LOC_Os06g07350.1	RNA-binding motif protein, putative, expressed	482	53.9754			2
LOC_Os02g29480.1	RNA-binding protein-like, putative, expressed	480	50.8479	2		2
LOC_Os07g41180.1	RNA-binding protein-like, putative, expressed	569	62.1378			2		2
LOC_Os05g08360.2	rRNA 2-O-methyltransferase fibrillarin 2, putative, expressed	261	27.2463	5	4	4	2	4
LOC_Os06g08770.1	ruvB-like 2, putative, expressed	476	51.811	4		3
LOC_Os01g62040.1	ruvB-like, putative, expressed	455	49.6381		2	4		3
LOC_Os03g14530.1	S10/S20 domain containing ribosomal protein, putative, expressed	127	13.9496	4	2	2
LOC_Os06g04290.1	S10/S20 domain containing ribosomal protein, putative, expressed	128	14.0375	2	3	2		2
LOC_Os05g04510.1	S-adenosylmethionine synthetase, putative, expressed	396	43.1929	3	5
LOC_Os01g22010.2	S-adenosylmethionine synthetase, putative, expressed	394	42.8736	2	4	3
LOC_Os02g18410.1	salt stress root protein RS1, putative, expressed	232	24.0335	5		5		3
LOC_Os01g13210.1	salt stress root protein RS1, putative, expressed	204	21.7875	2		2
LOC_Os04g30910.2	SAM domain family protein, expressed	215	23.8514	2		2		2
LOC_Os09g20430.1	SCO1 protein homolog, mitochondrial precursor, putative, expressed	284	31.7802		2
LOC_Os03g52300.1	SCP-like extracellular protein, expressed	294	29.6939	2				2
LOC_Os04g51080.1	scramblase, putative, expressed	336	38.2468		2			2
LOC_Os04g14654.3	Sec1 family transport protein, putative, expressed	563	63.7185	2				4
LOC_Os05g37120.1	sec23/Sec24 zinc finger family protein, expressed	747	82.5262			3
LOC_Os01g68770.1	selenium-binding protein, putative, expressed	482	53.1024	4	3	2		2
LOC_Os12g22030.2	serine hydroxymethyltransferase, mitochondrial precursor, putative, expressed	528	57.8711	2	3	3
LOC_Os03g52840.3	serine hydroxymethyltransferase, mitochondrial precursor, putative, expressed	427	46.7098			2
LOC_Os05g11550.2	serine/threonine protein phosphatase 5, putative, expressed	451	50.7535			2
LOC_Os10g33680.1	serine/threonine-protein phosphatase 2A regulatory subunit B subunitbeta, putative, expressed	541	61.8657	3	2	7		3
LOC_Os03g41419.1	serpin domain containing protein, putative, expressed	719	78.61		2
LOC_Os01g37837.3	seryl-tRNA synthetase, putative, expressed	248	28.273			2
LOC_Os02g36710.1	SET, putative, expressed	252	28.5708	2	2	2
LOC_Os01g71300.1	S-formylglutathione hydrolase, putative, expressed	292	32.161	3	3	3		4
LOC_Os05g41510.1	SH2 motif, putative, expressed	1637	183.909	2	2
LOC_Os03g15900.2	SH3 domain containing protein, expressed	1041	113.313		2
LOC_Os01g66560.1	signal recognition particle 72 kDa protein, putative, expressed	669	73.5283	5	6	8		4
LOC_Os01g40340.3	SIT4 phosphatase-associated protein domain containing protein, expressed	473	52.5195	2
LOC_Os09g36830.1	Skp1 family, dimerisation domain containing protein, expressed (OSK-26)	175	19.1845	3	3	3		4
LOC_Os07g43230.1	skp1 family, tetramerisation domain containing protein, expressed (OSK-20)	261	28.3556	3	2	4
LOC_Os07g43220.1	skp1 family, tetramerisation domain containing protein, expressed (OSK-1)	221	24.354			2		3
LOC_Os11g26910.1	SKP1-like protein 1B, putative, expressed (OSK-27)	173	19.0304	3	2	2		4
LOC_Os07g43250.1	SKP1-like protein 1B, putative, expressed (OSK-22)	174	18.7361	2				2
LOC_Os06g40620.2	SNF7 domain containing protein, putative, expressed	220	24.2122		2	2
LOC_Os02g47600.2	soluble inorganic pyrophosphatase, putative, expressed	214	24.1443	4	2	3		5
LOC_Os10g01080.1	SOR/SNZ family protein, putative, expressed	313	33.1281		2	2
LOC_Os01g64280.1	sorting nexin 1, putative, expressed	399	45.7466	2				2
LOC_Os07g22600.2	spermidine synthase, putative, expressed	319	34.7704		2			2
LOC_Os02g14780.2	splicing factor 3 subunit 1, putative, expressed	792	86.9072			2
LOC_Os02g05310.4	splicing factor 3B subunit 1, putative, expressed	1283	142.173	3	3	3		4
LOC_Os05g07000.1	splicing factor, arginine/serine-rich 7, putative, expressed	338	38.9956			2
LOC_Os01g06290.4	splicing factor, arginine/serine-rich, putative, expressed	208	24.3237	2
LOC_Os01g16640.1	split hand/foot malformation type 1, putative, expressed	76	8.8518		2
LOC_Os12g41930.1	SRP40, C-terminal domain containing protein, expressed	448	48.0605			3
LOC_Os07g22930.4	starch synthase, putative, expressed	496	55.1469		2	3
LOC_Os03g53270.1	stem-specific protein TSJT1, putative, expressed	251	26.4162	3	4	3		5
LOC_Os08g06200.1	stomatin-like protein 2, putative, expressed	377	41.9018	9	10	11	5	10
LOC_Os03g21040.2	stress responsive protein, putative, expressed	348	38.7978	6	8	7		4
LOC_Os07g48490.2	stress responsive protein, putative, expressed	343	38.5039	2	2	4		2
LOC_Os07g47510.1	stress-related protein, putative, expressed	255	27.3755	2		3		7
LOC_Os03g53950.1	strictosidine synthase, putative, expressed	480	53.6723			2
LOC_Os05g35740.3	subtilisin N-terminal Region family protein, expressed	135	15.1748	2	3
LOC_Os07g04240.1	succinate dehydrogenase flavoprotein subunit,mitochondrial precursor, putative, expressed	630	68.8101	4	5	8		3
LOC_Os02g40830.1	succinyl-CoA ligase beta-chain, mitochondrial precursor, putative, expressed	422	45.0627	13	10	14		7
LOC_Os07g38970.1	succinyl-CoA ligase subunit alpha-2, mitochondrial precursor, putative, expressed	331	34.2247	2	3	4		2
LOC_Os02g49320.1	sucrase-related, putative, expressed	432	46.616	2		3		4
LOC_Os06g09450.6	sucrose synthase, putative, expressed	808	92.071	10	5	7		6
LOC_Os03g28330.1	sucrose synthase, putative, expressed	816	92.8491	7		3		2
LOC_Os05g25850.1	superoxide dismutase, mitochondrial precursor, putative, expressed	231	24.9819	4	5	2
LOC_Os01g43540.1	suppressor of G2 allele of SKP1, putative, expressed	367	40.9125	6	4	10		15
LOC_Os02g03730.1	SWIB/MDM2 domain containing protein, expressed	131	13.7122	4	2
LOC_Os03g55310.1	SWIB/MDM2 domain containing protein, expressed	144	15.0284	3
LOC_Os07g07000.1	syntaxin, putative, expressed	303	34.2289			2
LOC_Os06g40450.3	targeting protein for Xklp2, putative, expressed	372	40.8176			2
LOC_Os05g38950.2	TBC domain containing protein, expressed	830	93.2833	4		7		4
LOC_Os10g32550.1	T-complex protein, putative, expressed	634	67.2656	17	18	24	5	24
LOC_Os03g04970.1	T-complex protein, putative, expressed	577	61.0071	12	14	20	3	19
LOC_Os06g02380.1	T-complex protein, putative, expressed	601	64.0459	10	9	11		7
LOC_Os03g64210.1	T-complex protein, putative, expressed	584	61.3628	8	6	8		5
LOC_Os03g42220.1	T-complex protein, putative, expressed	525	57.1928	8	2	7		6
LOC_Os02g01280.1	T-complex protein, putative, expressed	598	63.7586	6	8	8		3
LOC_Os12g17910.1	T-complex protein, putative, expressed	578	61.0926	6	5	5		2
LOC_Os04g46620.1	T-complex protein, putative, expressed	545	59.1952	5	6	8		4
LOC_Os05g46290.1	T-complex protein, putative, expressed	581	61.5503	5	3	6		4
LOC_Os05g05470.1	T-complex protein, putative, expressed	535	59.1959	4	3	4		5
LOC_Os06g34690.1	T-complex protein, putative, expressed	558	60.8599	4	3	4		3
LOC_Os06g47320.1	T-complex protein, putative, expressed	560	60.2272	3	5	7		8
LOC_Os03g59020.1	T-complex protein, putative, expressed	546	58.7463	2	5	11	2	6
LOC_Os06g36700.1	T-complex protein, putative, expressed	535	59.0936	2	4	6		4
LOC_Os02g22780.2	T-complex protein, putative, expressed	504	54.4269	2	3	3
LOC_Os07g03070.1	tetratricopeptide repeat containing protein, putative, expressed	469	49.9268		2	2
LOC_Os02g01030.4	tetratricopeptide repeat domain containing protein, expressed	374	40.5807	3	2	5		5
LOC_Os10g34540.1	tetratricopeptide repeat protein 1, putative, expressed	236	26.0508		2	2
LOC_Os02g48620.1	tetratricopeptide repeat, putative, expressed	1426	153.533	4	2	2		2
LOC_Os11g47670.1	thaumatin family domain containing protein, expressed	212	21.2984	4	4	3	3	3
LOC_Os06g47600.1	thaumatin family domain containing protein, expressed	251	25.6174	2				3
LOC_Os01g62260.1	thaumatin, putative, expressed	247	26.1716	7	7	3		4
LOC_Os03g60550.1	ThiF family domain containing protein, putative, expressed	531	59.095	5	2	6		4
LOC_Os02g30310.3	ThiF family domain containing protein, putative, expressed	396	43.3136	2	2	4		4
LOC_Os02g48290.1	thioredoxin reductase 2, putative, expressed	331	34.6545	2	3	2		3
LOC_Os07g08840.1	thioredoxin, putative, expressed	122	13.1477	2	2	2		2
LOC_Os03g58130.1	thioredoxin, putative, expressed	191	20.8734	2
LOC_Os03g50510.1	threonine dehydratase biosynthetic, chloroplast precursor, putative, expressed	602	65.4986	2
LOC_Os05g47640.1	threonine synthase, chloroplast precursor, putative, expressed	521	57.18			2
LOC_Os08g19850.1	threonyl-tRNA synthetase, mitochondrial precursor, putative, expressed	745	84.8925	3		3		3
LOC_Os01g70170.1	transaldolase, putative, expressed	432	46.4023	2	6	6		6
LOC_Os10g34180.1	transcription factor BTF3, putative, expressed	164	17.6242			2
LOC_Os02g19130.1	transcription factor X1, putative, expressed	628	71.8764			2
LOC_Os10g10990.3	transcription initiation factor IIF, alpha subunit domain containing protein, expressed	529	57.9273			2
LOC_Os01g42870.1	transferase family protein, putative, expressed	446	46.4687	2		2
LOC_Os08g44840.1	transferase family protein, putative, expressed	445	47.5851		3
LOC_Os01g42880.1	transferase family protein, putative, expressed	424	45.6763			2
LOC_Os06g04270.1	transketolase, chloroplast precursor, putative, expressed	743	79.9784	3	3	7		5
LOC_Os09g33500.2	transketolase, putative, expressed	356	38.4866	5	4	7		5
LOC_Os08g42410.2	transketolase, putative, expressed	356	38.0663	3	4	4		3
LOC_Os12g42230.1	transketolase, putative, expressed	391	42.0934	3		2
LOC_Os11g43900.1	translationally-controlled tumor protein, putative, expressed	168	18.9345	5	3	4		4
LOC_Os03g13730.1	translocase of chloroplast 34, putative, expressed	327	36.2581			2
LOC_Os05g01262.1	translocon-associated protein beta domain containing protein, expressed	197	21.6473		2
LOC_Os02g55440.2	transmembrane 9 superfamily member, putative, expressed	665	74.0862	2	2
LOC_Os06g37160.1	transmembrane 9 superfamily member, putative, expressed	642	73.1906		2			7
LOC_Os03g40780.2	transport protein-related, putative, expressed	796	89.3942		2
LOC_Os11g45590.3	transposon protein, putative, CACTA, En/Spm sub-class, expressed	366	39.406	2	2	2		2
LOC_Os05g46780.1	transposon protein, putative, CACTA, En/Spm sub-class, expressed	488	56.5305			2
LOC_Os05g50624.2	transposon protein, putative, unclassified, expressed	454	50.9513	2	3
LOC_Os01g03070.2	transposon protein, putative, unclassified, expressed	984	113.568	2		4		9
LOC_Os03g52310.1	transposon protein, putative, unclassified, expressed	722	80.9242	2		2
LOC_Os01g54560.3	trehalose synthase, putative, expressed	836	93.9218	3
LOC_Os01g53000.1	trehalose synthase, putative, expressed	878	99.3294			4
LOC_Os08g34580.1	trehalose-6-phosphate synthase, putative, expressed	824	91.4462	5	5	9		12
LOC_Os01g05490.1	triosephosphate isomerase, cytosolic, putative, expressed	253	27.046	3	4	8		4
LOC_Os06g43760.1	tRNA synthetase class I, putative, expressed	1157	130.933	8	4	5		6
LOC_Os08g42560.1	tRNA synthetase class II core domain containing protein, expressed	740	81.6181	9	8	9		5
LOC_Os04g32650.1	tRNA synthetase class II core domain containing protein, expressed	673	74.692	5	4	4		6
LOC_Os05g05840.1	tRNA synthetase class II core domain containing protein, expressed	885	94.7209		3			2
LOC_Os12g35570.1	tRNA synthetase, putative, expressed	408	46.2445		3	2
LOC_Os08g05490.1	tRNA synthetase, putative, expressed	394	44.2779			2
LOC_Os01g27520.1	tRNA synthetases class II domain containing protein, expressed	559	62.5491	3	4	5		4
LOC_Os03g38980.2	tRNA synthetases class II domain containing protein, expressed	595	67.5481	3	4	3		3
LOC_Os02g46130.1	tRNA synthetases class II domain containing protein, expressed	549	60.8241	3	4	2		5
LOC_Os08g04180.1	tryptophan synthase beta chain 1, putative, expressed	471	49.9684		3	3		2
LOC_Os01g59150.1	tubulin/FtsZ domain containing protein, putative, expressed	447	50.2568	16	14	17	5	16
LOC_Os06g46000.1	tubulin/FtsZ domain containing protein, putative, expressed	446	50.0888	16	13	17	3	16
LOC_Os01g18050.1	tubulin/FtsZ domain containing protein, putative, expressed	447	50.2528	15	14	17	5	16
LOC_Os05g34170.3	tubulin/FtsZ domain containing protein, putative, expressed	434	48.4197	15	14	16	5	17
LOC_Os03g56810.1	tubulin/FtsZ domain containing protein, putative, expressed	444	49.7897	15	12	17	4	14
LOC_Os03g01530.1	tubulin/FtsZ domain containing protein, putative, expressed	447	50.1498	15	12	14	4	15
LOC_Os03g51600.1	tubulin/FtsZ domain containing protein, putative, expressed	451	49.7873	15	11	15	4	14
LOC_Os07g38730.1	tubulin/FtsZ domain containing protein, putative, expressed	450	49.6225	15	11	13	3	13
LOC_Os02g57150.1	tubulin-specific chaperone A, putative, expressed	112	12.5314			2		2
LOC_Os03g08140.1	tubulin--tyrosine ligase-like protein 12, putative, expressed	870	98.8226	2	2	3		2
LOC_Os02g13990.1	U2 small nuclear ribonucleoprotein A, putative, expressed	284	31.9797		2	2		3
LOC_Os02g01740.1	U5 small nuclear ribonucleoprotein 200 kDa helicase, putative, expressed	2177	246.46		2
LOC_Os06g42810.1	UBA and UBX domain-containing protein, putative, expressed	451	47.4628	3	2			3
LOC_Os04g39040.1	UBA and UBX domain-containing protein, putative, expressed	311	33.0023		3			2
LOC_Os01g08200.1	ubiquitin carboxyl-terminal hydrolase 14, putative, expressed	794	88.6086	2	3			4
LOC_Os11g36470.1	ubiquitin carboxyl-terminal hydrolase 21, putative, expressed	938	110.558	4	2	6		5
LOC_Os01g36930.1	ubiquitin carboxyl-terminal hydrolase 6, putative, expressed	474	53.1318	4	2	4		2
LOC_Os08g41620.1	ubiquitin carboxyl-terminal hydrolase family protein, expressed	750	82.7693	2				2
LOC_Os02g43760.1	ubiquitin carboxyl-terminal hydrolase, family 1, putative, expressed	229	24.8229	4	3	5		3
LOC_Os04g46190.2	ubiquitin carboxyl-terminal hydrolase, family 1, putative, expressed	205	22.184	3	2	3		3
LOC_Os12g30540.1	ubiquitin carboxyl-terminal hydrolase, putative, expressed	1125	131.854	7	2	11		8
LOC_Os08g41550.1	ubiquitin carboxyl-terminal hydrolase, putative, expressed	527	57.4494			2
LOC_Os01g68940.1	ubiquitin family domain containing protein, expressed	101	11.0014	3	2	2		2
LOC_Os01g68950.1	ubiquitin family domain containing protein, expressed	100	10.9213	3	2
LOC_Os03g03920.4	Ubiquitin family domain containing protein, expressed	431	45.4951	2	2
LOC_Os02g10510.1	Ubiquitin family domain containing protein, expressed	415	45.6184		2	2
LOC_Os06g44080.1	ubiquitin family protein, putative, expressed	153	17.0842	7	5	6		5
LOC_Os09g31031.3	ubiquitin family protein, putative, expressed	136	15.5084	5	4	5		5
LOC_Os07g31540.1	ubiquitin family protein, putative, expressed	849	88.3192		3	4		4
LOC_Os11g01510.3	ubiquitin-activating enzyme, putative, expressed	1048	117.047	3	5	10		3
LOC_Os12g01520.2	ubiquitin-activating enzyme, putative, expressed	968	108.236	2	5	9		2
LOC_Os03g18380.1	ubiquitin-activating enzyme, putative, expressed	1064	117.378		3	3
LOC_Os12g41220.1	ubiquitin-conjugating enzyme, putative, expressed	146	16.6543		2	2
LOC_Os08g43300.1	UBX domain-containing protein, putative, expressed	582	64.5454	4	2	3
LOC_Os04g57520.1	UBX domain-containing protein, putative, expressed	459	50.7804			2
LOC_Os09g35800.1	UDP-glucose 4-epimerase, putative, expressed	373	40.3604	3	2	8		2
LOC_Os12g25700.2	UDP-glucose 6-dehydrogenase, putative, expressed	480	52.8852	3	3	8		3
LOC_Os04g48940.3	uncharacterized mscS family protein, putative, expressed	494	53.2193		3	2		5
LOC_Os05g42230.1	universal stress protein domain containing protein, putative, expressed	282	29.7999	2		4
LOC_Os01g57450.1	universal stress protein domain containing protein, putative, expressed	272	28.7792			2
LOC_Os02g17320.3	uridine/cytidine kinase-like 1, putative, expressed	430	48.0291		2
LOC_Os09g32820.1	uridine/cytidine kinase-like 1, putative, expressed	496	55.0084			2
LOC_Os09g38030.1	UTP--glucose-1-phosphate uridylyltransferase, putative, expressed	469	51.6502	19	22	22	6	18
LOC_Os05g51530.2	vacuolar ATP synthase subunit C, putative, expressed	377	42.6517	2	3	2		4
LOC_Os01g46980.1	vacuolar ATP synthase subunit E, putative, expressed	230	26.613	2
LOC_Os01g47650.1	vacuolar protein sorting-associated protein 16, putative, expressed	884	96.5107			3
LOC_Os03g58700.1	vacuolar protein sorting-associated protein 35, putative, expressed	793	89.7671			2
LOC_Os10g35250.1	vacuolar protein-sorting protein bro1, putative, expressed	883	97.1462			4		2
LOC_Os10g20630.1	vacuolar-sorting receptor precursor, putative, expressed	631	69.9818	4		2		2
LOC_Os12g35360.1	vesicle tethering family protein, putative, expressed	929	102.237			2
LOC_Os07g40320.1	vesicle transport protein GOT1B, putative, expressed	372	38.5291	2	2
LOC_Os07g09600.1	vesicle-associated membrane protein, putative, expressed	220	24.7619	4	4	5		4
LOC_Os03g58840.1	vesicle-associated membrane protein, putative, expressed	220	24.7239	3	4	4		3
LOC_Os05g44310.1	vesicle-fusing ATPase, putative, expressed	743	81.078	7	8	6		3
LOC_Os02g46962.1	VHS and GAT domain containing protein, expressed	392	43.5797	2	2	2
LOC_Os10g42724.1	VHS and GAT domain containing protein, expressed	387	43.0096			2
LOC_Os03g24220.1	villin protein, putative, expressed	636	70.3815	2
LOC_Os01g50310.1	VIP1 protein, putative, expressed	347	35.9802	11	8	12	4	14
LOC_Os05g47470.2	VIP1 protein, putative, expressed	211	21.6719		2	3		4
LOC_Os02g40784.1	WAX2, putative, expressed	619	71.4766	2	2	3
LOC_Os06g44300.1	WAX2, putative, expressed	627	70.9258			2
LOC_Os07g46370.1	WD domain, G-beta repeat domain containing protein, expressed	1127	121.67	8	6	10	2	9
LOC_Os06g19660.2	WD domain, G-beta repeat domain containing protein, expressed	1187	129.143	7	4	7		5
LOC_Os05g47890.1	WD domain, G-beta repeat domain containing protein, expressed	336	36.4291	5	7	7		9
LOC_Os05g16660.1	WD domain, G-beta repeat domain containing protein, expressed	326	36.0611	5	2	7		3
LOC_Os06g39760.1	WD domain, G-beta repeat domain containing protein, expressed	345	37.6243	5	2	7		3
LOC_Os08g21660.1	WD domain, G-beta repeat domain containing protein, expressed	326	36.3563	5	2	7		3
LOC_Os07g03160.1	WD domain, G-beta repeat domain containing protein, expressed	756	82.685	4		4		5
LOC_Os01g51300.2	WD domain, G-beta repeat domain containing protein, expressed	453	50.0798	3		4		4
LOC_Os02g11060.1	WD domain, G-beta repeat domain containing protein, expressed	342	37.178	2	2	2		2
LOC_Os03g43890.1	WD domain, G-beta repeat domain containing protein, expressed	428	48.3296	2		2		3
LOC_Os03g48090.1	WD domain, G-beta repeat domain containing protein, expressed	394	42.0117	2		2
LOC_Os10g32880.1	WD domain, G-beta repeat domain containing protein, expressed	497	54.3664		3
LOC_Os01g03510.1	WD domain, G-beta repeat domain containing protein, expressed	610	66.2413		2	5
LOC_Os02g04320.2	WD domain, G-beta repeat domain containing protein, expressed	305	33.3483		2	2
LOC_Os02g49090.1	WD domain, G-beta repeat domain containing protein, expressed	1339	144.527		2	2		2
LOC_Os11g43890.1	WD domain, G-beta repeat domain containing protein, expressed	323	33.9091			3
LOC_Os02g57220.1	WD domain, G-beta repeat domain containing protein, expressed	375	41.997			2
LOC_Os09g24260.1	WD domain, G-beta repeat domain containing protein, expressed	993	109.61			2
LOC_Os03g51550.2	WD repeat-containing protein 5, putative, expressed	324	34.8103		2	3		2
LOC_Os01g49290.1	WD repeat-containing protein, putative, expressed	334	36.209	5	5	8	3	7
LOC_Os07g44970.1	XPA-binding protein 2, putative, expressed	931	106.99			3
LOC_Os07g07490.1	YT521-B, putative, expressed	602	66.2011	3		3		5
LOC_Os12g10630.1	ZF-HD protein dimerisation region containing protein, expressed	294	31.2976	2
LOC_Os02g06584.2	zinc finger C-x8-C-x5-C-x3-H type family protein, expressed	426	49.0477	2	2
LOC_Os01g61830.1	zinc finger C-x8-C-x5-C-x3-H type family protein, expressed	366	41.6197			3
LOC_Os04g57010.1	zinc finger C-x8-C-x5-C-x3-H type family protein, expressed	309	31.7675			2
LOC_Os08g36774.1	zinc finger family protein, putative, expressed	501	54.524	2		2
LOC_Os02g10920.4	zinc finger family protein, putative, expressed	166	17.4907			2
LOC_Os01g15300.2	zinc finger helicase family protein, putative, expressed	989	111.016			3
LOC_Os09g28570.1	zinc-binding alcohol dehydrogenase domain-containing protein 2, putative, expressed	634	68.3917	2				2
LOC_Os03g50850.2	ZOS3-17 - C2H2 zinc finger protein, expressed	378	44.6441		3	2
LOC_Os05g19970.1	ZOS5-06 - C2H2 zinc finger protein, expressed	853	93.8846		4	5		5
LOC_Os05g51830.1	ZOS5-12 - C2H2 zinc finger protein, expressed	297	32.5274	3	4	3	3	3
LOC_Os08g40560.2	ZOS8-11 - C2H2 zinc finger protein, expressed	646	71.2092		2

## Sheet: (B) Only Early prophase I (422)
Accession	Description	# AAs	MW [kDa]	Peptides LEPTOTENE	Peptides ZIGOTENE	Peptides PACHYTENE	Peptides DIPLOTENE	Peptides DIAKINESIS
LOC_Os01g64970.1	- CAMK includes calcium/calmodulin depedent protein kinases, expressed - [CAMK_CAMK_like.11]	360	41.952			2
LOC_Os01g34620.7	- glutaredoxin subgroup II, expressed - [OsGrx_S15.1]	168	18.1951		2	2
LOC_Os06g51270.1	1,3-beta-glucan synthase component domain containing protein, expressed	1845	212.317	2		2
LOC_Os02g21970.1	26S protease regulatory subunit 6B, putative, expressed	419	46.426	4	3	6
LOC_Os02g11050.1	26S protease regulatory subunit, putative, expressed	424	47.1928	2
LOC_Os01g16190.1	26S proteasome non-ATPase regulatory subunit 14, putative, expressed	307	34.3165		2
LOC_Os02g38810.1	26S proteasome non-ATPase regulatory subunit 6, putative, expressed	388	44.1218	3	2
LOC_Os04g40850.1	26S proteasome non-ATPase regulatory subunit 6, putative, expressed	389	44.0568	3	2	2
LOC_Os12g08170.1	2-oxo acid dehydrogenases acyltransferase domain containing protein, expressed	467	48.3302		2
LOC_Os01g47180.1	3-5 exonuclease domain-containing protein, putative, expressed	272	29.3811	2		2
LOC_Os09g36800.1	3-dehydroquinate synthase, putative, expressed	443	47.0654			2
LOC_Os02g17390.1	3-hydroxyacyl-CoA dehydrogenase, putative, expressed	726	78.4103	3	4	3
LOC_Os02g03260.3	3-isopropylmalate dehydratase large subunit 2, putative, expressed	443	48.4049			2
LOC_Os03g08360.1	3-ketoacyl-CoA synthase 10, putative, expressed	542	60.0709	4	3	5
LOC_Os06g09630.1	3-oxoacyl-synthase, putative, expressed	465	49.0187			2
LOC_Os06g04280.1	3-phosphoshikimate 1-carboxyvinyltransferase, chloroplast precursor, putative, expressed	515	54.3112	3	4	2
LOC_Os04g27860.1	40S ribosomal protein S27, putative, expressed	86	9.55181			2
LOC_Os10g27174.1	40S ribosomal protein S28, putative, expressed	65	7.45912	2	2
LOC_Os02g56014.1	40S ribosomal protein S30, putative, expressed	62	6.92689	2	2	2
LOC_Os06g48780.1	60S acidic ribosomal protein, putative, expressed	119	11.8867		2
LOC_Os08g02340.1	60S acidic ribosomal protein, putative, expressed	110	11.0756		2
LOC_Os07g47780.2	60S ribosomal protein L18-3, putative, expressed	187	21.0597		3
LOC_Os08g39500.1	60S ribosomal protein L31, putative, expressed	122	13.8735	2
LOC_Os05g48220.2	60S ribosomal protein L35a-3, putative, expressed	111	12.6527			2
LOC_Os06g02144.2	6-phosphogluconate dehydrogenase, decarboxylating, putative, expressed	480	52.6878			5
LOC_Os11g29400.1	6-phosphogluconate dehydrogenase, decarboxylating, putative, expressed	508	54.2659		2	2
LOC_Os04g21660.1	AAA-type ATPase family protein, putative, expressed	357	39.4833	2		2
LOC_Os04g40290.1	AAA-type ATPase family protein, putative, expressed	485	52.782		2
LOC_Os09g39910.3	ABC transporter, ATP-binding protein, putative, expressed	471	53.7312			2
LOC_Os03g61930.2	ACBP4, putative, expressed	655	71.3705	3	2	3
LOC_Os09g07830.1	acetyl-CoA acetyltransferase, cytosolic, putative, expressed	401	40.9983	5	3	6
LOC_Os05g22940.1	acetyl-CoA carboxylase, putative, expressed	2414	267.616	3	2	4
LOC_Os10g21910.1	acetyl-CoA carboxylase, putative, expressed	2280	254.232	2	5	7
LOC_Os02g39570.6	ACT domain containing protein, expressed	323	35.3786			2
LOC_Os08g04280.2	actin, putative, expressed	443	48.4634	2	2	5
LOC_Os03g56790.1	actin-depolymerizing factor, putative, expressed	145	16.7834		2	2
LOC_Os08g43580.2	acyl carrier protein, putative, expressed	95	9.87013	3	2
LOC_Os09g36860.1	acyl carrier protein, putative, expressed	135	14.1555	2
LOC_Os08g06550.1	acyl CoA binding protein, putative, expressed	91	10.1371	5	2
LOC_Os01g43630.2	adaptin, putative, expressed	894	98.3427			3
LOC_Os01g68750.1	adaptin, putative, expressed	950	103.724			3
LOC_Os03g19930.4	adenylosuccinate lyase, putative, expressed	317	35.4191			2
LOC_Os03g07840.1	adenylosuccinate synthetase, chloroplast precursor, putative, expressed	488	52.1027	2
LOC_Os03g51250.1	adenylyl cyclase-associated protein, putative, expressed	492	52.0215	4	4	5
LOC_Os07g09060.1	aldehyde dehydrogenase, putative, expressed	534	57.2101	3	6	6
LOC_Os08g32870.1	aldehyde dehydrogenase, putative, expressed	503	54.6479			2
LOC_Os08g34210.2	aldehyde dehydrogenase, putative, expressed	438	46.6733		2
LOC_Os09g26880.3	aldehyde dehydrogenase, putative, expressed	386	41.2502			2
LOC_Os04g56520.1	alpha-1,4-glucan-protein synthase, putative, expressed	347	38.8816			2
LOC_Os08g18110.2	alpha-soluble NSF attachment protein, putative, expressed	237	26.5132		2	3
LOC_Os03g60460.1	aminopeptidase, putative, expressed	611	67.7488	3		2
LOC_Os08g44860.1	aminopeptidase, putative, expressed	502	56.5723	2		2
LOC_Os01g55540.1	aminotransferase, classes I and II, domain containing protein, expressed	460	49.9025	5	3
LOC_Os02g47940.1	aminotransferase, classes I and II, domain containing protein, expressed	425	47.0288			2
LOC_Os03g06200.1	aminotransferase, putative, expressed	426	44.9029	2
LOC_Os09g33810.5	ankyrin repeat domain containing protein, putative, expressed	214	23.0262	2		3
LOC_Os03g47650.1	ankyrin, putative, expressed	472	50.1564			3
LOC_Os03g15780.5	anthranilate synthase component I-1, chloroplast precursor, putative, expressed	465	52.1245	2
LOC_Os06g07090.2	AP-1 complex subunit gamma-1, putative, expressed	870	95.0511			2
LOC_Os05g07030.2	arginyl-tRNA synthetase, putative, expressed	606	68.2468			3
LOC_Os02g52370.1	armadillo/beta-catenin repeat family protein, putative, expressed	463	49.101			2
LOC_Os09g34970.1	arsenical pump-driving ATPase, putative, expressed	361	40.3847	2
LOC_Os05g49200.1	aspartic proteinase oryzasin-1 precursor, putative, expressed	509	54.0389		2	3
LOC_Os08g40150.1	AT hook motif domain containing protein, expressed	354	35.241		2
LOC_Os02g39920.1	AT hook motif family protein, expressed	755	81.3086		3
LOC_Os04g42320.1	AT hook motif family protein, expressed	846	92.4514			2
LOC_Os07g37750.1	ATMIN7, putative, expressed	1680	185.433	6		4
LOC_Os01g08350.1	ATP synthase subunit alpha, mitochondrial, putative, expressed	116	12.3596	2	2
LOC_Os04g16740.1	ATP synthase subunit alpha, putative, expressed	507	55.6305		2
LOC_Os04g32560.2	ATP-dependent Clp protease ATP-binding subunit clpA homolog CD4B,chloroplast precursor, putative, expressed	918	101.739	2		2
LOC_Os11g16590.1	ATP-dependent Clp protease ATP-binding subunit clpA homolog CD4B,chloroplast precursor, putative, expressed	932	100.821	2
LOC_Os12g37870.1	ATP-grasp domain containing protein, expressed	423	46.765			3
LOC_Os06g23160.1	bacterial transferase hexapeptide domain containing protein, expressed	455	48.9186			2
LOC_Os03g18210.1	basic helix-loop-helix, putative, expressed	765	83.1583			2
LOC_Os02g58460.1	beta-catenin-like protein 1, putative, expressed	516	57.8679			2
LOC_Os12g39660.1	calcium-transporting ATPase, plasma membrane-type, putative, expressed	1020	111.08			2
LOC_Os02g02524.1	canopy homolog 2 precursor, putative, expressed	186	20.4403			2
LOC_Os01g38970.1	carbamoyl-phosphate synthase large chain, putative, expressed	1172	127.687	3	3
LOC_Os07g02350.1	casein kinase II subunit alpha-2, putative, expressed	333	39.3173			2
LOC_Os01g40420.1	CBS domain containing membrane protein, putative, expressed	450	47.843			2
LOC_Os03g56800.2	CBS domain containing membrane protein, putative, expressed	492	51.9253		2	2
LOC_Os03g52594.5	CCR4-NOT transcription factor, putative, expressed	365	37.432		2	2
LOC_Os06g21560.1	CDK5RAP3, putative, expressed	558	62.1704			3
LOC_Os02g08490.1	chaperone protein clpB 1, putative, expressed	983	109.179	2	2
LOC_Os03g25050.1	chaperonin, putative, expressed	98	10.8139	2	3
LOC_Os07g44740.1	chaperonin, putative, expressed	98	10.637	3	3
LOC_Os09g26730.1	chaperonin, putative, expressed	245	25.4785		2
LOC_Os03g48080.1	CHCH domain containing protein, expressed	138	14.1568	2	2
LOC_Os09g26700.1	choline/ethanolamine kinase, putative, expressed	388	43.5969	2	2
LOC_Os01g27040.1	chromatin-remodeling complex ATPase chain, putative, expressed	1107	127.556		6
LOC_Os01g67740.1	chromosome segregation protein, putative, expressed	1175	132.247			2
LOC_Os02g13840.1	citrate synthase, putative, expressed	500	54.6063	2	2
LOC_Os08g37600.1	citrate transporter, putative, expressed	555	58.9826			2
LOC_Os08g23730.1	class I glutamine amidotransferase, putative, expressed	544	59.5487			2
LOC_Os04g58640.1	cleavage and polyadenylation specificity factor subunit 5, putative, expressed	202	23.125		2
LOC_Os06g05180.4	coatomer subunit beta, putative, expressed	184	20.2744	2
LOC_Os05g35710.1	coiled-coil domain-containing protein 47 precursor, putative, expressed	490	53.9086	2	2	3
LOC_Os05g30970.1	copine, putative, expressed	596	64.8957			2
LOC_Os03g53190.1	Core histone H2A/H2B/H3/H4 domain containing protein, putative, expressed	137	14.4501	3
LOC_Os06g48350.1	CPuORF14 - conserved peptide uORF-containing transcript, expressed	450	48.8386			2
LOC_Os05g47540.2	CPuORF26 - conserved peptide uORF-containing transcript, expressed	491	56.1011	2
LOC_Os04g44600.1	CRP1 - Cysteine-rich family protein precursor, expressed	154	15.8071	2		2
LOC_Os06g12530.1	CS domain containing protein, putative, expressed	308	34.2474	3	3	5
LOC_Os06g01700.1	CWC15 homolog A, putative, expressed	230	26.9264	4	2	2
LOC_Os02g08190.1	CYPRO4, putative, expressed	649	70.3819			2
LOC_Os01g74650.3	cysteine synthase, mitochondrial precursor, putative, expressed	394	41.7617	2
LOC_Os02g55060.2	cytochrome b5-like Heme/Steroid binding domain containing protein, expressed	102	10.8194	2	2	2
LOC_Os08g34720.1	D-3-phosphoglycerate dehydrogenase, chloroplast precursor, putative, expressed	621	64.5191	5	3	2
LOC_Os06g12690.3	DCN1-like protein 2, putative, expressed	248	29.0185		3	2
LOC_Os03g06220.1	DEAD-box ATP-dependent RNA helicase, putative, expressed	505	55.8194	2	2
LOC_Os11g47120.1	DEFL48 - Defensin and Defensin-like DEFL family, expressed	407	44.9762			2
LOC_Os01g54940.1	dehydrogenase, putative, expressed	365	38.7905		3
LOC_Os06g49110.3	delta-aminolevulinic acid dehydratase, chloroplast precursor, putative, expressed	426	46.2562	2
LOC_Os12g06620.1	deoxyhypusine hydroxylase, putative, expressed	319	34.4316	2		2
LOC_Os12g43100.1	deoxyhypusine hydroxylase, putative, expressed	302	32.7709	2		2
LOC_Os08g44530.1	dihydroxy-acid dehydratase, putative, expressed	594	63.6094	2	2	3
LOC_Os06g34040.1	DJ-1 family protein, putative, expressed	443	46.8475		2
LOC_Os02g04270.1	DNA polymerase V, putative, expressed	1305	144.609		2
LOC_Os01g13700.1	DNA-binding protein-related, putative, expressed	141	15.1721	2	2	2
LOC_Os06g01370.1	DNA-binding protein-related, putative, expressed	165	18.1555		3	3
LOC_Os09g02284.1	DNA-directed RNA polymerase subunit, putative, expressed	330	36.4373			3
LOC_Os03g50250.1	DnaK family protein, putative, expressed	669	73.3287	3
LOC_Os01g54420.1	dynamin family protein, putative, expressed	822	90.8797			2
LOC_Os01g49470.2	E3 ubiquitin ligase, putative, expressed	1222	137.835	2		2
LOC_Os03g03830.1	EF hand family protein, putative, expressed	1068	113.56		2	2
LOC_Os02g38210.1	elongation factor Tu, putative, expressed	467	50.3818	3	3
LOC_Os04g20220.1	elongation factor Tu, putative, expressed	547	59.8136	2		2
LOC_Os03g36780.1	elongation factor, putative, expressed	757	83.8716			3
LOC_Os08g23810.2	enoyl-acyl-carrier-protein reductase NADH, chloroplast precursor, expressed	375	39.1061	3	2
LOC_Os01g21560.1	esterase/lipase/thioesterase family protein, putative, expressed	329	35.8373	2		3
LOC_Os04g58840.1	Eukaryotic aspartyl protease domain containing protein, expressed	490	50.8338		3
LOC_Os07g03230.1	eukaryotic translation initiation factor 3 subunit C, putative, expressed	936	106.093			2
LOC_Os07g44620.1	eukaryotic translation initiation factor 6, putative, expressed	245	26.3713	2	2	3
LOC_Os10g32970.1	eukaryotic translation initiation factor, putative, expressed	206	23.1845			2
LOC_Os01g13160.1	expressed protein	693	74.6989			2
LOC_Os01g42520.1	expressed protein	373	39.8264			2
LOC_Os01g42770.1	expressed protein	208	22.1029	2
LOC_Os01g71262.1	expressed protein	164	16.9634			2
LOC_Os02g05870.1	expressed protein	281	31.2734			2
LOC_Os02g46956.1	expressed protein	346	37.2419			2
LOC_Os02g51810.1	expressed protein	613	66.4285		2	2
LOC_Os02g57924.1	expressed protein	90	9.78			2
LOC_Os03g18510.1	expressed protein	339	38.2106		2	2
LOC_Os03g44520.1	expressed protein	196	20.0761			3
LOC_Os03g47910.1	expressed protein	253	26.4867	2	2	2
LOC_Os03g60740.1	expressed protein	257	27.8934			2
LOC_Os03g62420.1	expressed protein	126	12.9055	2		2
LOC_Os04g21710.1	expressed protein	392	41.187			2
LOC_Os04g34450.1	expressed protein	1101	122.67			2
LOC_Os04g54410.1	expressed protein	638	70.0577			2
LOC_Os04g58360.1	expressed protein	129	13.3136	2	2
LOC_Os05g02650.1	expressed protein	826	90.7351			2
LOC_Os05g06980.1	expressed protein	656	74.1901		2
LOC_Os05g14170.1	expressed protein	989	109.77			2
LOC_Os05g16240.1	expressed protein	417	45.7623		2
LOC_Os05g47446.2	expressed protein	126	14.2634	4	3	3
LOC_Os05g50000.1	expressed protein	402	43.968			2
LOC_Os06g11990.1	expressed protein	1125	121.266			2
LOC_Os06g45830.1	expressed protein	825	90.6179			2
LOC_Os06g51510.1	expressed protein	291	31.271			2
LOC_Os07g10090.1	expressed protein	530	57.1695	2
LOC_Os08g25690.1	expressed protein	277	29.2755			2
LOC_Os09g39550.1	expressed protein	123	12.8947	2		2
LOC_Os10g22100.1	expressed protein	699	77.1377	3
LOC_Os10g24690.1	expressed protein	239	26.4348		2
LOC_Os10g34370.1	expressed protein	428	46.2115	2
LOC_Os12g24550.1	expressed protein	1346	147.711		2
LOC_Os12g35620.1	expressed protein	198	21.5614			2
LOC_Os12g40380.1	expressed protein	144	15.626	2	2
LOC_Os07g34570.2	FAD dependent oxidoreductase domain containing protein, expressed	309	32.7125	2
LOC_Os04g48490.1	fasciclin-like arabinogalactan protein, putative, expressed	431	44.5078	2	3	3
LOC_Os01g33080.1	fimbrin-like protein 2, putative, expressed	695	76.53		2
LOC_Os02g48740.1	fimbrin-like protein 2, putative, expressed	706	78.1726		2
LOC_Os09g03610.3	flowering time control protein FCA, putative, expressed	732	78.8605	2
LOC_Os01g65590.1	galactosyltransferase, putative, expressed	408	44.6587		2	3
LOC_Os05g35266.2	galactosyltransferase, putative, expressed	391	42.9134		3	3
LOC_Os04g42860.1	GDSL-like lipase/acylhydrolase, putative, expressed	368	39.9329		2
LOC_Os06g06290.1	GDSL-like lipase/acylhydrolase, putative, expressed	368	39.4518	3
LOC_Os02g01920.1	GHMP kinases ATP-binding protein, putative, expressed	392	42.6248	2		2
LOC_Os02g58510.1	GHMP kinases ATP-binding protein, putative, expressed	378	37.789	2	2
LOC_Os03g61710.1	GHMP kinases ATP-binding protein, putative, expressed	506	54.6588			2
LOC_Os03g57140.1	GLTP domain containing protein, putative, expressed	207	22.6837	2
LOC_Os02g53200.2	glucan endo-1,3-beta-glucosidase precursor, putative, expressed	488	50.8567	2
LOC_Os05g03820.3	glutamate--cysteine ligase, chloroplast precursor, putative, expressed	492	55.6873	2
LOC_Os01g55830.1	glutathione S-transferase, putative, expressed	215	23.9612		2	2
LOC_Os03g61990.2	glycine-rich RNA-binding protein 7, putative, expressed	205	21.8101	3	2	3
LOC_Os07g23880.1	glycosyl hydrolase, family 31, putative, expressed	1057	116.167		3	3
LOC_Os05g14194.1	glyoxalase family protein, putative, expressed	350	38.4969		2
LOC_Os09g32370.1	gp176, putative, expressed	709	77.986			2
LOC_Os03g63710.2	GTPase-activating protein, putative, expressed	384	42.1982			2
LOC_Os07g43470.1	GTP-binding protein, putative, expressed	369	41.1929	2	2	5
LOC_Os02g40514.2	h/ACA ribonucleoprotein complex subunit 3, putative, expressed	64	7.53398	3
LOC_Os11g29370.1	haloacid dehalogenase-like hydrolase family protein, putative, expressed	518	56.9235			2
LOC_Os08g10480.1	heavy metal-associated domain containing protein, expressed	71	7.43876			2
LOC_Os02g01170.1	HECT-domain domain containing protein, expressed	819	90.7625		2
LOC_Os07g06970.1	HEN1, putative, expressed	926	102.223			2
LOC_Os07g41090.1	histone deacetylase, putative, expressed	695	76.1686			2
LOC_Os08g25570.1	histone deacetylase, putative, expressed	458	50.7985			2
LOC_Os04g18090.1	histone H1, putative, expressed	191	19.7281	3		2
LOC_Os05g41080.2	histone H3, putative, expressed	164	18.57		2
LOC_Os04g48400.1	HOTHEAD precursor, putative, expressed	591	63.941	2	3	3
LOC_Os01g08860.1	hsp20/alpha crystallin family protein, putative, expressed	166	18.0193			2
LOC_Os03g61680.1	huntingtin-interacting protein HYPK, putative, expressed	127	13.3189	2
LOC_Os05g43830.2	hydrolase, alpha/beta fold family domain containing protein, expressed	331	37.6706			3
LOC_Os04g58900.1	hydrolase, NUDIX family, domain containing protein, expressed	226	25.2518		2	2
LOC_Os01g37960.1	hydrolase, putative, expressed	442	47.105		2
LOC_Os03g13560.1	hydroxyproline-rich glycoprotein family protein, putative, expressed	658	69.9502			2
LOC_Os12g38110.1	importin subunit beta, putative, expressed	872	96.0754	2	3	2
LOC_Os01g42294.1	inactive receptor kinase At2g26730 precursor, putative, expressed	684	70.6221		2	3
LOC_Os06g08080.1	inorganic H+ pyrophosphatase, putative, expressed	767	79.9935	3		3
LOC_Os01g57073.1	insulin-degrading enzyme, putative, expressed	973	111.566			3
LOC_Os03g21810.1	insulin-degrading enzyme, putative, expressed	1040	119.289		2	3
LOC_Os03g26960.1	intron-binding protein aquarius, putative, expressed	1581	180.934	2		4
LOC_Os02g57690.1	kelch repeat protein, putative, expressed	519	56.6204			2
LOC_Os03g42900.2	KH domain containing protein, putative, expressed	389	42.6399			2
LOC_Os04g43750.2	kinase, pfkB family, putative, expressed	340	36.9584			2
LOC_Os02g55140.1	leucine aminopeptidase, chloroplast precursor, putative, expressed	598	61.7799	3	2
LOC_Os08g06480.1	lissencephaly type-1-like homology motif, putative, expressed	1133	124.699	2		3
LOC_Os02g01250.1	LSM domain containing protein, expressed	132	14.2716	2
LOC_Os01g12020.1	LTPL18 - Protease inhibitor/seed storage/LTP family protein precursor, expressed	127	12.9083		2
LOC_Os02g24720.1	LTPL21 - Protease inhibitor/seed storage/LTP family protein precursor, expressed	122	12.5769	2
LOC_Os03g59380.1	LTPL28 - Protease inhibitor/seed storage/LTP family protein precursor, expressed	122	11.8422	2	2	3
LOC_Os03g26820.1	LTPL52 - Protease inhibitor/seed storage/LTP family protein precursor, expressed	178	16.8877			2
LOC_Os08g44360.1	male sterility protein 2, putative, expressed	509	57.3989		2
LOC_Os02g55410.2	MCM5 - Putative minichromosome maintenance MCM complex subunit 5, expressed	625	68.3512	2	2
LOC_Os03g60090.2	methylenetetrahydrofolate reductase, putative, expressed	573	64.0292	3	2	4
LOC_Os04g31000.1	methyltransferase domain containing protein, expressed	750	82.3659		2	2
LOC_Os06g20370.1	microtubule associated protein, putative, expressed	576	64.3307	6	3	4
LOC_Os12g38310.1	mitochondrial import inner membrane translocase subunit Tim, putative, expressed	93	10.8322	2
LOC_Os01g53700.1	mitochondrial-processing peptidase subunit, mitochondrial precursor, putative, expressed	499	54.1938		2
LOC_Os01g44394.1	mitotic checkpoint protein, putative, expressed	344	37.8246			2
LOC_Os06g01490.1	monocopper oxidase, putative, expressed	593	65.7087	2
LOC_Os08g03570.1	NAD dependent epimerase/dehydratase family protein, putative, expressed	406	44.7991			2
LOC_Os10g28200.1	NAD dependent epimerase/dehydratase family protein, putative, expressed	378	42.7509	2	2	2
LOC_Os07g31380.1	NAD-dependent malic enzyme, mitochondrial precursor, putative, expressed	622	68.8993	3		4
LOC_Os04g55960.1	NADPH reductase, putative, expressed	695	76.1244			2
LOC_Os08g04460.1	NADPH-dependent FMN reductase domain containing protein, expressed	203	21.5758			2
LOC_Os04g38620.1	NAP domain containing protein, putative, expressed	259	29.9795			2
LOC_Os03g14900.1	NB-ARC/LRR disease resistance protein, putative, expressed	916	100.683	2
LOC_Os05g43770.1	NLI interacting factor-like phosphatase, putative, expressed	366	40.7027			2
LOC_Os10g42320.1	nonsense-mediated mRNA decay protein 3, putative, expressed	523	58.7341	2	5	3
LOC_Os04g30430.1	nuclear transport factor 2, putative, expressed	486	51.4145	2	3	4
LOC_Os02g50790.2	nuclear-pore anchor, putative, expressed	677	73.9966	2		2
LOC_Os02g50799.1	nuclear-pore anchor, putative, expressed	501	56.5998	2	2	2
LOC_Os03g22690.1	nucleoporin interacting component, putative, expressed	870	96.4904		3	2
LOC_Os03g12450.1	nucleoporin, putative, expressed	1290	144.159		2	2
LOC_Os07g48430.3	nucleoside-triphosphatase, putative, expressed	268	29.1456			2
LOC_Os02g58340.1	oligopeptidase, putative, expressed	770	86.1641	3	2	4
LOC_Os03g49600.4	Os3bglu7 - beta-glucosidase, exo-beta-glucanse, expressed	387	43.2606			3
LOC_Os07g49400.2	OsAPx2 - Cytosolic Ascorbate Peroxidase encoding gene 4,5,6,8, expressed	251	27.1006	4		4
LOC_Os12g07820.1	OsAPx6 - Stromal Ascorbate Peroxidase encoding gene 5,8, expressed	309	33.4812		2
LOC_Os12g06890.1	OsNucAP3 - Putative Nucleoporin Autopeptidase homologue, expressed	936	96.5234			2
LOC_Os06g06790.1	OsPDIL1-5 protein disulfide isomerase PDIL1-5, expressed	533	58.9954	2		2
LOC_Os06g11180.1	OsPOP12 - Putative Prolyl Oligopeptidase homologue, expressed	683	75.4357	2
LOC_Os07g32170.1	OsSPL13 - SBP-box gene family member, expressed	216	22.0308	3		2
LOC_Os03g55350.1	OsSub31 - Putative Subtilisin homologue, expressed	764	78.4531			2
LOC_Os01g40570.1	outer mitochondrial membrane porin, putative, expressed	275	29.8734			2
LOC_Os01g43090.1	oxidoreductase, aldo/keto reductase family protein, putative, expressed	344	37.8916			2
LOC_Os02g38440.1	oxidoreductase, short chain dehydrogenase/reductase family, putative, expressed	325	35.5329	2	4	2
LOC_Os04g40730.1	oxidoreductase, short chain dehydrogenase/reductase family, putative, expressed	318	34.6864	3	3	2
LOC_Os07g36080.3	oxygen evolving enhancer protein 3 domain containing protein, expressed	156	17.0903	3
LOC_Os01g31690.2	oxygen-evolving enhancer protein 1, chloroplast precursor, putative, expressed	315	32.9968	2		2
LOC_Os03g16690.1	oxysterol-binding protein, putative, expressed	463	51.7732			2
LOC_Os01g04650.1	PB1 domain containing protein, expressed	671	70.3255		2	2
LOC_Os02g56130.1	PCNA - Putative DNA replicative polymerase clamp, expressed	263	29.2525	3		4
LOC_Os01g46510.2	peptidase S8 and S53, subtilisin, kexin, sedolisin, putative, expressed	1353	144.868			2
LOC_Os08g40110.2	peptidase, putative, expressed	457	49.9268			3
LOC_Os06g07140.1	peptidase, T1 family, putative, expressed	250	27.0086	2
LOC_Os09g33986.2	peptidase, T1 family, putative, expressed	250	27.7169		3	4
LOC_Os01g18210.1	peptidyl-prolyl cis-trans isomerase, putative, expressed	238	25.3707			2
LOC_Os09g39780.2	peptidyl-prolyl cis-trans isomerase, putative, expressed	179	19.1864		2	2
LOC_Os01g48420.1	peroxiredoxin, putative, expressed	162	17.2801	3	3	3
LOC_Os01g53560.1	phosphoesterase, putative, expressed	458	50.4583			2
LOC_Os01g07760.1	phospholipase D, putative, expressed	812	92.161	2		3
LOC_Os03g61600.1	phosphoribosylformylglycinamidine synthase, putative, expressed	398	41.7235	3	2
LOC_Os08g17160.1	plastocyanin-like domain containing protein, putative, expressed	193	19.2619		2
LOC_Os08g22354.2	polyadenylate-binding protein, putative, expressed	645	70.1832	3	2	3
LOC_Os07g38130.1	polygalacturonase inhibitor 1 precursor, putative, expressed	332	35.4422	3	2	2
LOC_Os09g31450.1	polygalacturonase inhibitor 1 precursor, putative, expressed	342	35.8603			2
LOC_Os02g44780.1	polyprenyl synthetase, putative, expressed	342	35.9373	2	2	2
LOC_Os04g58620.1	potasium efflux antiporter protein, putative, expressed	1154	123.749	2
LOC_Os01g67210.1	PPR repeat domain containing protein, putative, expressed	564	60.9985			2
LOC_Os07g40800.1	PPR repeat domain containing protein, putative, expressed	623	68.6779		3	2
LOC_Os12g37590.1	prefoldin, putative, expressed	196	21.5642			2
LOC_Os04g38900.2	prohibitin, putative, expressed	287	30.7832	2	5
LOC_Os01g32800.2	proteasome subunit, putative, expressed	385	43.6108	4	2	2
LOC_Os04g36700.1	proteasome subunit, putative, expressed	425	47.5671	3		3
LOC_Os07g30840.4	proteasome subunit, putative, expressed	248	27.8112	2
LOC_Os01g34780.1	protein binding protein, putative, expressed	446	53.674		2
LOC_Os06g43840.1	protein kinase domain containing protein, expressed	1112	118.813			2
LOC_Os07g43900.1	protein kinase domain containing protein, expressed	321	36.5652		2
LOC_Os12g41260.1	protein kinase domain containing protein, expressed	400	44.7103			2
LOC_Os01g42950.1	protein kinase family protein, putative, expressed	812	87.4025			2
LOC_Os09g37230.1	protein kinase family protein, putative, expressed	603	66.2883		2
LOC_Os06g10430.3	protein of unknown function DUF1296 domain containing protein, expressed	854	92.1418			2
LOC_Os11g29200.1	protein transport protein, putative, expressed	803	89.244	2	2	2
LOC_Os02g58090.1	PSP domain containing protein, expressed	582	66.0369			3
LOC_Os12g21890.1	PTEN, putative, expressed	658	71.8803			3
LOC_Os01g15600.1	PUR ALPHA-1, putative, expressed	308	33.2998		2	2
LOC_Os05g38810.1	PWWP domain containing protein, expressed	1412	152.297		3
LOC_Os02g24354.1	pyridoxal-dependent decarboxylase protein, putative, expressed	490	53.1812		2
LOC_Os03g18220.1	pyruvate decarboxylase isozyme 2, putative, expressed	605	64.6774	3	2	5
LOC_Os04g58110.1	pyruvate kinase, putative, expressed	511	55.1909	4	5	4
LOC_Os02g08300.2	RAD23 DNA repair protein, putative, expressed	369	40.089		2
LOC_Os08g33340.2	RAD23 DNA repair protein, putative, expressed	405	42.8737		2	2
LOC_Os07g09680.1	ras-related protein, putative, expressed	215	24.0262	3
LOC_Os10g23100.1	ras-related protein, putative, expressed	216	23.7973	2	2
LOC_Os03g52160.1	regulatory protein, putative, expressed	351	38.8977	2	2	3
LOC_Os06g49100.1	retrotransposon protein, putative, unclassified, expressed	538	56.2286	2		2
LOC_Os11g46240.1	retrotransposon protein, putative, unclassified, expressed	1398	148.768		2	2
LOC_Os09g36700.1	ribonuclease T2 family domain containing protein, expressed	259	28.4181	2
LOC_Os07g01870.1	ribosomal protein L13, putative, expressed	206	23.6569	2	2	3
LOC_Os02g02130.1	ribosomal protein L37, putative, expressed	94	10.7876		2	2
LOC_Os02g56990.1	ribosomal protein L37, putative, expressed	95	10.7567			2
LOC_Os05g49320.1	ribosomal protein L7/L12 C-terminal domain containing protein, expressed	179	18.1977		2
LOC_Os01g16890.1	ribosomal protein L7Ae, putative, expressed	111	12.3555		2	2
LOC_Os07g38300.5	ribosome recycling factor, putative, expressed	141	15.7345			2
LOC_Os02g05880.1	RNA polymerase Rpb1, domain 2 family protein, expressed	2017	221.633			2
LOC_Os02g03040.4	RNA recognition motif containing protein, expressed	246	28.5441		2
LOC_Os06g08840.8	RNA recognition motif containing protein, expressed	179	20.3652	2		3
LOC_Os07g08960.1	RNA recognition motif containing protein, expressed	308	33.2305			2
LOC_Os05g13620.1	RNA recognition motif containing protein, putative, expressed	104	11.4795	2	3	2
LOC_Os06g02240.1	RNA recognition motif containing protein, putative, expressed	261	27.746			2
LOC_Os07g33330.1	RNA recognition motif containing protein, putative, expressed	489	53.9476	3	2	4
LOC_Os06g07350.1	RNA-binding motif protein, putative, expressed	482	53.9754			2
LOC_Os02g29480.1	RNA-binding protein-like, putative, expressed	480	50.8479	2		2
LOC_Os06g08770.1	ruvB-like 2, putative, expressed	476	51.811	4		3
LOC_Os03g14530.1	S10/S20 domain containing ribosomal protein, putative, expressed	127	13.9496	4	2	2
LOC_Os01g22010.2	S-adenosylmethionine synthetase, putative, expressed	394	42.8736	2	4	3
LOC_Os05g04510.1	S-adenosylmethionine synthetase, putative, expressed	396	43.1929	3	5
LOC_Os01g13210.1	salt stress root protein RS1, putative, expressed	204	21.7875	2		2
LOC_Os09g20430.1	SCO1 protein homolog, mitochondrial precursor, putative, expressed	284	31.7802		2
LOC_Os05g37120.1	sec23/Sec24 zinc finger family protein, expressed	747	82.5262			3
LOC_Os03g52840.3	serine hydroxymethyltransferase, mitochondrial precursor, putative, expressed	427	46.7098			2
LOC_Os12g22030.2	serine hydroxymethyltransferase, mitochondrial precursor, putative, expressed	528	57.8711	2	3	3
LOC_Os05g11550.2	serine/threonine protein phosphatase 5, putative, expressed	451	50.7535			2
LOC_Os03g41419.1	serpin domain containing protein, putative, expressed	719	78.61		2
LOC_Os01g37837.3	seryl-tRNA synthetase, putative, expressed	248	28.273			2
LOC_Os02g36710.1	SET, putative, expressed	252	28.5708	2	2	2
LOC_Os05g41510.1	SH2 motif, putative, expressed	1637	183.909	2	2
LOC_Os03g15900.2	SH3 domain containing protein, expressed	1041	113.313		2
LOC_Os01g40340.3	SIT4 phosphatase-associated protein domain containing protein, expressed	473	52.5195	2
LOC_Os07g43230.1	skp1 family, tetramerisation domain containing protein, expressed	261	28.3556	3	2	4
LOC_Os06g40620.2	SNF7 domain containing protein, putative, expressed	220	24.2122		2	2
LOC_Os10g01080.1	SOR/SNZ family protein, putative, expressed	313	33.1281		2	2
LOC_Os02g14780.2	splicing factor 3 subunit 1, putative, expressed	792	86.9072			2
LOC_Os05g07000.1	splicing factor, arginine/serine-rich 7, putative, expressed	338	38.9956			2
LOC_Os01g06290.4	splicing factor, arginine/serine-rich, putative, expressed	208	24.3237	2
LOC_Os01g16640.1	split hand/foot malformation type 1, putative, expressed	76	8.8518		2
LOC_Os12g41930.1	SRP40, C-terminal domain containing protein, expressed	448	48.0605			3
LOC_Os07g22930.4	starch synthase, putative, expressed	496	55.1469		2	3
LOC_Os03g53950.1	strictosidine synthase, putative, expressed	480	53.6723			2
LOC_Os05g35740.3	subtilisin N-terminal Region family protein, expressed	135	15.1748	2	3
LOC_Os05g25850.1	superoxide dismutase, mitochondrial precursor, putative, expressed	231	24.9819	4	5	2
LOC_Os02g03730.1	SWIB/MDM2 domain containing protein, expressed	131	13.7122	4	2
LOC_Os03g55310.1	SWIB/MDM2 domain containing protein, expressed	144	15.0284	3
LOC_Os07g07000.1	syntaxin, putative, expressed	303	34.2289			2
LOC_Os06g40450.3	targeting protein for Xklp2, putative, expressed	372	40.8176			2
LOC_Os02g22780.2	T-complex protein, putative, expressed	504	54.4269	2	3	3
LOC_Os07g03070.1	tetratricopeptide repeat containing protein, putative, expressed	469	49.9268		2	2
LOC_Os10g34540.1	tetratricopeptide repeat protein 1, putative, expressed	236	26.0508		2	2
LOC_Os03g58130.1	thioredoxin, putative, expressed	191	20.8734	2
LOC_Os03g50510.1	threonine dehydratase biosynthetic, chloroplast precursor, putative, expressed	602	65.4986	2
LOC_Os05g47640.1	threonine synthase, chloroplast precursor, putative, expressed	521	57.18			2
LOC_Os10g34180.1	transcription factor BTF3, putative, expressed	164	17.6242			2
LOC_Os02g19130.1	transcription factor X1, putative, expressed	628	71.8764			2
LOC_Os10g10990.3	transcription initiation factor IIF, alpha subunit domain containing protein, expressed	529	57.9273			2
LOC_Os01g42870.1	transferase family protein, putative, expressed	446	46.4687	2		2
LOC_Os01g42880.1	transferase family protein, putative, expressed	424	45.6763			2
LOC_Os08g44840.1	transferase family protein, putative, expressed	445	47.5851		3
LOC_Os12g42230.1	transketolase, putative, expressed	391	42.0934	3		2
LOC_Os03g13730.1	translocase of chloroplast 34, putative, expressed	327	36.2581			2
LOC_Os05g01262.1	translocon-associated protein beta domain containing protein, expressed	197	21.6473		2
LOC_Os02g55440.2	transmembrane 9 superfamily member, putative, expressed	665	74.0862	2	2
LOC_Os03g40780.2	transport protein-related, putative, expressed	796	89.3942		2
LOC_Os05g46780.1	transposon protein, putative, CACTA, En/Spm sub-class, expressed	488	56.5305			2
LOC_Os03g52310.1	transposon protein, putative, unclassified, expressed	722	80.9242	2		2
LOC_Os05g50624.2	transposon protein, putative, unclassified, expressed	454	50.9513	2	3
LOC_Os01g53000.1	trehalose synthase, putative, expressed	878	99.3294			4
LOC_Os01g54560.3	trehalose synthase, putative, expressed	836	93.9218	3
LOC_Os08g05490.1	tRNA synthetase, putative, expressed	394	44.2779			2
LOC_Os12g35570.1	tRNA synthetase, putative, expressed	408	46.2445		3	2
LOC_Os02g01740.1	U5 small nuclear ribonucleoprotein 200 kDa helicase, putative, expressed	2177	246.46		2
LOC_Os08g41550.1	ubiquitin carboxyl-terminal hydrolase, putative, expressed	527	57.4494			2
LOC_Os01g68950.1	ubiquitin family domain containing protein, expressed	100	10.9213	3	2
LOC_Os02g10510.1	Ubiquitin family domain containing protein, expressed	415	45.6184		2	2
LOC_Os03g03920.4	Ubiquitin family domain containing protein, expressed	431	45.4951	2	2
LOC_Os03g18380.1	ubiquitin-activating enzyme, putative, expressed	1064	117.378		3	3
LOC_Os12g41220.1	ubiquitin-conjugating enzyme, putative, expressed	146	16.6543		2	2
LOC_Os04g57520.1	UBX domain-containing protein, putative, expressed	459	50.7804			2
LOC_Os08g43300.1	UBX domain-containing protein, putative, expressed	582	64.5454	4	2	3
LOC_Os01g57450.1	universal stress protein domain containing protein, putative, expressed	272	28.7792			2
LOC_Os05g42230.1	universal stress protein domain containing protein, putative, expressed	282	29.7999	2		4
LOC_Os02g17320.3	uridine/cytidine kinase-like 1, putative, expressed	430	48.0291		2
LOC_Os09g32820.1	uridine/cytidine kinase-like 1, putative, expressed	496	55.0084			2
LOC_Os01g46980.1	vacuolar ATP synthase subunit E, putative, expressed	230	26.613	2
LOC_Os01g47650.1	vacuolar protein sorting-associated protein 16, putative, expressed	884	96.5107			3
LOC_Os03g58700.1	vacuolar protein sorting-associated protein 35, putative, expressed	793	89.7671			2
LOC_Os12g35360.1	vesicle tethering family protein, putative, expressed	929	102.237			2
LOC_Os07g40320.1	vesicle transport protein GOT1B, putative, expressed	372	38.5291	2	2
LOC_Os02g46962.1	VHS and GAT domain containing protein, expressed	392	43.5797	2	2	2
LOC_Os10g42724.1	VHS and GAT domain containing protein, expressed	387	43.0096			2
LOC_Os03g24220.1	villin protein, putative, expressed	636	70.3815	2
LOC_Os02g40784.1	WAX2, putative, expressed	619	71.4766	2	2	3
LOC_Os06g44300.1	WAX2, putative, expressed	627	70.9258			2
LOC_Os01g03510.1	WD domain, G-beta repeat domain containing protein, expressed	610	66.2413		2	5
LOC_Os02g04320.2	WD domain, G-beta repeat domain containing protein, expressed	305	33.3483		2	2
LOC_Os02g57220.1	WD domain, G-beta repeat domain containing protein, expressed	375	41.997			2
LOC_Os03g48090.1	WD domain, G-beta repeat domain containing protein, expressed	394	42.0117	2		2
LOC_Os09g24260.1	WD domain, G-beta repeat domain containing protein, expressed	993	109.61			2
LOC_Os10g32880.1	WD domain, G-beta repeat domain containing protein, expressed	497	54.3664		3
LOC_Os11g43890.1	WD domain, G-beta repeat domain containing protein, expressed	323	33.9091			3
LOC_Os07g44970.1	XPA-binding protein 2, putative, expressed	931	106.99			3
LOC_Os12g10630.1	ZF-HD protein dimerisation region containing protein, expressed	294	31.2976	2
LOC_Os01g61830.1	zinc finger C-x8-C-x5-C-x3-H type family protein, expressed	366	41.6197			3
LOC_Os02g06584.2	zinc finger C-x8-C-x5-C-x3-H type family protein, expressed	426	49.0477	2	2
LOC_Os04g57010.1	zinc finger C-x8-C-x5-C-x3-H type family protein, expressed	309	31.7675			2
LOC_Os02g10920.4	zinc finger family protein, putative, expressed	166	17.4907			2
LOC_Os08g36774.1	zinc finger family protein, putative, expressed	501	54.524	2		2
LOC_Os01g15300.2	zinc finger helicase family protein, putative, expressed	989	111.016			3
LOC_Os03g50850.2	ZOS3-17 - C2H2 zinc finger protein, expressed	378	44.6441		3	2
LOC_Os08g40560.2	ZOS8-11 - C2H2 zinc finger protein, expressed	646	71.2092		2
