# Supplementary material for: Unravelling the proteomic profile of rice meiocytes during early meiosis
Source: Front Plant Sci. 2014 Jul 24;5:356. doi: 10.3389/fpls.2014.00356 (PMC4109522; doi:10.3389/fpls.2014.00356)
Supplement: Supplementary file 1 [file DataSheet1.ZIP › 99629_Prieto_Table_S3.XLSX]

## Sheet: Early prophase I (classified)
Table S3. Proteins identified only at early prophase I (422 proteins) classified in biological or molecular functions. For each protein, MSU database description, number of peptides identified at each stage, direct links to MSU and RAP database annotation, and InterPro domains are shown. In description, RAP database or putative orthologous names are included if different from MSU information. Fun…
Functional group	Description	LEPTOTENE	ZYGOTENE	PACHYTENE	MSU Annotation	RAP annotation	InterPro Domains
CATALITIC ACTIVITY / METABOLIC PROCESSES (128)
	delta-aminolevulinic acid dehydratase, chloroplast precursor, putative, expressed	2			LOC_Os06g49110.3	Os06g0704600	Tetrapyrrole biosynthesis, porphobilinogen synthase (IPR001731), Aldolase-type TIM barrel (IPR013785)
	cytochrome b5-like Heme/Steroid binding domain containing protein, expressed	2	2	2	LOC_Os02g55060.2	Os02g0793700	Cytochrome b5 (IPR001199)
	NAD dependent epimerase/dehydratase family protein, putative, expressed			2	LOC_Os08g03570.1	Os08g0129700	NAD-dependent epimerase/dehydratase (IPR001509), UDP-glucose 4-epimerase (IPR005886), NAD(P)-binding domain (IPR016040)
	NAD dependent epimerase/dehydratase family protein, putative, expressed	2	2	2	LOC_Os10g28200.1	Os10g0417600	NAD-dependent epimerase/dehydratase (IPR001509), NAD(P)-binding domain (IPR016040)
	NAD-dependent malic enzyme, mitochondrial precursor, putative, expressed	3		4	LOC_Os07g31380.1	Os07g0496200	Malic oxidoreductase (IPR001891), Malic enzyme, N-terminal (IPR012301), Malic enzyme, NAD-binding (IPR012302), Malic enzyme, conserved site (IPR015884), NAD(P)-binding domain (IPR016040)
	haloacid dehalogenase-like hydrolase family protein, putative, expressed (role in cell membrane cytoskeleton organisation )			2	LOC_Os11g29370.1	Os11g0484000	Class II aldolase/adducin, N-terminal (IPR001303), HAD-superfamily hydrolase, subfamily IA, variant 1 (IPR006439), 2,3-diketo-5-methylthio-1-phosphopentane phosphatase (IPR010041), Methylthioribulose-1-phosphate dehydratase (IPR017714), HAD-like domain (IPR023214)
	NAD(P)-binding domain containing protein.			2	LOC_Os03g60740.1	Os03g0822200	3-beta hydroxysteroid dehydrogenase/isomerase (IPR002225), NAD(P)-binding domain (IPR016040)
	Protein of unknown function DUF1620 domain containing protein. Quinonprotein alcohol dehydrogenase-like (IPR011047)			2	LOC_Os05g14170.1	Os05g0230600	Quinonprotein alcohol dehydrogenase-like (IPR011047), Domain of unknown function DUF1620 (IPR011678)
	inorganic H+ pyrophosphatase, putative, expressed	3		3	LOC_Os06g08080.1	Os06g0178900	Pyrophosphate-energised proton pump (IPR004131)
	seryl-tRNA synthetase, putative, expressed			2	LOC_Os01g37837.3	Os01g0559100	Aminoacyl-tRNA synthetase, class II (G/ H/ P/ S), conserved domain (IPR002314), Seryl-tRNA synthetase, class IIa (IPR002317), Aminoacyl-tRNA synthetase, class II (IPR006195), tRNA-binding arm (IPR010978), Seryl-tRNA synthetase, class IIa, N-terminal (IPR015866)
	tRNA synthetase, putative, expressed			2	LOC_Os08g05490.1	Os08g0150800	Aminoacyl-tRNA synthetase, class Ic (IPR002305), Rossmann-like alpha/beta/alpha sandwich fold (IPR014729), Tyrosyl-tRNA synthetase, archaeal-type (IPR023617)
	tRNA synthetase, putative, expressed		3	2	LOC_Os12g35570.1	Os12g0540900	Aminoacyl-tRNA synthetase, class I, conserved site (IPR001412), Aminoacyl-tRNA synthetase, class Ic (IPR002305), Tryptophanyl-tRNA synthetase (IPR002306), Rossmann-like alpha/beta/alpha sandwich fold (IPR014729)
	SOR/SNZ family protein, putative, expressed		2	2	LOC_Os10g01080.1	Os10g0100700	Vitamin B6 biosynthesis protein (IPR001852), Ribulose-phosphate binding barrel (IPR011060), Aldolase-type TIM barrel (IPR013785)
	strictosidine synthase, putative, expressed (Six-bladed beta-propeller, TolB-like domain containing protein)			2	LOC_Os03g53950.1	Os03g0750700	Six-bladed beta-propeller, TolB-like (IPR011042), Strictosidine synthase, conserved region (IPR018119)
	OXIDO-REDUCTION PROCESSES (25)
	glutaredoxin subgroup II, expressed - [OsGrx_S15.1]		2	2	LOC_Os01g34620.7	Os01g0530400	Glutaredoxin (IPR002109), Monothiol glutaredoxin-related (IPR004480), Thioredoxin-like fold (IPR012336)
	aldehyde dehydrogenase, putative, expressed	3	6	6	LOC_Os07g09060.1	Os07g0188800	Methylmalonate-semialdehyde dehydrogenase (IPR010061), Aldehyde dehydrogenase domain (IPR015590), Aldehyde dehydrogenase, conserved site (IPR016160), Aldehyde/histidinol dehydrogenase (IPR016161), Aldehyde dehydrogenase, N-terminal (IPR016162), Aldehyde dehydrogenase, C-terminal (IPR016163)
	aldehyde dehydrogenase, putative, expressed			2	LOC_Os08g32870.1	Os08g0424500	Aldehyde dehydrogenase domain (IPR015590), Aldehyde dehydrogenase, conserved site (IPR016160), Aldehyde/histidinol dehydrogenase (IPR016161), Aldehyde dehydrogenase, N-terminal (IPR016162), Aldehyde dehydrogenase, C-terminal (IPR016163)
	aldehyde dehydrogenase, putative, expressed		2		LOC_Os08g34210.2	Os08g0440800	Aldehyde dehydrogenase domain (IPR015590), Aldehyde dehydrogenase, conserved site (IPR016160), Aldehyde/histidinol dehydrogenase (IPR016161), Aldehyde dehydrogenase, N-terminal (IPR016162), Aldehyde dehydrogenase, C-terminal (IPR016163)
	aldehyde dehydrogenase, putative, expressed			2	LOC_Os09g26880.3	Os09g0440300	Aldehyde dehydrogenase domain (IPR015590), Aldehyde dehydrogenase, conserved site (IPR016160), Aldehyde/histidinol dehydrogenase (IPR016161), Aldehyde dehydrogenase, N-terminal (IPR016162), Aldehyde dehydrogenase, C-terminal (IPR016163)
	D-3-phosphoglycerate dehydrogenase, chloroplast precursor, putative, expressed	5	3	2	LOC_Os08g34720.1	Os08g0447000	Amino acid-binding ACT (IPR002912), D-isomer specific 2-hydroxyacid dehydrogenase, catalytic domain (IPR006139), D-isomer specific 2-hydroxyacid dehydrogenase, NAD-binding (IPR006140), D-3-phosphoglycerate dehydrogenase (IPR006236), NAD(P)-binding domain (IPR016040)
	FAD dependent oxidoreductase domain containing protein, expressed	2			LOC_Os07g34570.2	Os07g0529600	Thiamine biosynthesis Thi4 protein (IPR002922)
	glutathione S-transferase, putative, expressed		2	2	LOC_Os01g55830.1	Os01g0764000	Glutathione S-transferase, N-terminal (IPR004045), Glutathione S-transferase, C-terminal (IPR004046), Glutathione S-transferase, C-terminal-like (IPR010987), Thioredoxin-like fold (IPR012336), Glutathione S-transferase/chloride channel, C-terminal (IPR017933)
	oxygen-evolving enhancer protein 1, chloroplast precursor, putative, expressed	2		2	LOC_Os01g31690.2	Os01g0501800	Photosystem II PsbO, manganese-stabilising (IPR002628)
	oxygen evolving enhancer protein 3 domain containing protein, expressed	3			LOC_Os07g36080.3	Os07g0544800	Photosystem II PsbQ, oxygen evolving complex (IPR008797), PsbQ-like domain (IPR023222)
	monocopper oxidase, putative, expressed	2			LOC_Os06g01490.1	Os06g0104300	Multicopper oxidase, type 1 (IPR001117), Cupredoxin (IPR008972), Multicopper oxidase, type 2 (IPR011706), Multicopper oxidase, type 3 (IPR011707)
	NADPH reductase, putative, expressed			2	LOC_Os04g55960.1	Os04g0653400	Flavodoxin (IPR001094), Oxidoreductase FAD/NAD(P)-binding (IPR001433), Flavoprotein pyridine nucleotide cytochrome reductase (IPR001709), FAD-binding, type 1 (IPR003097), Flavodoxin/nitric oxide synthase (IPR008254), Ferredoxin reductase-type FAD-binding domain (IPR017927), Riboflavin synthase-like beta-barrel (IPR017938), NADPH-cytochrome p450 reductase, FAD-binding, alpha-helical domain-3 (IPR0…
	NADPH-dependent FMN reductase domain containing protein, expressed			2	LOC_Os08g04460.1	Os08g0139200	NADPH-dependent FMN reductase (IPR005025), Flavodoxin/nitric oxide synthase (IPR008254), Flavoprotein WrbA (IPR010089)
	HOTHEAD precursor, putative, expressed	2	3	3	LOC_Os04g48400.1	Os04g0573100	Glucose-methanol-choline oxidoreductase, N-terminal (IPR000172), Glucose-methanol-choline oxidoreductase, C-terminal (IPR007867), Glucose-methanol-choline oxidoreductase (IPR012132)
	oxidoreductase, aldo/keto reductase family protein, putative, expressed			2	LOC_Os01g43090.1	Os01g0618100	Aldo/keto reductase (IPR001395), NADP-dependent oxidoreductase domain (IPR023210)
	oxidoreductase, short chain dehydrogenase/reductase family, putative, expressed	2	4	2	LOC_Os02g38440.1	Os02g0597900	NONE
	oxidoreductase, short chain dehydrogenase/reductase family, putative, expressed	3	3	2	LOC_Os04g40730.1	Os04g0483500	Short-chain dehydrogenase/reductase SDR (IPR002198), Glucose/ribitol dehydrogenase (IPR002347), NAD(P)-binding domain (IPR016040)
	methylenetetrahydrofolate reductase, putative, expressed	3	2	4	LOC_Os03g60090.2	Os03g0815200	Methylenetetrahydrofolate reductase (IPR003171), Eukaryotic-type methylenetetrahydrofolate reductase (IPR004621)
	OsAPx2 - Cytosolic Ascorbate Peroxidase encoding gene 4,5,6,8, expressed	4		4	LOC_Os07g49400.2	Os07g0694700	Haem peroxidase, plant/fungal/bacterial (IPR002016), Plant ascorbate peroxidase (IPR002207), Haem peroxidase (IPR010255), Peroxidases heam-ligand binding site (IPR019793), Peroxidase, active site (IPR019794)
	OsAPx6 - Stromal Ascorbate Peroxidase encoding gene 5,8, expressed		2		LOC_Os12g07820.1	Os12g0178100	Haem peroxidase, plant/fungal/bacterial (IPR002016), Plant ascorbate peroxidase (IPR002207), Haem peroxidase (IPR010255), Peroxidases heam-ligand binding site (IPR019793)
	OsPDIL1-5 protein disulfide isomerase PDIL1-5, expressed	2		2	LOC_Os06g06790.1	Os06g0163400	Thioredoxin-like fold (IPR012336), Thioredoxin domain (IPR013766)
	superoxide dismutase, mitochondrial precursor, putative, expressed	4	5	2	LOC_Os05g25850.1	Os05g0323900	Manganese/iron superoxide dismutase (IPR001189), Manganese/iron superoxide dismutase, N-terminal (IPR019831), Manganese/iron superoxide dismutase, C-terminal (IPR019832), Manganese/iron superoxide dismutase, binding site (IPR019833)
	peroxiredoxin, putative, expressed	3	3	3	LOC_Os01g48420.1	Os01g0675100	Thioredoxin-like fold (IPR012336), Redoxin (IPR013740)
	thioredoxin, putative, expressed	2			LOC_Os03g58130.1	Os03g0795500	Thioredoxin (IPR005746), Galactose-binding domain-like (IPR008979), Proteasome-interacting thioredoxin-like domain, C-terminal (IPR010400)
	plastocyanin-like domain containing protein, putative, expressed		2		LOC_Os08g17160.1	None
	TCA AND GYOXYLATE CYCLES (3)
	3-isopropylmalate dehydratase large subunit 2, putative, expressed			2	LOC_Os02g03260.3	Os02g0125100	Aconitase/3-isopropylmalate dehydratase large subunit, alpha/beta/alpha (IPR001030), Homoaconitase/3-isopropylmalate dehydratase, large subunit (IPR006251), Aconitase/3-isopropylmalate dehydratase large subunit, alpha/beta/alpha, subdomain 1/3 (IPR015931), Aconitase/3-isopropylmalate dehydratase large subunit, alpha/beta/alpha, subdomain 2 (IPR015932), Aconitase/isopropylmalate dehydratase (IPR01…
	citrate synthase, putative, expressed	2	2		LOC_Os02g13840.1	Os02g0232400	Citrate synthase-like (IPR002020), Citrate synthase-like, core (IPR016141), Citrate synthase-like, large alpha subdomain (IPR016142), Citrate synthase-like, small alpha subdomain (IPR016143), Citrate synthase active site (IPR019810), Citrate synthase, bacterial-type (IPR024176)
	glyoxalase family protein, putative, expressed		2		LOC_Os05g14194.1	Os05g0230900	Glyoxalase/fosfomycin resistance/dioxygenase (IPR004360), Glyoxalase I (IPR004361), Glyoxalase I, conserved site (IPR018146)
	CARBOHYDRATE METABOLISM (6)
	glucan endo-1,3-beta-glucosidase precursor, putative, expressed	2			LOC_Os02g53200.2	Os02g0771700	Glycoside hydrolase, family 17 (IPR000490), X8 (IPR012946), Glycoside hydrolase, subgroup, catalytic domain (IPR013781), Glycoside hydrolase, superfamily (IPR017853)
	glycosyl hydrolase, family 31, putative, expressed		3	3	LOC_Os07g23880.1	Os07g0420700	Glycoside hydrolase, family 31 (IPR000322), Glycoside hydrolase-type carbohydrate-binding (IPR011013), Aldolase-type TIM barrel (IPR013785), Glycoside hydrolase, superfamily (IPR017853)
	pyruvate kinase, putative, expressed	4	5	4	LOC_Os04g58110.1	Os04g0677500	Pyruvate kinase (IPR001697), Pyruvate kinase-like, insert domain (IPR011037), Pyruvate kinase, barrel (IPR015793), Pyruvate kinase, alpha/beta (IPR015794), Pyruvate kinase, C-terminal (IPR015795), Pyruvate kinase, beta-barrel insert domain (IPR015806), Pyruvate/Phosphoenolpyruvate kinase (IPR015813), Pyruvate kinase, active site (IPR018209)
	starch synthase, putative, expressed		2	3	LOC_Os07g22930.4	Os07g0412100	Glycosyl transferase, family 1 (IPR001296), Glycogen/starch synthases, ADP-glucose type (IPR011835), Starch synthase, catalytic domain (IPR013534)
	trehalose synthase, putative, expressed			4	LOC_Os01g53000.1	Os01g0730300	Glycosyl transferase, family 20 (IPR001830)
	trehalose synthase, putative, expressed	3			LOC_Os01g54560.3	Os01g0749400	NONE
	PENTOSE PHOSPHATE PATHWAY (3)
	transketolase, putative, expressed	3		2	LOC_Os12g42230.1	Os12g0616900	Transketolase-like, pyrimidine-binding domain (IPR005475), Transketolase, C-terminal (IPR005476), Transketolase, C-terminal/Pyruvate-ferredoxin oxidoreductase, domain II (IPR009014), Transketolase-like, C-terminal (IPR015941)
	6-phosphogluconate dehydrogenase, decarboxylating, putative, expressed			5	LOC_Os06g02144.2	Os06g0111500	6-phosphogluconate dehydrogenase, decarboxylating (IPR006113), 6-phosphogluconate dehydrogenase, C-terminal (IPR006114), 6-phosphogluconate dehydrogenase, NADP-binding (IPR006115), 6-phosphogluconate dehydrogenase, C-terminal-like (IPR008927), Fibritin/6-phosphogluconate dehydrogenase, C-terminal extension (IPR012284), Dehydrogenase, multihelical (IPR013328), NAD(P)-binding domain (IPR016040)
	6-phosphogluconate dehydrogenase, decarboxylating, putative, expressed		2	2	LOC_Os11g29400.1	Os11g0484500	6-phosphogluconate dehydrogenase, decarboxylating (IPR006113), 6-phosphogluconate dehydrogenase, C-terminal (IPR006114), 6-phosphogluconate dehydrogenase, NADP-binding (IPR006115), 6-phosphogluconate dehydrogenase, C-terminal-like (IPR008927), Fibritin/6-phosphogluconate dehydrogenase, C-terminal extension (IPR012284), Dehydrogenase, multihelical (IPR013328), NAD(P)-binding domain (IPR016040)
	CALLOSE METABOLISM/CELL WALL BIOSYNTHESIS (5)
	ankyrin repeat domain containing protein, putative, expressed (Similar to TGB12K interacting protein 3.)	2		3	LOC_Os09g33810.5	Os09g0513000	Ankyrin repeat (IPR002110), Ankyrin repeat-containing domain (IPR020683)
	1,3-beta-glucan synthase component domain containing protein, expressed (Putative callose synthase 1 catalytic subunit	2		2	LOC_Os06g51270.1	Os06g0728800	Glycosyl transferase, family 48 (IPR003440)
	alpha-1,4-glucan-protein synthase, putative, expressed			2	LOC_Os04g56520.1	Os04g0660400	Alpha-1,4-glucan-protein synthase, UDP-forming (IPR004901)
	Os3bglu7 - beta-glucosidase, exo-beta-glucanse, expressed			3	LOC_Os03g49600.4	Os03g0703000	Glycoside hydrolase, family 1 (IPR001360), Glycoside hydrolase, subgroup, catalytic domain (IPR013781), Glycoside hydrolase, superfamily (IPR017853)
	fasciclin-like arabinogalactan protein, putative, expressed	2	3	3	LOC_Os04g48490.1	Os04g0574200	FAS1 domain (IPR000782)
	LIPID/FATTY ACIDS METABOLISM (15)
	3-hydroxyacyl-CoA dehydrogenase, putative, expressed	3	4	3	LOC_Os02g17390.1	Os02g0274100	Crotonase, core (IPR001753), 3-hydroxyacyl-CoA dehydrogenase, C-terminal (IPR006108), 3-hydroxyacyl-CoA dehydrogenase, NAD binding (IPR006176), 3-hydroxyacyl-CoA dehydrogenase, conserved site (IPR006180), 6-phosphogluconate dehydrogenase, C-terminal-like (IPR008927), Dehydrogenase, multihelical (IPR013328), NAD(P)-binding domain (IPR016040), Enoyl-CoA hydratase/isomerase, conserved site (IPR01837…
	3-ketoacyl-CoA synthase 10, putative, expressed	4	3	5	LOC_Os03g08360.1	Os03g0181500	Very-long-chain 3-ketoacyl-CoA synthase (IPR012392), FAE1/Type III polyketide synthase-like protein (IPR013601), 3-Oxoacyl-[acyl-carrier-protein (ACP)] synthase III C-terminal (IPR013747), Thiolase-like, subgroup (IPR016038), Thiolase-like (IPR016039)
	3-oxoacyl-synthase, putative, expressed			2	LOC_Os06g09630.1	Os06g0196600	Beta-ketoacyl synthase (IPR000794), Beta-ketoacyl synthase, N-terminal (IPR014030), Beta-ketoacyl synthase, C-terminal (IPR014031), Thiolase-like, subgroup (IPR016038), Thiolase-like (IPR016039), 3-oxoacyl-[acyl-carrier-protein] synthase 2 (IPR017568), Beta-ketoacyl synthase, active site (IPR018201)
	acyl carrier protein, putative, expressed	3	2		LOC_Os08g43580.2	Os08g0549300	Acyl carrier protein (ACP) (IPR003231), Phosphopantetheine attachment site (IPR006162), Phosphopantetheine-binding (IPR006163), Acyl carrier protein-like (IPR009081)
	acyl carrier protein, putative, expressed	2			LOC_Os09g36860.1	Os09g0539800	Acyl carrier protein (ACP) (IPR003231), Phosphopantetheine attachment site (IPR006162), Phosphopantetheine-binding (IPR006163), Acyl carrier protein-like (IPR009081)
	acyl CoA binding protein, putative, expressed	5	2		LOC_Os08g06550.1	Os08g0162800	Acyl-CoA-binding protein, ACBP (IPR000582), FERM/acyl-CoA-binding protein, 3-helical bundle (IPR014352), Acyl-CoA-binding protein, ACBP, conserved site (IPR022408)
	aspartic proteinase oryzasin-1 precursor, putative, expressed		2	3	LOC_Os05g49200.1	Os05g0567100	Peptidase A1 (IPR001461), Peptidase aspartic, active site (IPR001969), Saposin-like type B, 1 (IPR007856), Saposin-like type B, 2 (IPR008138), Saposin B (IPR008139), Peptidase aspartic, catalytic (IPR009007), Saposin-like (IPR011001), Peptidase aspartic (IPR021109)
	choline/ethanolamine kinase, putative, expressed	2	2		LOC_Os09g26700.1	Os09g0438400	Choline/ethanolamine kinase (IPR002573), Protein kinase-like domain (IPR011009)
	enoyl-acyl-carrier-protein reductase NADH, chloroplast precursor, expressed	3	2		LOC_Os08g23810.2	Os08g0327400	Glucose/ribitol dehydrogenase (IPR002347), NAD(P)-binding domain (IPR016040)
	esterase/lipase/thioesterase family protein, putative, expressed	2		3	LOC_Os01g21560.1	Os01g0317800	Alpha/beta hydrolase fold-1 (IPR000073)
	GDSL-like lipase/acylhydrolase, putative, expressed		2		LOC_Os04g42860.1	Os04g0507700	Lipase, GDSL (IPR001087)
	GDSL-like lipase/acylhydrolase, putative, expressed	3			LOC_Os06g06290.1	Os06g0157000	Lipase, GDSL (IPR001087), Esterase, SGNH hydrolase-type (IPR013830), Esterase, SGNH hydrolase-type, subgroup (IPR013831)
	WAX2, putative, expressed	2	2	3	LOC_Os02g40784.1	Os02g0621300	Fatty acid hydroxylase (IPR006694), Uncharacterised domain Wax2, C-terminal (IPR021940)
	WAX2, putative, expressed			2	LOC_Os06g44300.1	Os06g0653000	Fatty acid hydroxylase (IPR006694), NAD(P)-binding domain (IPR016040), Uncharacterised domain Wax2, C-terminal (IPR021940)
	polyprenyl synthetase, putative, expressed	2	2	2	LOC_Os02g44780.1	Os02g0668100	Polyprenyl synthetase (IPR000092), Terpenoid synthase (IPR008949), Polyprenyl synthetase-related (IPR017446)
	AAS METABOLISM (12)
	anthranilate synthase component I-1, chloroplast precursor, putative, expressed	2			LOC_Os03g15780.5	Os03g0264400	Anthranilate synthase component I, PabB-like (IPR005256), ADC synthase (IPR005801), Anthranilate synthase component I, N-terminal (IPR006805), Chorismate binding, C-terminal (IPR015890), Anthranilate synthase component I (IPR019999)
	3-dehydroquinate synthase, putative, expressed			2	LOC_Os09g36800.1	Os09g0539100	3-dehydroquinate synthase AroB (IPR016037)
	3-phosphoshikimate 1-carboxyvinyltransferase, chloroplast precursor, putative, expressed	3	4	2	LOC_Os06g04280.1	Os06g0133900	Enolpyruvate transferase domain (IPR001986), 3-phosphoshikimate 1-carboxyvinyltransferase (IPR006264), RNA 3'-terminal phosphate cyclase/enolpyruvate transferase, alpha/beta (IPR013792), 3-phosphoshikimate 1-carboxyvinyltransferase, conserved site (IPR023193)
	cysteine synthase, mitochondrial precursor, putative, expressed (Pollination, also inhibits DNA pol)	2			LOC_Os01g74650.3	Os01g0978100	Cysteine synthase/cystathionine beta-synthase P-phosphate-binding site (IPR001216), Pyridoxal phosphate-dependent enzyme, beta subunit (IPR001926), Cysteine synthase K/M (IPR005856), Cysteine synthase A (IPR005859)
	dihydroxy-acid dehydratase, putative, expressed	2	2	3	LOC_Os08g44530.1	Os08g0559600	Dihydroxy-acid/6-phosphogluconate dehydratase (IPR000581), Dihydroxy-acid dehydratase (IPR004404), Aconitase/3-isopropylmalate dehydratase, swivel (IPR015928), Dihydroxy-acid/6-phosphogluconate dehydratase, conserved site (IPR020558)
	threonine dehydratase biosynthetic, chloroplast precursor, putative, expressed	2			LOC_Os03g50510.1	Os03g0713000	Serine/threonine dehydratase, pyridoxal-phosphate-binding site (IPR000634), Threonine dehydratase, C-terminal (IPR001721), Pyridoxal phosphate-dependent enzyme, beta subunit (IPR001926), Threonine dehydratase I (IPR005787)
	threonine synthase, chloroplast precursor, putative, expressed			2	LOC_Os05g47640.1	Os05g0549700	Serine/threonine dehydratase, pyridoxal-phosphate-binding site (IPR000634), Pyridoxal phosphate-dependent enzyme, beta subunit (IPR001926), Threonine synthase (IPR004450)
	pyridoxal-dependent decarboxylase protein, putative, expressed		2		LOC_Os02g24354.1	Os02g0440000	Ornithine/DAP/Arg decarboxylase (IPR000183), Diaminopimelate decarboxylase, LysA (IPR002986), Alanine racemase/group IV decarboxylase, C-terminal (IPR009006), Orn/DAP/Arg decarboxylase 2, C-terminal (IPR022643), Orn/DAP/Arg decarboxylase 2, N-terminal (IPR022644), Orn/DAP/Arg decarboxylase 2, pyridoxal-phosphate binding site (IPR022653), Orn/DAP/Arg decarboxylase 2, conserved site (IPR022657)
	serine hydroxymethyltransferase, mitochondrial precursor, putative, expressed	2	3	3	LOC_Os12g22030.2	Os12g0409000	Serine hydroxymethyltransferase (IPR001085), Pyridoxal phosphate-dependent transferase, major region, subdomain 1 (IPR015421), Pyridoxal phosphate-dependent transferase, major region, subdomain 2 (IPR015422), Pyridoxal phosphate-dependent transferase, major domain (IPR015424), Serine hydroxymethyltransferase, pyridoxal phosphate binding site (IPR019798)
	ACT domain containing protein, expressed (Acetolactate synthase/ amino acid binding protein)			2	LOC_Os02g39570.6	Os02g0608600	Amino acid-binding ACT (IPR002912), Acetolactate synthase, small subunit (IPR004789), Acetolactate synthase, small subunit, C-terminal (IPR019455)
	S-adenosylmethionine synthetase, putative, expressed ( Similar to S-adenosylmethionine synthase 2)	2	4	3	LOC_Os01g22010.2	Os01g0323600	S-adenosylmethionine synthetase (IPR002133), S-adenosylmethionine synthetase, N-terminal (IPR022628), S-adenosylmethionine synthetase, central domain (IPR022629), S-adenosylmethionine synthetase, C-terminal (IPR022630), S-adenosylmethionine synthetase, conserved site (IPR022631), S-adenosylmethionine synthetase superfamily (IPR022636)
	S-adenosylmethionine synthetase, putative, expressed ( Similar to S-adenosylmethionine synthase 1)	3	5		LOC_Os05g04510.1	Os05g0135700	S-adenosylmethionine synthetase (IPR002133), S-adenosylmethionine synthetase, N-terminal (IPR022628), S-adenosylmethionine synthetase, central domain (IPR022629), S-adenosylmethionine synthetase, C-terminal (IPR022630), S-adenosylmethionine synthetase, conserved site (IPR022631), S-adenosylmethionine synthetase superfamily (IPR022636)
	PYRIMIDINE AND ARGININE BIOSYNTHESIS (3)
	acetyl-CoA carboxylase, putative, expressed	3	2	4	LOC_Os05g22940.1	Os05g0295300	Carboxyl transferase (IPR000022)
	acetyl-CoA carboxylase, putative, expressed	2	5	7	LOC_Os10g21910.1	Os10g0363300	Carboxyl transferase (IPR000022)
	carbamoyl-phosphate synthase large chain, putative, expressed	3	3		LOC_Os01g38970.1	Os01g0570700	Carbamoyl-phosphate synthetase, large subunit, ATP-binding (IPR005479), Carbamoyl-phosphate synthase, large subunit, CPS-domain (IPR005483), Methylglyoxal synthase-like domain (IPR011607), ATP-grasp fold (IPR011761), ATP-grasp fold, subdomain 2 (IPR013816)
	NUCLEOTIDE METABOLISM (8)
	adenylosuccinate lyase, putative, expressed			2	LOC_Os03g19930.4	Os03g0313600	Fumarate lyase (IPR000362), Adenylosuccinate lyase (IPR004769), L-Aspartase-like (IPR008948), Adenylosuccinate lyase C-terminal/plant (IPR013539), Fumarate lyase, conserved site (IPR020557), Lyase 1, N-terminal (IPR022761), L-Aspartase-like, N-terminal (IPR024083)
	adenylosuccinate synthetase, chloroplast precursor, putative, expressed	2			LOC_Os03g07840.1	Os03g0174500	Adenylosuccinate synthetase (IPR001114), Adenylosuccinate synthase, active site (IPR018220)
	adenylyl cyclase-associated protein, putative, expressed	4	4	5	LOC_Os03g51250.1	Os03g0722600	Adenylate cyclase-associated CAP (IPR001837), CARP motif (IPR006599), Adenylate cyclase-associated CAP, C-terminal (IPR013912), Adenylate cyclase-associated CAP, N-terminal (IPR013992), Cyclase-associated protein CAP/septum formation inhibitor MinC, C-terminal (IPR016098), C-CAP/cofactor C-like domain (IPR017901), CAP, conserved site (IPR018106)
	phosphoribosylformylglycinamidine synthase, putative, expressed	3	2		LOC_Os03g61600.1	Os03g0831500	AIR synthase-related protein (IPR000728), Phosphoribosylformylglycinamidine cyclo-ligase (IPR004733), AIR synthase-related protein, C-terminal (IPR010918), PurM, N-terminal-like (IPR016188)
	uridine/cytidine kinase-like 1, putative, expressed		2		LOC_Os02g17320.3	Os02g0273000	Uridine kinase (IPR000764), Phosphoribosyltransferase (IPR000836), Phosphoribulokinase/uridine kinase (IPR006083)
	uridine/cytidine kinase-like 1, putative, expressed			2	LOC_Os09g32820.1	Os09g0505800	Uridine kinase (IPR000764), Phosphoribulokinase/uridine kinase (IPR006083)
	CBS domain containing membrane protein, putative, expressed (Similar to inosine-5-monophosphate dehydrogenase 2)		2	2	LOC_Os03g56800.2	Os03g0780500	Cystathionine beta-synthase, core (IPR000644), IMP dehydrogenase/GMP reductase (IPR001093), IMP dehydrogenase (IPR005990), Aldolase-type TIM barrel (IPR013785), IMP dehydrogenase / GMP reductase, conserved site (IPR015875), IMP dehydrogenase-related (IPR018529)
	nucleoside-triphosphatase, putative, expressed (transmembrane_regions, pollination)			2	LOC_Os07g48430.3	Os07g0682800	Nucleoside phosphatase GDA1/CD39 (IPR000407)
	TRANSFERASE ACTIVITY (24)
	aminotransferase, classes I and II, domain containing protein, expressed	5	3		LOC_Os01g55540.1	Os01g0760600	Aspartate/other aminotransferase (IPR000796), Aminotransferases, class-I, pyridoxal-phosphate-binding site (IPR004838), Aminotransferase, class I/classII (IPR004839), Pyridoxal phosphate-dependent transferase, major region, subdomain 1 (IPR015421), Pyridoxal phosphate-dependent transferase, major domain (IPR015424)
	aminotransferase, classes I and II, domain containing protein, expressed			2	LOC_Os02g47940.1	Os02g0709200	Aminotransferase, class I/classII (IPR004839), Histidinol-phosphate aminotransferase (IPR005861), Pyridoxal phosphate-dependent transferase, major region, subdomain 1 (IPR015421), Pyridoxal phosphate-dependent transferase, major region, subdomain 2 (IPR015422), Pyridoxal phosphate-dependent transferase, major domain (IPR015424)
	aminotransferase, putative, expressed	2			LOC_Os03g06200.1	Os03g0157900	Aminotransferase, class V/Cysteine desulfurase (IPR000192), Phosphoserine aminotransferase, subgroup (IPR003248), Pyridoxal phosphate-dependent transferase, major region, subdomain 1 (IPR015421), Pyridoxal phosphate-dependent transferase, major region, subdomain 2 (IPR015422), Pyridoxal phosphate-dependent transferase, major domain (IPR015424), Aminotransferase class-V pyridoxal-phosphate binding…
	bacterial transferase hexapeptide domain containing protein, expressed			2	LOC_Os06g23160.1	Os06g0338900	Bacterial transferase hexapeptide repeat (IPR001451), Nucleotidyl transferase (IPR005835)
	serine hydroxymethyltransferase, mitochondrial precursor, putative, expressed			2	LOC_Os03g52840.3	Os03g0738400	Serine hydroxymethyltransferase (IPR001085), Pyridoxal phosphate-dependent transferase, major region, subdomain 1 (IPR015421), Pyridoxal phosphate-dependent transferase, major region, subdomain 2 (IPR015422), Pyridoxal phosphate-dependent transferase, major domain (IPR015424), Serine hydroxymethyltransferase, pyridoxal phosphate binding site (IPR019798)
	acetyl-CoA acetyltransferase, cytosolic, putative, expressed	5	3	6	LOC_Os09g07830.1	Os09g0252100	Thiolase (IPR002155), Thiolase-like, subgroup (IPR016038), Thiolase-like (IPR016039), Thiolase, active site (IPR020610), Thiolase, conserved site (IPR020613), Thiolase, N-terminal (IPR020616), Thiolase, C-terminal (IPR020617)
	2-oxo acid dehydrogenases acyltransferase domain containing protein, expressed		2		LOC_Os12g08170.1	Os12g0182200	Biotin/lipoyl attachment (IPR000089), 2-oxoacid dehydrogenase acyltransferase, catalytic domain (IPR001078), 2-oxo acid dehydrogenase, lipoyl-binding site (IPR003016), E3 binding (IPR004167), Single hybrid motif (IPR011053), Chloramphenicol acetyltransferase-like domain (IPR023213)
	ATP-grasp domain containing protein, expressed (ATP-citrate synthase, putative, expressed)			3	LOC_Os12g37870.1	Os12g0566300	ATP-grasp fold, succinyl-CoA synthetase-type (IPR013650), ATP-grasp fold, subdomain 2 (IPR013816), Succinyl-CoA synthetase-like (IPR016102)
	class I glutamine amidotransferase, putative, expressed			2	LOC_Os08g23730.1	Os08g0326600	GMP synthase, C-terminal (IPR001674), Asparagine synthase (IPR001962), GMP synthase, N-terminal (IPR004739), Anthranilate synthase component II/delta crystallin (IPR006220), Glutamine amidotransferase superfamily (IPR011702), Rossmann-like alpha/beta/alpha sandwich fold (IPR014729), Glutamine amidotransferase type 1 (IPR017926)
	DEFL48 - Defensin and Defensin-like DEFL family, expressed (Similar to ATP-citrate synthase)			2	LOC_Os11g47120.1	Os11g0693800	ATP-grasp fold, succinyl-CoA synthetase-type (IPR013650), ATP-grasp fold, subdomain 2 (IPR013816)
	galactosyltransferase, putative, expressed		2	3	LOC_Os01g65590.1	Os01g0877400	Glycosyl transferase, family 31 (IPR002659)
	galactosyltransferase, putative, expressed		3	3	LOC_Os05g35266.2	Os05g0427200	Glycosyl transferase, family 31 (IPR002659)
	LTPL18 - Protease inhibitor/seed storage/LTP family protein precursor, expressed		2		LOC_Os01g12020.1	Os01g0219500	Plant lipid transfer protein/Par allergen (IPR000528), Plant lipid transfer protein/seed storage/trypsin-alpha amylase inhibitor (IPR003612), Plant lipid transfer protein/hydrophobic protein, helical domain (IPR013770), Bifunctional inhibitor/plant lipid transfer protein/seed storage (IPR016140)
	LTPL21 - Protease inhibitor/seed storage/LTP family protein precursor, expressed	2			LOC_Os02g24720.1	Os02g0445200	NONE
	LTPL28 - Protease inhibitor/seed storage/LTP family protein precursor, expressed	2	2	3	LOC_Os03g59380.1	Os03g0808500	Plant lipid transfer protein/Par allergen (IPR000528), Plant lipid transfer protein/seed storage/trypsin-alpha amylase inhibitor (IPR003612), Plant lipid transfer protein/hydrophobic protein, helical domain (IPR013770), Bifunctional inhibitor/plant lipid transfer protein/seed storage (IPR016140)
	LTPL52 - Protease inhibitor/seed storage/LTP family protein precursor, expressed			2	LOC_Os03g26820.1	Os03g0385400	Plant lipid transfer protein/seed storage/trypsin-alpha amylase inhibitor (IPR003612), Plant lipid transfer protein/hydrophobic protein, helical domain (IPR013770), Bifunctional inhibitor/plant lipid transfer protein/seed storage (IPR016140)
	pyruvate decarboxylase isozyme 2, putative, expressed	3	2	5	LOC_Os03g18220.1	Os03g0293500	Thiamine pyrophosphate enzyme, central domain (IPR012000), Thiamine pyrophosphate enzyme, N-terminal TPP-binding domain (IPR012001), Pyruvate decarboxylase/indolepyruvate decarboxylase (IPR012110)
	regulatory protein, putative, expressed	2	2	3	LOC_Os03g52160.1	Os03g0731800	Nucleotide-diphospho-sugar transferase (IPR005069)
	transferase family protein, putative, expressed	2		2	LOC_Os01g42870.1	Os01g0615200	Transferase (IPR003480), Chloramphenicol acetyltransferase-like domain (IPR023213)
	transferase family protein, putative, expressed			2	LOC_Os01g42880.1	Os01g0615300	Transferase (IPR003480), Chloramphenicol acetyltransferase-like domain (IPR023213)
	transferase family protein, putative, expressed		3		LOC_Os08g44840.1	Os08g0562500	Transferase (IPR003480), Chloramphenicol acetyltransferase-like domain (IPR023213)
	DJ-1 family protein, putative, expressed (Poaceae orthologous: 4-methyl-5(B-hydroxyethyl)-thiazol monophosphate biosynthesis enzyme)		2		LOC_Os06g34040.1	Os06g0531200	ThiJ/PfpI (IPR002818), DJ-1 (IPR006287)
	METHYLTRANSFERASE
	CPuORF26 - conserved peptide uORF-containing transcript, expressed (S-adenosyl-L-methionine-dependent methyltransferase)	2			LOC_Os05g47540.2	Os05g0548900	Methyltransferase type 11 (IPR013216)
	methyltransferase domain containing protein, expressed (Brachypodium orthologous:spermine/spermidine synthase)		2	2	LOC_Os04g31000.1	Os04g0379300	Methyltransferase type 11 (IPR013216)
	PROTEIN KINASES (10)
	CAMK includes calcium/calmodulin depedent protein kinases, expressed - [CAMK_CAMK_like.11]			2	LOC_Os01g64970.1	Os01g0869900	Protein kinase, catalytic domain (IPR000719), Serine/threonine-protein kinase, catalytic domain (IPR002290), Protein kinase-like domain (IPR011009), Serine/threonine-protein kinase-like domain (IPR017442)
	casein kinase II subunit alpha-2, putative, expressed			2	LOC_Os07g02350.1	Os07g0114400	Protein kinase, catalytic domain (IPR000719), Serine/threonine-protein kinase, catalytic domain (IPR002290), Serine/threonine-protein kinase, active site (IPR008271), Protein kinase-like domain (IPR011009), Protein kinase, ATP binding site (IPR017441), Serine/threonine-protein kinase-like domain (IPR017442)
	protein kinase domain containing protein, expressed (Phox and Bem1p domain, is present in many eukaryotic cytoplasmic signalling proteins)			2	LOC_Os06g43840.1	Os06g0646400	Phox/Bem1p (IPR000270), Protein kinase, catalytic domain (IPR000719), Serine-threonine/tyrosine-protein kinase (IPR001245), Serine/threonine-protein kinase, active site (IPR008271), Protein kinase-like domain (IPR011009), Protein kinase, ATP binding site (IPR017441)
	protein kinase domain containing protein, expressed (SIGNAL TRANSDUCTION, PROTEIN BINDING)		2		LOC_Os07g43900.1	Os07g0632800	Protein kinase, catalytic domain (IPR000719), Serine-threonine/tyrosine-protein kinase (IPR001245), Ankyrin repeat (IPR002110), Serine/threonine-protein kinase, catalytic domain (IPR002290), Serine/threonine-protein kinase, active site (IPR008271), Protein kinase-like domain (IPR011009), Protein kinase, ATP binding site (IPR017441), Tyrosine-protein kinase, catalytic domain (IPR020635), Ankyrin r…
	protein kinase domain containing protein, expressed (SIGNAL TRANSDUCTION, PROTEIN BINDING)			2	LOC_Os12g41260.1	Os12g0605900	Protein kinase, catalytic domain (IPR000719), Serine-threonine/tyrosine-protein kinase (IPR001245), Serine/threonine-protein kinase, active site (IPR008271), Protein kinase-like domain (IPR011009)
	protein kinase family protein, putative, expressed (SIGNAL TRANSDUCTION, PROTEIN BINDING)		2		LOC_Os09g37230.1	Os09g0544300	Protein kinase, catalytic domain (IPR000719), Serine-threonine/tyrosine-protein kinase (IPR001245), Serine/threonine-protein kinase, catalytic domain (IPR002290), Amino acid-binding ACT (IPR002912), Serine/threonine-protein kinase, active site (IPR008271), Protein kinase-like domain (IPR011009), Tyrosine-protein kinase, catalytic domain (IPR020635)
	kinase, pfkB family, putative, expressed			2	LOC_Os04g43750.2	Os04g0518000	Adenosine kinase (IPR001805), Carbohydrate/puine kinase, PfkB, conserved site (IPR002173), Carbohydrate/purine kinase (IPR011611)
	GHMP kinases ATP-binding protein, putative, expressed (Ribosomal protein S5 domain 2-type domain found in numerous RNA/DNA-binding proteins)	2		2	LOC_Os02g01920.1	Os02g0109100	Diphosphomevalonate decarboxylase (IPR005935), GHMP kinase (IPR006204), Ribosomal protein S5 domain 2-type fold, subgroup (IPR014721), Ribosomal protein S5 domain 2-type fold (IPR020568)
	GHMP kinases ATP-binding protein, putative, expressed (Ribosomal protein S5 domain 2-type domain found in numerous RNA/DNA-binding proteins)	2	2		LOC_Os02g58510.1	Os02g0831800	Homoserine kinase (IPR000870), GHMP kinase, ATP-binding, conserved site (IPR006203), GHMP kinase (IPR006204), GHMP kinase, C-terminal (IPR013750), Ribosomal protein S5 domain 2-type fold, subgroup (IPR014721), Ribosomal protein S5 domain 2-type fold (IPR020568)
	GHMP kinases ATP-binding protein, putative, expressed (Ribosomal protein S5 domain 2-type domain found in numerous RNA/DNA-binding proteins)			2	LOC_Os03g61710.1	Os03g0832600	Galactokinase (IPR000705), GHMP kinase, ATP-binding, conserved site (IPR006203), GHMP kinase (IPR006204), Mevalonate/galactokinase (IPR006206), GHMP kinase, C-terminal (IPR013750), Ribosomal protein S5 domain 2-type fold, subgroup (IPR014721), Galactokinase galactose-binding domain (IPR019539), Galactokinase, conserved site (IPR019741), Ribosomal protein S5 domain 2-type fold (IPR020568)
PROTEINS INVOLVED IN TRANSPORT/MEMBRANE TRAFFIC AND PROTEIN TRANSPORT (49)
	PROTEINS INVOLVED IN TRANSPORT/MEMBRANE TRAFFIC AND PROTEIN TRANSPORT (27)
	adaptin, putative, expressed			3	LOC_Os01g43630.2	Os01g0626100	Clathrin/coatomer adaptor, adaptin-like, N-terminal (IPR002553), Armadillo-like helical (IPR011989), Armadillo-type fold (IPR016024)
	adaptin, putative, expressed			3	LOC_Os01g68750.1	Os01g0916200	Clathrin/coatomer adaptor, adaptin-like, N-terminal (IPR002553), Armadillo-like helical (IPR011989), Armadillo-type fold (IPR016024)
	AP-1 complex subunit gamma-1, putative, expressed			2	LOC_Os06g07090.2	Os06g0167100	Clathrin/coatomer adaptor, adaptin-like, N-terminal (IPR002553), Clathrin adaptor, alpha/beta/gamma-adaptin, appendage, Ig-like subdomain (IPR008152), Clathrin adaptor, gamma-adaptin, appendage (IPR008153), Armadillo-like helical (IPR011989), Coatomer/clathrin adaptor appendage, Ig-like subdomain (IPR013041), Armadillo-type fold (IPR016024), Adaptor protein complex AP-1, gamma subunit (IPR017107)
	coatomer subunit beta, putative, expressed	2			LOC_Os06g05180.4	Os06g0143900	WD40 repeat (IPR001680), Coatomer, WD associated region (IPR006692), WD40 repeat-like-containing domain (IPR011046), Tetratricopeptide-like helical (IPR011990), WD40/YVTN repeat-like-containing domain (IPR015943), Coatomer, beta&apos; subunit (IPR016453), WD40-repeat-containing domain (IPR017986), WD40 repeat, subgroup (IPR019781), WD40 repeat 2 (IPR019782), G-protein beta WD-40 repeat (IPR020472)
	dynamin family protein, putative, expressed			2	LOC_Os01g54420.1	Os01g0748000	Dynamin, GTPase domain (IPR001401), Dynamin (IPR022812)
	Clathrin light chain family protein.			2	LOC_Os06g51510.1	Os06g0731800	Clathrin light chain (IPR000996)
	Similar to predicted protein. (Conserved oligomeric Golgi (COG) complex)			2	LOC_Os06g45830.1	Os06g0669600	Conserved oligomeric Golgi complex, subunit 7 (IPR019335)
	ABC transporter, ATP-binding protein, putative, expressed			2	LOC_Os09g39910.3	Os09g0572400	ABC transporter-like (IPR003439), ATPase, AAA+ type, core (IPR003593), ABC transporter, conserved site (IPR017871)
	alpha-soluble NSF attachment protein, putative, expressed		2	3	LOC_Os08g18110.2	Os08g0282400	NSF attachment protein (IPR000744), Tetratricopeptide-like helical (IPR011990)
	ATMIN7, putative, expressed (ARABIDOPSIS THALIANA HOPM INTERACTOR 7)	6		4	LOC_Os07g37750.1	Os07g0564700	NONE
	vacuolar protein sorting-associated protein 16, putative, expressed			3	LOC_Os01g47650.1	Os01g0666800	Vps16, C-terminal (IPR006925), Vps16, N-terminal (IPR006926), Six-bladed beta-propeller, TolB-like (IPR011042), Vacuolar protein sorting-associated protein 16 (IPR016534)
	vacuolar protein sorting-associated protein 35, putative, expressed			2	LOC_Os03g58700.1	Os03g0801600	Vacuolar protein sorting-associated protein 35 (IPR005378)
	vesicle tethering family protein, putative, expressed			2	LOC_Os12g35360.1	Os12g0538900	Vesicle tethering protein Uso1/P115-like , head domain (IPR006953), Uso1/p115-like vesicle tethering protein, C-terminal (IPR006955), Armadillo-like helical (IPR011989), Armadillo-type fold (IPR016024), Vesicle tethering protein p115-like (IPR024095)
	vesicle transport protein GOT1B, putative, expressed	2	2		LOC_Os07g40320.1	Os07g0593332	NONE
	mitochondrial import inner membrane translocase subunit Tim, putative, expressed	2			LOC_Os12g38310.1	Os12g0571200	Mitochondrial inner membrane translocase complex, Tim8/9/10/13-zinc finger-like (IPR004217)
	Similar to VHS1 protein (Fragment).			2	LOC_Os01g13160.1	Os01g0232400	Epsin domain, N-terminal (IPR001026), VHS (IPR002014), ENTH/VHS (IPR008942)
	oxysterol-binding protein, putative, expressed			2	LOC_Os03g16690.1	Os03g0274000	Oxysterol-binding protein (IPR000648), Oxysterol-binding protein, conserved site (IPR018494)
	protein transport protein, putative, expressed (Protein transport protein Sec24-like CEF)	2	2	2	LOC_Os11g29200.1	Os11g0482100	Sec23/Sec24, trunk domain (IPR006896), Sec23/Sec24, helical domain (IPR006900), Gelsolin domain (IPR007123), Sec23/Sec24 beta-sandwich (IPR012990)
	sec23/Sec24 zinc finger family protein, expressed			3	LOC_Os05g37120.1	Os05g0443300	von Willebrand factor, type A (IPR002035), Zinc finger, Sec23/Sec24-type (IPR006895), Sec23/Sec24, trunk domain (IPR006896), Sec23/Sec24, helical domain (IPR006900)
	SNF7 domain containing protein, putative, expressed		2	2	LOC_Os06g40620.2	Os06g0608500	Snf7 (IPR005024)
	syntaxin, putative, expressed			2	LOC_Os07g07000.1	Os07g0164300	Target SNARE coiled-coil domain (IPR000727), Syntaxin, N-terminal (IPR006011), Syntaxin/epimorphin, conserved site (IPR006012), t-SNARE (IPR010989)
	translocase of chloroplast 34, putative, expressed			2	LOC_Os03g13730.1	Os03g0240500	Chloroplast protein import component Toc34 (IPR005688), AIG1 (IPR006703)
	translocon-associated protein beta domain containing protein, expressed		2		LOC_Os05g01262.1	Os05g0103100	Translocon-associated beta (IPR008856)
	transmembrane 9 superfamily member, putative, expressed	2	2		LOC_Os02g55440.2	Os02g0797700	Nonaspanin (TM9SF) (IPR004240)
	VHS and GAT domain containing protein, expressed (Brachypodium orthologous: Protein transporter)	2	2	2	LOC_Os02g46962.1	Os02g0697300	VHS (IPR002014), GAT (IPR004152), ENTH/VHS (IPR008942), Target of Myb protein 1 (IPR014645), VHS subgroup (IPR018205)
	VHS and GAT domain containing protein, expressed (Brachypodium orthologous: Protein transporter)			2	LOC_Os10g42724.1	Os10g0578000	VHS (IPR002014), ENTH/VHS (IPR008942)
	WD domain, G-beta repeat domain containing protein, expressed (Similar to Sec13-like protein (Fragment))		2	2	LOC_Os02g04320.2	Os02g0135800	WD40 repeat (IPR001680), WD40 repeat-like-containing domain (IPR011046), WD40/YVTN repeat-like-containing domain (IPR015943), WD40-repeat-containing domain (IPR017986), WD40 repeat, subgroup (IPR019781), WD40 repeat 2 (IPR019782), G-protein beta WD-40 repeat (IPR020472)
	NUCLEUS-CYTOPLASM TRANSPORT (11)
	nucleoporin interacting component, putative, expressed (structural)		3	2	LOC_Os03g22690.1	Os03g0349000	Nucleoporin interacting component Nup93/Nic96 (IPR007231)
	OsNucAP3 - Putative Nucleoporin Autopeptidase homologue, expressed (structural)			2	LOC_Os12g06890.1	Os12g0166000	NONE
	zinc finger family protein, putative, expressed (Similar to Testis expressed sequence 13A protein)			2	LOC_Os02g10920.4	Os02g0203700	Zinc finger, RanBP2-type (IPR001876)
	importin subunit beta, putative, expressed (nuclear envelope)	2	3	2	LOC_Os12g38110.1	Os12g0568800	Armadillo-like helical (IPR011989), Armadillo-type fold (IPR016024)
	SRP40, C-terminal domain containing protein, expressed			3	LOC_Os12g41930.1	Os12g0613500	LisH dimerisation motif (IPR006594), SRP40, C-terminal (IPR007718)
	NUCLEAR TRANSPORT FACTORS OF RNA
	nuclear-pore anchor, putative, expressed	2		2	LOC_Os02g50790.2	Os02g0741400	NONE
	nuclear-pore anchor, putative, expressed	2	2	2	LOC_Os02g50799.1	Os02g0741500	NONE
	RNA-binding protein-like, putative, expressed (Nuclear transport factor 2)	2		2	LOC_Os02g29480.1	Os02g0497700	RNA recognition motif domain (IPR000504), Nuclear transport factor 2 (IPR002075), Nucleotide-binding, alpha-beta plait (IPR012677), Nuclear transport factor 2, Eukaryote (IPR018222)
	nuclear transport factor 2, putative, expressed	2	3	4	LOC_Os04g30430.1	Os04g0372800	RNA recognition motif domain (IPR000504), Nuclear transport factor 2 (IPR002075), Nucleotide-binding, alpha-beta plait (IPR012677), Nuclear transport factor 2, Eukaryote (IPR018222)
	nucleoporin, putative, expressed (bidirectional nucleocytoplasmic transport, especially of mRNA and proteins)		2	2	LOC_Os03g12450.1	Os03g0225500	Nucleoporin, Nup133/Nup155-like, C-terminal (IPR007187), Nucleoporin, Nup133/Nup155-like, N-terminal (IPR014908), WD40/YVTN repeat-like-containing domain (IPR015943)
	nonsense-mediated mRNA decay protein 3, putative, expressed (NMD3 family protein, expressed) (rRNA transport))	2	5	3	LOC_Os10g42320.1	Os10g0573900	NMD3 (IPR007064)
	TRANSPORTERS/MEMBRANE TRANSPORTERS (NO PROTEIN TRANSPORTERS) (11)
	arsenical pump-driving ATPase, putative, expressed	2			LOC_Os09g34970.1	Os09g0521500	Arsenical pump ATPase, ArsA/Get3 (IPR016300)
	ATP synthase subunit alpha, mitochondrial, putative, expressed	2	2		LOC_Os01g08350.1	None
	ATP synthase subunit alpha, putative, expressed		2		LOC_Os04g16740.1	None
	vacuolar ATP synthase subunit E, putative, expressed	2			LOC_Os01g46980.1	Os01g0659200	ATPase, V1/A1 complex, subunit E (IPR002842)
	calcium-transporting ATPase, plasma membrane-type, putative, expressed			2	LOC_Os12g39660.1	Os12g0586600	ATPase, P-type, H+ transporting proton pump (IPR000695), ATPase, P-type, K/Mg/Cd/Cu/Zn/Na/Ca/Na/H-transporter (IPR001757), ATPase, P-type cation-transporter, N-terminal (IPR004014), Haloacid dehalogenase-like hydrolase (IPR005834), ATPase, P-type cation-transporter, C-terminal (IPR006068), ATPase, P-type, calcium-transporting, PMCA-type (IPR006408), ATPase, P-type, ATPase-associated domain (IPR00…
	heavy metal-associated domain containing protein, expressed (Heavy metal transport/detoxification protein domain containing protein)			2	LOC_Os08g10480.1	Os08g0205400	Heavy metal-associated domain, HMA (IPR006121)
	potasium efflux antiporter protein, putative, expressed	2			LOC_Os04g58620.1	Os04g0682800	Regulator of K+ conductance, N-terminal (IPR003148), K+/H+ exchanger (IPR004771), Cation/H+ exchanger (IPR006153), NAD(P)-binding domain (IPR016040)
	citrate transporter, putative, expressed			2	LOC_Os08g37600.1	Os08g0481800	Sodium/sulphate symporter (IPR001898)
	Protein of unknown function DUF2343 domain containing protein. (Mitochondrial potassium-hydrogen exchange transporters)			2	LOC_Os02g05870.1	Os02g0152600	Protein of unknown function DUF2343 (IPR018786)
	outer mitochondrial membrane porin, putative, expressed (Brachypodium othologus: Voltage dependent anion channel (VDAC))			2	LOC_Os01g40570.1	Os01g0588200	Porin, eukaryotic type (IPR001925)
	CYPRO4, putative, expressed (Similar to DEM2)			2	LOC_Os02g08190.1	Os02g0178500	Vacuolar import/degradation, Vid27-related (IPR013863), WD40/YVTN repeat-like-containing domain (IPR015943)
NUCLEIC ACID BINDING (41)
	DNA BINDING MOTIFS (6)
	AT hook motif family protein, expressed (Poaceae orthologous: BRI1-KD interacting protein 135)		3		LOC_Os02g39920.1	Os02g0612800	AT hook, DNA-binding motif (IPR017956)
	AT hook motif family protein, expressed (Poaceae orthologous: BRI1-KD interacting protein 135)			2	LOC_Os04g42320.1	Os04g0501600	Armadillo-like helical (IPR011989)
	AT hook motif domain containing protein, expressed (Poaceae orthologous: AT-hook DNA-binding protein)		2		LOC_Os08g40150.1	Os08g0512400	Domain of unknown function DUF296 (IPR005175), AT hook, DNA-binding motif (IPR017956)
	DNA-binding protein-related, putative, expressed (Poaceae orthologous: OB-fold nucleic acid binding domain containing protein)	2	2	2	LOC_Os01g13700.1	Os01g0238600	Nucleic acid-binding, OB-fold (IPR012340), Nucleic acid-binding, OB-fold-like (IPR016027)
	DNA-binding protein-related, putative, expressed (Poaceae orthologous: OB-fold nucleic acid binding domain containing protein)		3	3	LOC_Os06g01370.1	Os06g0103400	Nucleic acid-binding, OB-fold (IPR012340), Nucleic acid-binding, OB-fold-like (IPR016027)
	transposon protein, putative, unclassified, expressed No orthologous (Zinc finger, BED-type predicted domain containing protein)	2		2	LOC_Os03g52310.1	Os03g0733400	Zinc finger, BED-type predicted (IPR003656), HAT dimerisation (IPR008906), Ribonuclease H-like (IPR012337)
	RNA POLYMERASES (2)
	RNA polymerase Rpb1, domain 2 family protein, expressed (Poaceae orthologous: DNA-directed RNA polymerase)			2	LOC_Os02g05880.1	Os02g0152700	Copper amine oxidase, N2/N3-terminal (IPR015801), Protein of unknown function DUF3223 (IPR021602)
	DNA-directed RNA polymerase subunit, putative, expressed (Poaceae orthologous: DNA-directed RNA polymerase II 36 kDa polypeptide A)			3	LOC_Os09g02284.1	Os09g0110400	DNA-directed RNA polymerase, 30-40kDa subunit, conserved site (IPR001514), DNA-directed RNA polymerase, RBP11-like (IPR009025), DNA-directed RNA polymerase, dimerisation (IPR011261), DNA-directed RNA polymerase, insert domain (IPR011262), DNA-directed RNA polymerase, RpoA/D/Rpb3-type (IPR011263)
	TRANSCRIPTION REGULATION FACTORS (8)
	transcription initiation factor IIF, alpha subunit domain containing protein, expressed			2	LOC_Os10g10990.3	Os10g0188100	Transcription initiation factor IIF, alpha subunit (IPR008851), Transcription Factor IIF, Rap30/Rap74, interaction (IPR011039)
	CCR4-NOT transcription factor, putative, expressed (Similar to NOT2/NOT3/NOT5 family protein)		2	2	LOC_Os03g52594.5	Os03g0736000	NONE
	PUR ALPHA-1, putative, expressed (PurA sequence specific DNA and RNA-binding protein)		2	2	LOC_Os01g15600.1	Os01g0260700	PUR-alpha/beta/gamma, DNA/RNA-binding (IPR006628)
	ZF-HD protein dimerisation region containing protein, expressed	2			LOC_Os12g10630.1	Os12g0208900	Homeobox domain, ZF-HD class (IPR006455), Homeodomain-like (IPR009057), Homeodomain-related (IPR012287)
	ZOS8-11 - C2H2 zinc finger protein, expressed		2		LOC_Os08g40560.2	Os08g0517300	Arsenite-resistance protein 2 (IPR007042), Zinc finger, C2H2 (IPR007087), Protein of unknown function DUF3546 (IPR021933)
	zinc finger helicase family protein, putative, expressed			3	LOC_Os01g15300.2	Os01g0256800	Zinc finger, CCCH-type (IPR000571), Helicase, C-terminal (IPR001650), ATPase, AAA+ type, core (IPR003593), DNA/RNA helicase, DEAD/DEAH box type, N-terminal (IPR011545), DEAD-like helicase (IPR014001)
	ZOS3-17 - C2H2 zinc finger protein, expressed		3	2	LOC_Os03g50850.2	Os03g0717600	Zinc finger, C2H2-type matrin (IPR000690), Splicing factor SF3a60 binding domain (IPR021966), Domain of unknown function DUF3449 (IPR024598)
	SH2 motif, putative, expressed (Poaceae orthologous: Global transcription factor group)	2	2		LOC_Os05g41510.1	Os05g0494800	Ribosomal protein S1, RNA-binding domain (IPR003029); Transcription elongation factor Spt6 (IPR017072)
	SPLICING-RNA PROCESSING FACTORS (16)
	splicing factor 3 subunit 1, putative, expressed (Poaceae orthologous: splicing factor 3A subunit 1)			2	LOC_Os02g14780.2	Os02g0245000	SWAP/Surp (IPR000061), Ubiquitin (IPR000626), Ubiquitin supergroup (IPR019955), Pre-mRNA splicing factor PRP21-like protein (IPR022030)
	splicing factor, arginine/serine-rich, putative, expressed	2			LOC_Os01g06290.4	Os01g0155600	RNA recognition motif domain (IPR000504), Zinc finger, CCHC-type (IPR001878), Nucleotide-binding, alpha-beta plait (IPR012677), Zinc finger, CCHC retroviral-type (IPR013084)
	splicing factor, arginine/serine-rich 7, putative, expressed			2	LOC_Os05g07000.1	Os05g0162600	RNA recognition motif domain (IPR000504), Zinc finger, CCHC-type (IPR001878), Nucleotide-binding, alpha-beta plait (IPR012677), Zinc finger, CCHC retroviral-type (IPR013084)
	RNA recognition motif containing protein, expressed (Poaceae orthologous: Pre-mRNA processing factor)	2		3	LOC_Os06g08840.8	Os06g0187900	RNA recognition motif domain (IPR000504), Zinc finger, CCHC-type (IPR001878), Nucleotide-binding, alpha-beta plait (IPR012677), Zinc finger, CCHC retroviral-type (IPR013084)
	DEAD-box ATP-dependent RNA helicase, putative, expressed (no orthologous)	2	2		LOC_Os03g06220.1	Os03g0158200	Helicase, C-terminal (IPR001650), DNA/RNA helicase, DEAD/DEAH box type, N-terminal (IPR011545), DEAD-like helicase (IPR014001), RNA helicase, DEAD-box type, Q motif (IPR014014)
	intron-binding protein aquarius, putative, expressed (Arabidopsis DNA2/NAM7 HELICASE FAMILY;tRNA-splicing endonuclease positive effector-related protein )	2		4	LOC_Os03g26960.1	Os03g0387000	NONE
	RNA recognition motif containing protein, expressed (Poaceae orthologous: Arginine/serine-rich splicing factor RSP41)		2		LOC_Os02g03040.4	Os02g0122800	RNA recognition motif domain (IPR000504), Nucleotide-binding, alpha-beta plait (IPR012677)
	RNA-binding motif protein, putative, expressed (Maize orthologus: Pre-mRNA-splicing factor SLT11)			2	LOC_Os06g07350.1	Os06g0170500	RNA recognition motif domain (IPR000504), Zinc finger, CCCH-type (IPR000571), Nucleotide-binding, alpha-beta plait (IPR012677)
	WD domain, G-beta repeat domain containing protein, expressed (Poaceae orthologous: Pre-mRNA-splicing factor 19)		3		LOC_Os10g32880.1	Os10g0466300	WD40 repeat (IPR001680), U box domain (IPR003613), WD40 repeat-like-containing domain (IPR011046), Zinc finger, RING/FYVE/PHD-type (IPR013083), Pre-mRNA-splicing factor 19 (IPR013915), WD40/YVTN repeat-like-containing domain (IPR015943), WD40-repeat-containing domain (IPR017986), WD40 repeat, subgroup (IPR019781), WD40 repeat 2 (IPR019782)
	ribonuclease T2 family domain containing protein, expressed	2			LOC_Os09g36700.1	Os09g0538000	Ribonuclease T2 (IPR001568)
	LSM domain containing protein, expressed (Poaceae orthologous: Small nuclear ribonucleoprotein Sm D3)	2			LOC_Os02g01250.1	Os02g0102700	Like-Sm ribonucleoprotein (LSM) domain (IPR001163), Like-Sm ribonucleoprotein (LSM) domain, eukaryotic/archaea-type (IPR006649), Like-Sm ribonucleoprotein (LSM)-related domain (IPR010920)
	protein binding protein, putative, expressed (Arabidopsis orthologous: pre-mRNA-processing protein 40A)		2		LOC_Os01g34780.1	Os01g0532200	FF domain (IPR002713)
	proline-rich spliceosome-associated (PSP) domain containing protein, expressed (Poaceae orthologous: Splicing factor 3B subunit)			3	LOC_Os02g58090.1	Os02g0827300	PSP, proline-rich (IPR006568), Domain of unknown function DUF382 (IPR007180)
	U5 small nuclear ribonucleoprotein 200 kDa helicase, putative, expressed (No orthologous)		2		LOC_Os02g01740.1	Os02g0106966	DNA/RNA helicase, DEAD/DEAH box type, N-terminal (IPR011545), Sec63 domain (IPR004179)
	cleavage and polyadenylation specificity factor subunit 5, putative, expressed		2		LOC_Os04g58640.1	Os04g0683100	NUDIX hydrolase domain (IPR000086), Cleavage/polyadenylation specificity factor, 25kDa subunit (IPR016706)
	transposon protein, putative, unclassified, expressed	2	3		LOC_Os05g50624.2	Os05g0583100	HAT dimerisation (IPR008906), Ribonuclease H-like (IPR012337)
	RNA RECOGNITION MOTIFS (9)
	transcription factor X1, putative, expressed (Similar to Gene X-like protein (Fragment))			2	LOC_Os02g19130.1	Os02g0293300	Uncharacterised domain XH (IPR005379), XS domain (IPR005380), Zinc finger-XS domain (IPR005381)
	RNA recognition motif containing protein, expressed (Poplar orthologous: Glycine-rich RNA-binding protein 7)			2	LOC_Os07g08960.1	Os07g0187300	NONE
	RNA recognition motif containing protein, putative, expressed (no orthologous)	2	3	2	LOC_Os05g13620.1	Os05g0223200	RNA recognition motif domain (IPR000504), Nucleotide-binding, alpha-beta plait (IPR012677)
	RNA recognition motif containing protein, putative, expressed (Poaceae orthologous: RNA recognition motif family protein)	3	2	4	LOC_Os07g33330.1	Os07g0516900	RNA recognition motif domain (IPR000504), Nucleotide-binding, alpha-beta plait (IPR012677)
	RNA recognition motif containing protein, putative, expressed (Aldo/keto reductase domain containing protein)			2	LOC_Os06g02240.1	Os06g0112400	RNA recognition motif domain (IPR000504), Aldo/keto reductase (IPR001395), Nucleotide-binding, alpha-beta plait (IPR012677)
	expressed protein, may be involved in RNA stabilisation) (Poaceae orthologous: Membrane-associated salt-inducible protein)	2			LOC_Os10g34370.1	Os10g0484900	Pentatricopeptide repeat (IPR002885)
	PPR repeat domain containing protein, putative, expressed (RNA procesing or stabilization )(Poaceae orthologous: Pentatricopeptide repeat-containing protein)		3	2	LOC_Os07g40800.1	Os07g0599000	Pentatricopeptide repeat (IPR002885)
	retrotransposon protein, putative, unclassified, expressed (DEAD-box ATP-dependent RNA helicase, putative) No orthologous		2	2	LOC_Os11g46240.1	Os11g0689400	DNA/RNA helicase, DEAD/DEAH box type, N-terminal (IPR011545), DEAD-like helicase (IPR014001), RNA helicase, DEAD-box type, Q motif (IPR014014)
	glycine-rich RNA-binding protein 7, putative, expressed, Similar to RNA-binding protein RZ-1 (Poaceae orthologous: Glycine-rich RNA-binding protein 8)	3	2	3	LOC_Os03g61990.2	Os03g0836200	RNA recognition motif domain (IPR000504), Zinc finger, CCHC-type (IPR001878), Nucleotide-binding, alpha-beta plait (IPR012677), Zinc finger, CCHC retroviral-type (IPR013084)
PROTEINS KNOWN OR PUTATIVELY INVOLVED IN CELL-CYCLE REGULATION (15)
	skp1 family, tetramerisation domain containing protein, expressed (OSK27)	3	2	4	LOC_Os07g43230.1	Os07g0625300	BTB/POZ fold (IPR011333), SKP1 component, POZ domain PR016073), SKP1 component, dimerisation (IPR016072)
	CDK5RAP3, putative, expressed (CDK5 activator-binding proteins)			3	LOC_Os06g21560.1	Os06g0320100	Protein of unknown function DUF773 (IPR008491)
	E3 UFM1-protein ligase 1 (UFM1 modification)			2	LOC_Os05g02650.1	Os05g0117600	E3 UFM1-protein ligase 1 (IPR018611)
	SIT4 phosphatase-associated protein family protein, expressed	2			LOC_Os01g40340.3	Os01g0585700	SIT4 phosphatase-associated protein family (IPR007587)
	Pachytene checkpoint protein 2 (AAA-type ATPase family protein, putative, expressed) (Arabidopsis orthologous: Pachytene checkpoint protein 2)		2		LOC_Os04g40290.1	Os04g0479000	Chaperonin ClpA/B (IPR001270), ATPase, AAA+ type, core (IPR003593), ATPase, AAA-type, core (IPR003959), ATPase, AAA-type, conserved site (IPR003960)
	mitotic checkpoint protein, putative, expressed (Brachypodium orthologous: Rae1)			2	LOC_Os01g44394.1	Os01g0635400	WD40 repeat (IPR001680), WD40 repeat-like-containing domain (IPR011046), WD40/YVTN repeat-like-containing domain (IPR015943), WD40-repeat-containing domain (IPR017986), WD40 repeat, subgroup (IPR019781), WD40 repeat 2 (IPR019782), G-protein beta WD-40 repeat (IPR020472)
	split hand/foot malformation type 1, putative, expressed (Similar to 26 proteasome complex subunit DSS1) Info en KEGG (proteasome y DNA repair)		2		LOC_Os01g16640.1	Os01g0273000	DSS1/SEM1 (IPR007834)
	protein kinase family protein, putative, expressed (SCY1-RELATED PROTEIN KINASE-LIKE)			2	LOC_Os01g42950.1	Os01g0616100	Protein kinase, catalytic domain (IPR000719), Protein kinase-like domain (IPR011009), Armadillo-like helical (IPR011989), Armadillo-type fold (IPR016024), Serine/threonine-protein kinase-like domain (IPR017442)
	CWC15 homolog A, putative, expressed (Cwf15/Cwc15 cell cycle control protein family protein)	4	2	2	LOC_Os06g01700.1	Os06g0106100	Cwf15/Cwc15 cell cycle control protein (IPR006973)
	zinc finger C-x8-C-x5-C-x3-H type family protein, expressed (sequence-specific DNA binding transcription factor activity/rna BINDING)			2	LOC_Os04g57010.1	Os04g0665700	Zinc finger, CCCH-type (IPR000571), K Homology (IPR004087), K Homology, type 1 (IPR004088), K Homology, type 1, subgroup (IPR018111)
	HECT-domain domain containing protein, expressed (Similar to KAK (KAKTUS); ubiquitin-protein ligase)		2		LOC_Os02g01170.1	Os02g0101700	HECT (IPR000569)
	ubiquitin family domain containing protein, expressed (SUMO like modification))	3	2		LOC_Os01g68950.1	Os01g0918300	Ubiquitin (IPR000626), Ubiquitin supergroup (IPR019955), Small ubiquitin-related modifier, SUMO (IPR022617)
	Similar to FU (FUSED); MAPK KINASE 2-RELATED		2		LOC_Os12g24550.1	Os12g0433500	Armadillo (IPR000225), Protein kinase, catalytic domain (IPR000719), Serine/threonine-protein kinase, catalytic domain (IPR002290), Serine/threonine-protein kinase, active site (IPR008271), Protein kinase-like domain (IPR011009), Armadillo-like helical (IPR011989), Armadillo-type fold (IPR016024), Protein kinase, ATP binding site (IPR017441), Serine/threonine-protein kinase-like domain (IPR017442)
	prohibitin, putative, expressed	2	5		LOC_Os04g38900.2	Os04g0462900	Prohibitin (IPR000163), Band 7 protein (IPR001107)
	transposon protein, putative, CACTA, En/Spm sub-class, expressed (Forkhead-associated (FHA) domain domain containing protein)			2	LOC_Os05g46780.1	Os05g0545600	Forkhead-associated (FHA) domain (IPR000253), SMAD/FHA domain (IPR008984)
CELL DEVELOPMENT/FLOWERING/PLANT DEVELOPMENT (15)
	CELL DEVELOPMENT REGULATION (5)
	GTP-binding protein, putative, expressed (Brachypodium orthologus: Developmentally-regulated GTP-binding protein 1) (Similar to DRG-like OBG family GTpase fused to an RNA binding domain TGS domain, Fun11p)	2	2	5	LOC_Os07g43470.1	Os07g0627800	GTP-binding domain, HSR1-related (IPR002917), TGS (IPR004095), Small GTP-binding protein domain (IPR005225), GTP1/OBG (IPR006073), GTP1/OBG, conserved site (IPR006074), TGS-like (IPR012676)
	GLTP domain containing protein, putative, expressed, ACCELERATED CELL DEATH 11, ACD11 (Glycolipid transfer protein)	2			LOC_Os03g57140.1	Os03g0784900	Glycolipid transfer protein domain (IPR014830)
	Similar to H0525E10.11 protein. (Exocyst complex component SEC5)			2	LOC_Os04g34450.1	Os04g0421900	Cullin repeat-like-containing domain (IPR016159)
	beta-catenin-like protein 1, putative, expressed (nuclear protein, apoptosis) (Poaceae orthologous: Beta-catenin 1)			2	LOC_Os02g58460.1	Os02g0831300	Armadillo-like helical (IPR011989), Domain of unknown function DUF1716, eukaryotic (IPR013180), Armadillo-type fold (IPR016024)
	DNA-binding TFAR19-related protein family protein. (Poaceae orthologous: Programmed cell death protein 5)	4	3	3	LOC_Os05g47446.2	Os05g0547850	DNA-binding TFAR19-related protein (IPR002836)
	FLOWER-FLOWERING DEVELOPMENT (9)
	OsSPL13 - SBP-box gene family member, expressed (sequence specific DNA-binding domain) (Brachypodium orthologous: Squamosa promoter-binding 13)	3		2	LOC_Os07g32170.1	None	Transcription factor, SBP-box (IPR004333),
	flowering time control protein FCA, putative, expressed (Similar to Flowering time control protein isoform OsFCA-1)	2			LOC_Os09g03610.3	Os09g0123200	RNA recognition motif domain (IPR000504), WW/Rsp5/WWP (IPR001202), Paraneoplastic encephalomyelitis antigen (IPR002343), Nucleotide-binding, alpha-beta plait (IPR012677)
	glutamate--cysteine ligase, chloroplast precursor, putative, expressed (flower development)	2			LOC_Os05g03820.3	Os05g0129000	Glutamate--cysteine ligase, GCS2 (IPR006336), Glutamate--cysteine ligase, plant (IPR011556)
	male sterility protein 2 (MS2), putative, expressed (involved in male gametogenesis, pollen wall)		2		LOC_Os08g44360.1	Os08g0557800	Male sterility (IPR004262), Male sterility, NAD-binding (IPR013120), NAD(P)-binding domain (IPR016040)
	NLI interacting factor-like phosphatase, putative, expressed (embrio development)			2	LOC_Os05g43770.1	Os05g0513200	NLI interacting factor (IPR004274), HAD-like domain (IPR023214)
	polygalacturonase inhibitor 1 precursor, putative, expressed (Floral organ regulator 1)	3	2	2	LOC_Os07g38130.1	Os07g0568700	Leucine-rich repeat (IPR001611), Leucine-rich repeat-containing N-terminal, type 2 (IPR013210)
	polygalacturonase inhibitor 1 precursor, putative, expressed (Polygalacturonase-inhibiting protein 7, putative Floral organ regulator)			2	LOC_Os09g31450.1	Os09g0491612	Leucine-rich repeat (IPR001611), Leucine-rich repeat-containing N-terminal, type 2 (IPR013210)
	HEN1, putative, expressed (Methyltransferase type 12 domain containing protein)			2	LOC_Os07g06970.1	Os07g0164000	Methyltransferase type 12 (IPR013217)
	KH domain containing protein, putative, expressed (Poplar orthologous: FLK (flowering locus KH domain))			2	LOC_Os03g42900.2	Os03g0627500	K Homology (IPR004087), K Homology, type 1 (IPR004088), K Homology, type 1, subgroup (IPR018111)
	PLANT DEVELOPMENT (1)
	WD domain, G-beta repeat domain containing protein, expressed (Arabidopsis orthologous: Transducin/WD40 repeat-like superfamily protein)			2	LOC_Os09g24260.1	Os09g0407950	WD40 repeat (IPR001680), WD40 repeat-like-containing domain (IPR011046), WD40/YVTN repeat-like-containing domain (IPR015943), WD40-repeat-containing domain (IPR017986), WD40 repeat, subgroup (IPR019781), WD40 repeat 2 (IPR019782)
PROTEINS OF UNKNOWN FUNCTION (23)
	coiled-coil domain-containing protein 47 precursor, putative, expressed (NO orthologous)	2	2	3	LOC_Os05g35710.1	Os05g0432400	Protein of unknown function DUF1682 (IPR012879)
	CRP1 - Cysteine-rich family protein precursor, expressed (NO orthologous)	2		2	LOC_Os04g44600.1	Os04g0528200	NONE
	CHCH domain containing protein, expressed (mitocondrial??) (Poaceae Orthologous: p8MTCP1)	2	2		LOC_Os03g48080.1	Os03g0685500	MTCP1 (IPR009069), CHCH (IPR010625)
	gp176, putative, expressed (Orthologous: Conserved gene of unknown function)			2	LOC_Os09g32370.1	Os09g0499500	Domain of unknown function DUF2828 (IPR024553)
	hydroxyproline-rich glycoprotein family protein, putative, expressed			2	LOC_Os03g13560.1	Os03g0238800	NONE
	expressed protein			2	LOC_Os01g71262.1	Os01g0939400	NONE
	expressed protein			2	LOC_Os02g46956.1	Os02g0697200	NONE
	expressed protein			2	LOC_Os02g57924.1	Os02g0825650	NONE
	expressed protein			2	LOC_Os04g21710.1	Os04g0284900	Calmodulin-binding protein, plant (IPR012417)
	expressed protein	2	2		LOC_Os04g58360.1	Os04g0680100	NONE
	expressed protein		2		LOC_Os05g06980.1	Os05g0162200	NONE
	expressed protein		2		LOC_Os05g16240.1	None	Domain of unknown function DUF1618 (IPR011676)
	expressed protein			2	LOC_Os05g50000.1	Os05g0575600	NONE
	expressed protein	2			LOC_Os07g10090.1	Os07g0199700	NONE
	expressed protein (Brachypodium orthologous: Conserved gene of unknown function)	2		2	LOC_Os03g62420.1	Os03g0840900	Protein of unknown function DUF543 (IPR007512)
	expressed protein			2	LOC_Os08g25690.1	None
	expressed protein (Brachypodium orthologous: Conserved gene of unknown function)	2		2	LOC_Os09g39550.1	Os09g0568900	NONE
	expressed protein	3			LOC_Os10g22100.1	Os10g0365800	Protein of unknown function DUF3615 (IPR022059)
	expressed protein		2		LOC_Os10g24690.1	Os10g0386300	NONE
	expressed protein (Brachypodium orthologous: storekeeper protein)			2	LOC_Os12g35620.1	Os12g0541400	NONE
	expressed protein	2	2		LOC_Os12g40380.1	Os12g0595500	NONE
	transport protein-related, putative, expressed (Brachypodium orthologous: Conserved gene of unknown function)		2		LOC_Os03g40780.2	Os03g0604600	NONE
	Protein of unknown function DUF642 domain containing protein.			2	LOC_Os01g42520.1	Os01g0611000	Protein of unknown function DUF642 (IPR006946), Galactose-binding domain-like (IPR008979)
REGULATORY PROTEINS / SIGNAL TRANSDUCTION (20)
	GTPase-activating protein, putative, expressed (Similar to ARF GAP-like zinc finger-containing protein ZIGA2)			2	LOC_Os03g63710.2	Os03g0854100	Arf GTPase activating protein (IPR001164)
	zinc finger family protein, putative, expressed	2		2	LOC_Os08g36774.1	Os08g0471900	Zinc finger, ZPR1-type (IPR004457)
	GCK domain containing protein.			3	LOC_Os03g44520.1	Os03g0647400	GCK (IPR012891)
	ras-related protein, putative, expressed	3			LOC_Os07g09680.1	Os07g0195100	Small GTPase superfamily (IPR001806), Small GTPase superfamily, Rab type (IPR003579), Small GTP-binding protein domain (IPR005225)
	ras-related protein, putative, expressed	2	2		LOC_Os10g23100.1	Os10g0377400	Small GTPase superfamily (IPR001806), Ran GTPase (IPR002041), Small GTPase superfamily, Rho type (IPR003578), Small GTPase superfamily, Rab type (IPR003579), Small GTP-binding protein domain (IPR005225), Small GTPase superfamily, Ras type (IPR020849)
	PB1 domain containing protein, expressed		2	2	LOC_Os01g04650.1	Os01g0139200	Phox/Bem1p (IPR000270)
	salt stress root protein RS1, putative, expressed	2		2	LOC_Os01g13210.1	Os01g0233000	DREPP plasma membrane polypeptide (IPR008469)
	WD domain, G-beta repeat domain containing protein, expressed (G-protein beta WD-40 repeat (IPR020472))	2		2	LOC_Os03g48090.1	Os03g0685600	WD40 repeat (IPR001680), WD40 repeat-like-containing domain (IPR011046), WD40/YVTN repeat-like-containing domain (IPR015943), WD40-repeat-containing domain (IPR017986), WD40 repeat, conserved site (IPR019775), WD40 repeat, subgroup (IPR019781), WD40 repeat 2 (IPR019782), G-protein beta WD-40 repeat (IPR020472)
	PTEN, putative, expressed			3	LOC_Os12g21890.1	Os12g0407500	C2 calcium/lipid-binding domain, CaLB (IPR008973), Phosphatase tensin type (IPR014019), Tensin phosphatase, C2 domain (IPR014020), Protein-tyrosine phosphatase, active site (IPR016130)
	NB-ARC/LRR disease resistance protein, putative, expressed	2			LOC_Os03g14900.1	Os03g0254000	Disease resistance protein (IPR000767), Leucine-rich repeat (IPR001611), NB-ARC (IPR002182)
	zinc finger C-x8-C-x5-C-x3-H type family protein, expressed; BRI1-kinase domain-interacting protein 105 (Brachypodium orthologous: Zinc finger CCCH domain-containing protein 13)	2	2		LOC_Os02g06584.2	Os02g0161200	Zinc finger, CCCH-type (IPR000571)
	CBS domain containing membrane protein, putative, expressed (Similar to AKIN gamma)			2	LOC_Os01g40420.1	Os01g0586600	Cystathionine beta-synthase, core (IPR000644)
	copine, putative, expressed			2	LOC_Os05g30970.1	Os05g0373300	C2 calcium-dependent membrane targeting (IPR000008), von Willebrand factor, type A (IPR002035), C2 calcium/lipid-binding domain, CaLB (IPR008973), Copine (IPR010734), C2 membrane targeting protein (IPR018029)
	phospholipase D, putative, expressed	2		3	LOC_Os01g07760.1	Os01g0172400	C2 calcium-dependent membrane targeting (IPR000008), Phospholipase D/Transphosphatidylase (IPR001736), C2 calcium/lipid-binding domain, CaLB (IPR008973), Phospholipase D, plant (IPR011402), Phospholipase D (IPR015679)
	serine/threonine protein phosphatase 5, putative, expressed			2	LOC_Os05g11550.2	Os05g0204900	Tetratricopeptide TPR-1 (IPR001440), Metallophosphoesterase domain (IPR004843), Serine/threonine-specific protein phosphatase/bis(5-nucleosyl)-tetraphosphatase (IPR006186), Protein phosphatase 5 (IPR011236), Tetratricopeptide-like helical (IPR011990), Tetratricopeptide repeat-containing (IPR013026), Serine/threonine phosphatase, PPP5 (IPR013235), Tetratricopeptide repeat (IPR019734)
	inactive receptor kinase At2g26730 precursor, putative, expressed (Serine/threonine protein kinase-related domain containing protein)		2	3	LOC_Os01g42294.1	Os01g0607900	Protein kinase, catalytic domain (IPR000719), Leucine-rich repeat (IPR001611), Protein kinase-like domain (IPR011009), Leucine-rich repeat-containing N-terminal, type 2 (IPR013210), Serine/threonine-protein kinase-like domain (IPR017442)
	protein of unknown function DUF1296 domain containing protein, expressed (Similar to Gb protein)			2	LOC_Os06g10430.3	Os06g0206100	UBA-like (IPR009060), Protein of unknown function DUF1296 (IPR009719)
	universal stress protein domain containing protein, putative, expressed (Brachypodium orthologous: USP family protein)			2	LOC_Os01g57450.1	Os01g0783500	Universal stress protein A (IPR006015), UspA (IPR006016), Rossmann-like alpha/beta/alpha sandwich fold (IPR014729)
	universal stress protein domain containing protein, putative, expressed (Brachypodium orthologous: ER6 protein)	2		4	LOC_Os05g42230.1	Os05g0501700	Universal stress protein A (IPR006015), UspA (IPR006016), Rossmann-like alpha/beta/alpha sandwich fold (IPR014729)
	zinc finger C-x8-C-x5-C-x3-H type family protein, expressed (Brachypodium orthologous: Zinc finger CCCH domain-containing protein 11)			3	LOC_Os01g61830.1	Os01g0834700	Zinc finger, CCCH-type (IPR000571)
RIBOSOME RELATED PROTEINS (16)
	40S ribosomal protein S27, putative, expressed			2	LOC_Os04g27860.1	Os04g0346100	Ribosomal protein S27e (IPR000592), Ribosomal protein, zinc-binding domain (IPR011332), Ribosomal protein S27e, zinc-binding domain (IPR023407)
	40S ribosomal protein S28, putative, expressed	2	2		LOC_Os10g27174.1	Os10g0411700	NONE
	40S ribosomal protein S30, putative, expressed	2	2	2	LOC_Os02g56014.1	Os02g0804100	Ribosomal protein S30 (IPR006846)
	60S acidic ribosomal protein, putative, expressed		2		LOC_Os06g48780.1	Os06g0701400	Ribosomal protein 60S (IPR001813)
	60S acidic ribosomal protein, putative, expressed		2		LOC_Os08g02340.1	Os08g0116500	Ribosomal protein 60S (IPR001813)
	60S ribosomal protein L18-3, putative, expressed		3		LOC_Os07g47780.2	Os07g0674700	Ribosomal protein L18e (IPR000039), Ribosomal protein L18e/L15P (IPR021131), Ribosomal protein L18e, conserved site (IPR021132)
	60S ribosomal protein L31, putative, expressed	2			LOC_Os08g39500.1	Os08g0505300	Ribosomal protein L31e (IPR000054), Ribosomal protein L31e domain (IPR023621)
	60S ribosomal protein L35a-3, putative, expressed			2	LOC_Os05g48220.2	Os05g0555800	Ribosomal protein L35A (IPR001780), Translation elongation/initiation factor/Ribosomal, beta-barrel (IPR009000), Ribosomal protein L35Ae, conserved site (IPR018266)
	ribosomal protein L13, putative, expressed	2	2	3	LOC_Os07g01870.1	Os07g0109500	Ribosomal protein L13, eukaryotic/archaeal (IPR005755), Ribosomal protein L13 (IPR005822), Ribosomal protein L13, conserved site (IPR023563), Ribosomal protein L13 domain (IPR023564)
	ribosomal protein L37, putative, expressed		2	2	LOC_Os02g02130.1	Os02g0111700	Ribosomal protein L37e (IPR001569), Ribosomal protein L37ae/L37e, N-terminal (IPR011331), Ribosomal protein, zinc-binding domain (IPR011332), Ribosomal protein L37e, conserved site (IPR018267)
	ribosomal protein L37, putative, expressed			2	LOC_Os02g56990.1	Os02g0815000	Ribosomal protein L37e (IPR001569), Ribosomal protein L37ae/L37e, N-terminal (IPR011331), Ribosomal protein, zinc-binding domain (IPR011332), Ribosomal protein L37e, conserved site (IPR018267)
	ribosomal protein L7/L12 C-terminal domain containing protein, expressed		2		LOC_Os05g49320.1	Os05g0568300	Ribosomal protein L7/L12 (IPR000206), Ribosomal protein L7/L12, oligomerisation (IPR008932), Ribosomal protein L7/L12, C-terminal (IPR013823), Ribosomal protein L7/L12, C-terminal/adaptor protein ClpS-like (IPR014719)
	ribosomal protein L7Ae, putative, expressed		2	2	LOC_Os01g16890.1	Os01g0276000	Ribosomal protein L30e (IPR000231), Ribosomal protein L7Ae/L30e/S12e/Gadd45 (IPR004038), Ribosomal protein L30e, conserved site (IPR022991)
	ribosome recycling factor, putative, expressed			2	LOC_Os07g38300.5	Os07g0570700	Ribosome recycling factor (IPR002661), Ribosome recycling factor domain (IPR023584)
	h/ACA ribonucleoprotein complex subunit 3, putative, expressed	3			LOC_Os02g40514.2	Os02g0618250	H/ACA ribonucleoprotein complex, subunit Nop10 (IPR007264)
	S10/S20 domain containing ribosomal protein, putative, expressed	4	2	2	LOC_Os03g14530.1	Os03g0249400	Ribosomal protein S10 (IPR001848), Ribosomal protein S10, eukaryotic/archaeal (IPR005729)
PEPTIDASES/PROTEASES/PROTEASES INHIBITORS (16)
	aminopeptidase, putative, expressed	3		2	LOC_Os03g60460.1	Os03g0819100	Peptidase M1, alanine aminopeptidase/leukotriene A4 hydrolase (IPR001930), Peptidase M1, membrane alanine aminopeptidase, N-terminal (IPR014782), Peptidase M1, leukotriene A4 hydrolase, aminopeptidase C-terminal (IPR015211), Armadillo-type fold (IPR016024)
	aminopeptidase, putative, expressed	2		2	LOC_Os08g44860.1	Os08g0562700	Peptidase M1, alanine aminopeptidase/leukotriene A4 hydrolase (IPR001930), Peptidase M1, alanyl aminopeptidase (IPR012779), Peptidase M1, membrane alanine aminopeptidase, N-terminal (IPR014782)
	Eukaryotic aspartyl protease domain containing protein, expressed		3		LOC_Os04g58840.1	Os04g0685200	Peptidase A1 (IPR001461), Peptidase aspartic, active site (IPR001969), Peptidase aspartic, catalytic (IPR009007), Peptidase aspartic (IPR021109)
	hydrolase, alpha/beta fold family domain containing protein, expressed			3	LOC_Os05g43830.2	Os05g0513900	Alpha/beta hydrolase fold-1 (IPR000073), Peptidase S33, proline iminopeptidase 1 (IPR005944)
	hydrolase, putative, expressed		2		LOC_Os01g37960.1	Os01g0560000	Peptidase M20 (IPR002933), Peptidase M20, dimerisation (IPR011650), Amidohydrolase (IPR017439)
	insulin-degrading enzyme, putative, expressed			3	LOC_Os01g57073.1	Os01g0778800	Peptidase M16, zinc-binding site (IPR001431), Peptidase M16, C-terminal (IPR007863), Peptidase M16, core (IPR011237), Metalloenzyme, LuxS/M16 peptidase-like, metal-binding (IPR011249), Peptidase M16, N-terminal (IPR011765)
	insulin-degrading enzyme, putative, expressed		2	3	LOC_Os03g21810.1	Os03g0336300	Peptidase M16, zinc-binding site (IPR001431), Peptidase M16, C-terminal (IPR007863), Peptidase M16, core (IPR011237), Metalloenzyme, LuxS/M16 peptidase-like, metal-binding (IPR011249), Peptidase M16, N-terminal (IPR011765)
	leucine aminopeptidase, chloroplast precursor, putative, expressed	3	2		LOC_Os02g55140.1	Os02g0794700	Peptidase M17, leucyl aminopeptidase, C-terminal (IPR000819), Peptidase M17 (IPR011356)
	oligopeptidase, putative, expressed	3	2	4	LOC_Os02g58340.1	Os02g0830100	Peptidase M3A/M3B (IPR001567), Neurolysin/Thimet oligopeptidase, domain 2 (IPR024077), Metallopeptidase, catalytic domain (IPR024079), Neurolysin/Thimet oligopeptidase, N-terminal (IPR024080)
	mitochondrial-processing peptidase subunit, mitochondrial precursor, putative, expressed		2		LOC_Os01g53700.1	Os01g0739000	Peptidase M16, zinc-binding site (IPR001431), Peptidase M16, C-terminal (IPR007863), Peptidase M16, core (IPR011237), Metalloenzyme, LuxS/M16 peptidase-like, metal-binding (IPR011249), Peptidase M16, N-terminal (IPR011765)
	OsPOP12 - Putative Prolyl Oligopeptidase homologue, expressed	2			LOC_Os06g11180.1	Os06g0215300	Peptidase S9, prolyl oligopeptidase, catalytic domain (IPR001375), Six-bladed beta-propeller, TolB-like (IPR011042)
	OsSub31 - Putative Subtilisin homologue, expressed			2	LOC_Os03g55350.1	Os03g0761500	Peptidase S8/S53, subtilisin/kexin/sedolisin (IPR000209), Protease-associated domain, PA (IPR003137), Proteinase inhibitor, propeptide (IPR009020), Proteinase inhibitor I9, subtilisin propeptide (IPR010259), Peptidase S8, subtilisin-related (IPR015500), Peptidase S8, subtilisin, Ser-active site (IPR023828)
	peptidase S8 and S53, subtilisin, kexin, sedolisin, putative, expressed			2	LOC_Os01g46510.2	Os01g0653800	WD40 repeat (IPR001680), WD40 repeat-like-containing domain (IPR011046), WD40/YVTN repeat-like-containing domain (IPR015943), WD40-repeat-containing domain (IPR017986), WD40 repeat, conserved site (IPR019775), WD40 repeat, subgroup (IPR019781), WD40 repeat 2 (IPR019782)
	peptidase, putative, expressed			3	LOC_Os08g40110.2	Os08g0511900	Peptidase M20 (IPR002933), N-acyl-L-amino-acid amidohydrolase (IPR010159), Peptidase M20, dimerisation (IPR011650)
	serin protease inhibitor (serpin) domain containing protein, putative, expressed		2		LOC_Os03g41419.1	Os03g0610650	Protease inhibitor I4, serpin (IPR000215), Protease inhibitor I4, serpin, plant (IPR015554), Protease inhibitor I4, serpin, conserved site (IPR023795), Serpin domain (IPR023796)
	subtilisin N-terminal Region family protein, expressed	2	3		LOC_Os05g35740.3	Os05g0432700	Proteinase inhibitor I9, subtilisin propeptide (IPR010259)
CYTOSKELETON RELATED PROTEINS (16)
	ACTIN RELATED PROTEINS (11)
	actin, putative, expressed	2	2	5	LOC_Os08g04280.2	Os08g0137200	Actin-like (IPR004000)
	actin-depolymerizing factor, putative, expressed		2	2	LOC_Os03g56790.1	Os03g0780400	Actin-binding, cofilin/tropomyosin type (IPR002108)
	ACBP4 (acyl-CoA binding protein 4), putative, expressed	3	2	3	LOC_Os03g61930.2	Os03g0835600	Acyl-CoA-binding protein, ACBP (IPR000582), Kelch repeat type 2 (IPR011498), FERM/acyl-CoA-binding protein, 3-helical bundle (IPR014352), Kelch-type beta propeller (IPR015915)
	kelch repeat protein, putative, expressed			2	LOC_Os02g57690.1	Os02g0822800	Kelch repeat type 1 (IPR006652), Kelch repeat type 2 (IPR011498), Kelch-type beta propeller (IPR015915)
	fimbrin-like protein 2, putative, expressed		2		LOC_Os01g33080.1	Os01g0514600	Actinin-type, actin-binding, conserved site (IPR001589), Calponin homology domain (IPR001715)
	fimbrin-like protein 2, putative, expressed		2		LOC_Os02g48740.1	Os02g0719100	Actinin-type, actin-binding, conserved site (IPR001589), Calponin homology domain (IPR001715)
	villin protein, putative, expressed	2			LOC_Os03g24220.1	Os03g0356700	Villin headpiece (IPR003128), Gelsolin (IPR007122), Gelsolin domain (IPR007123)
	canopy homolog 2 precursor, putative, expressed (Similar to MIR-interacting saposin-like protein.)			2	LOC_Os02g02524.1	Os02g0117200	Protein of unknown function DUF3456 (IPR021852)
	WD domain, G-beta repeat domain containing protein, expressed (WD-40 repeat containing protein)			2	LOC_Os02g57220.1	Os02g0817200	WD40 repeat (IPR001680), WD40 repeat-like-containing domain (IPR011046), WD40-like Beta Propeller (IPR011659), WD40/YVTN repeat-like-containing domain (IPR015943), Actin-related protein 2/3 complex, subunit 1 (IPR017383), WD40-repeat-containing domain (IPR017986), WD40 repeat, subgroup (IPR019781), WD40 repeat 2 (IPR019782)
	expressed protein; (Poaceae orthologous: Myosin class II heavy chain (ISS))			2	LOC_Os04g54410.1	Os04g0636600	Mitochondrial inner membrane protein Mitofilin (IPR019133)
	SH3 domain containing protein, expressed		2		LOC_Os03g15900.2	Os03g0265700	Src homology-3 domain (IPR001452), Armadillo-like helical (IPR011989), Armadillo-type fold (IPR016024)
	MICROTUBULES RELATED PROTEINS (5)
	microtubule associated protein, putative, expressed (Poaceae orthologous: Microtubule-associated protein MAP65-1a)	6	3	4	LOC_Os06g20370.1	Os06g0308300	Microtubule-associated protein, MAP65/ASE1-type (IPR007145)
	targeting protein for Xklp2 (TPX2), putative, expressed			2	LOC_Os06g40450.3	Os06g0606800	Xklp2 targeting protein (IPR009675)
	T-complex protein, putative, expressed	2	3	3	LOC_Os02g22780.2	Os02g0332200	Chaperonin TCP-1, conserved site (IPR002194), Chaperonin Cpn60/TCP-1 (IPR002423), T-complex protein 1, delta subunit (IPR012717), Chaperone, tailless complex polypeptide 1 (IPR017998)
	lissencephaly type-1-like homology motif, putative, expressed (It is suggested that LisH motifs contribute to the regulation of microtubule dynamics)	2		3	LOC_Os08g06480.1	Os08g0162100	WD40 repeat (IPR001680), LisH dimerisation motif (IPR006594), CTLH, C-terminal LisH motif (IPR006595), WD40 repeat-like-containing domain (IPR011046), WD40/YVTN repeat-like-containing domain (IPR015943), WD40-repeat-containing domain (IPR017986), WD40 repeat, conserved site (IPR019775), WD40 repeat, subgroup (IPR019781), WD40 repeat 2 (IPR019782)
	expressed protein (Brachypodium orthologous: Homology to unknown gene)	2			LOC_Os01g42770.1	Os01g0613300	Conserved hypothetical protein CHP02058 (IPR011719), Tubulin/FtsZ, 2-layer sandwich domain (IPR018316)
CHROMATIN STRUCTURE/REMODELING RELATED PROTEINS (16)
	(SMC2)chromosome segregation protein, putative, expressed (Similar to Chromosome assembly protein homolog)			2	LOC_Os01g67740.1	Os01g0904400	RecF/RecN/SMC (IPR003395), SMCs flexible hinge (IPR010935), Structural maintenance of chromosomes protein (IPR024704)
	histone deacetylase, putative, expressed			2	LOC_Os07g41090.1	Os07g0602200	Histone deacetylase superfamily (IPR000286), Histone deacetylase domain (IPR023801)
	histone deacetylase, putative, expressed			2	LOC_Os08g25570.1	Os08g0344100	Histone deacetylase superfamily (IPR000286), Histone deacetylase (IPR003084), Histone deacetylase domain (IPR023801)
	chromatin-remodeling complex ATPase chain, putative, expressed (Similar to Possible global transcription activator SNF2L1 (SWI/SNF related matrix associated actin dependent regulator of chromatin subfamily A member 1))		6		LOC_Os01g27040.1	Os01g0367900	SNF2-related (IPR000330), SANT domain, DNA binding (IPR001005), Helicase, C-terminal (IPR001650), Homeodomain-like (IPR009057), DEAD-like helicase (IPR014001), ATPase, nucleosome remodelling ISWI, HAND domain (IPR015194), SLIDE (IPR015195), SANT, eukarya (IPR017884)
	SWIB/MDM2 domain containing protein, expressed (ATP-dependent chromatin-remodelling proteins that facilitate transcription activation)	4	2		LOC_Os02g03730.1	Os02g0130000	SWIB/MDM2 domain (IPR003121), SWIB domain (IPR019835)
	SWIB/MDM2 domain containing protein, expressed (ATP-dependent chromatin-remodelling protein)	3			LOC_Os03g55310.1	Os03g0761000	SWIB/MDM2 domain (IPR003121), SWIB domain (IPR019835)
	PWWP domain containing protein, expressed		3		LOC_Os05g38810.1	Os05g0463500	PWWP (IPR000313), 3-hydroxyacid dehydrogenase/reductase (IPR015815)
	NUCLEOSOME ASSEMBLY RELATED PROTEINS (5)
	Core histone H2A/H2B/H3/H4 domain containing protein, putative, expressed (Brachypodium orthologous: histone H2A variant 3, UniProt: Probable histone H2A variant 3)	3			LOC_Os03g53190.1	Os03g0743400	Histone H2A (IPR002119), Histone core (IPR007125), Histone-fold (IPR009072)
	histone H1, putative, expressed	3		2	LOC_Os04g18090.1	Os04g0253000	Histone H1/H5 (IPR005818), Histone H5 (IPR005819), Winged helix-turn-helix transcription repressor DNA-binding (IPR011991)
	histone H3, putative, expressed (Uniprot: Centromeric histone 3 (CenH3))		2		LOC_Os05g41080.2	Os05g0489800	Histone H3 (IPR000164), Histone core (IPR007125), Histone-fold (IPR009072)
	SET, putative, expressed (Nucleosome assembly protein (NAP) family protein, Nap1-related protein)	2	2	2	LOC_Os02g36710.1	Os02g0576700	Nucleosome assembly protein (NAP) (IPR002164)
	NAP domain containing protein, putative, expressed (Nucleosome assembly protein (NAP) family protein)			2	LOC_Os04g38620.1	Os04g0459700	Nucleosome assembly protein (NAP) (IPR002164)
	CENTROMERES ASSOCIATED (2)
	tetratricopeptide repeat containing protein, putative, expressed (NUCLEAR AUTOANTIGENIC SPERM PROTEIN (NASP)-RELATED, HISTONE BINDING PROTEIN-RELATED, H3 replacement)		2	2	LOC_Os07g03070.1	Os07g0122400	Tetratricopeptide-like helical (IPR011990), Tetratricopeptide, SHNi-TPR domain (IPR019544), Tetratricopeptide repeat (IPR019734)
	CS domain containing protein, putative, expressed (Brachypodium orthologous: Nuclear migration protein nudC)	3	3	5	LOC_Os06g12530.1	Os06g0231300	CS-like domain (IPR007052), HSP20-like chaperone (IPR008978), CS domain (IPR017447)
PROTEIN SYNTHESIS/TRANSLATION RELATED PROTEINS (13)
	EF hand family protein, putative, expressed		2	2	LOC_Os03g03830.1	Os03g0130500	EPS15 homology (EH) (IPR000261), Calcium-binding EF-hand (IPR002048), EF-hand-like domain (IPR011992), EF-Hand 1, calcium-binding site (IPR018247), EF-HAND 2 (IPR018249)
	elongation factor Tu, putative, expressed	3	3		LOC_Os02g38210.1	Os02g0595700	Protein synthesis factor, GTP-binding (IPR000795), Translation elongation factor EFTu/EF1A, C-terminal (IPR004160), Translation elongation factor EFTu/EF1A, domain 2 (IPR004161), Translation elongation factor EFTu/EF1A, bacterial/organelle (IPR004541), Small GTP-binding protein domain (IPR005225), Translation elongation/initiation factor/Ribosomal, beta-barrel (IPR009000), Translation elongation …
	elongation factor Tu, putative, expressed	2		2	LOC_Os04g20220.1	Os04g0270100	Protein synthesis factor, GTP-binding (IPR000795), Translation elongation factor EFTu/EF1A, C-terminal (IPR004160), Translation elongation factor EFTu/EF1A, domain 2 (IPR004161), Translation elongation/initiation factor/Ribosomal, beta-barrel (IPR009000), Translation elongation factor EF1A/initiation factor IF2gamma, C-terminal (IPR009001)
	elongation factor, putative, expressed			3	LOC_Os03g36780.1	Os03g0565500	Translation elongation factor EFG/EF2, C-terminal (IPR000640), Protein synthesis factor, GTP-binding (IPR000795), Translation elongation factor EFTu/EF1A, domain 2 (IPR004161), Translation elongation factor EFG/EF2 (IPR004540), Small GTP-binding protein domain (IPR005225), Translation elongation factor EFG/EF2, domain IV (IPR005517), Translation elongation/initiation factor/Ribosomal, beta-barrel…
	eukaryotic translation initiation factor 3 subunit C, putative, expressed			2	LOC_Os07g03230.1	Os07g0124500	Proteasome component (PCI) domain (IPR000717), Eukaryotic translation initiation factor 3 subunit 8, N-terminal (IPR008905), Winged helix-turn-helix transcription repressor DNA-binding (IPR011991)
	eukaryotic translation initiation factor 6, putative, expressed	2	2	3	LOC_Os07g44620.1	Os07g0639800	Translation initiation factor IF6 (IPR002769)
	arginyl-tRNA synthetase, putative, expressed			3	LOC_Os05g07030.2	Os05g0163000	Arginyl-tRNA synthetase, class Ia (IPR001278), Aminoacyl-tRNA synthetase, class I, conserved site (IPR001412), Arginyl tRNA synthetase, class Ia, N-terminal (IPR005148), DALR anticodon binding (IPR008909), Aminoacyl-tRNA synthetase, class 1a, anticodon-binding (IPR009080), Rossmann-like alpha/beta/alpha sandwich fold (IPR014729), Arginyl-tRNA synthetase, class Ia, core (IPR015945)
	CPuORF14 - conserved peptide uORF-containing transcript, expressed (Eukaryotic translation initiation factor 5)			2	LOC_Os06g48350.1	Os06g0698674	Translation initiation factor IF2/IF5 (IPR002735), eIF4-gamma/eIF5/eIF2-epsilon (IPR003307), MIF4-like, type 1/2/3 (IPR016021), Armadillo-type fold (IPR016024), Translation initiation factor IF2/IF5, N-terminal (IPR016189), Translation initiation factor IF2/IF5, zinc-binding (IPR016190)
	expressed protein				LOC_Os03g18510.1	Os03g0296400	Ribosomal protein S1, RNA-binding domain (IPR003029), Translation initiation factor 2, alpha subunit (IPR011488), Nucleic acid-binding, OB-fold (IPR012340), Nucleic acid-binding, OB-fold-like (IPR016027), RNA-binding domain, S1 (IPR022967), Translation initiation factor 2, alpha subunit, middle domain (IPR024054), Translation initiation factor 2, alpha subunit, C-terminal (IPR024055)
	eukaryotic translation initiation factor, putative, expressed			2	LOC_Os10g32970.1	Os10g0467600	Translation Initiation factor eIF- 4e (IPR001040), Eukaryotic translation initiation factor 4E (eIF-4E), conserved site (IPR019770), Translation Initiation factor eIF- 4e-like domain (IPR023398)
	expressed protein (Ribosome inactivating proteins domain)	2	2	2	LOC_Os03g47910.1	Os03g0683500	Ribosome-inactivating protein (IPR001574)
	transcription factor BTF3, putative, expressed (Poplar orthologous: nascent polypeptide-associated complex (NAC) domain-containing protein / BTF3b-like transcription factor, putative)			2	LOC_Os10g34180.1	Os10g0483000	Nascent polypeptide-associated complex NAC (IPR002715), SNF2 family N-terminal domain
	polyadenylate-binding protein, putative, expressed (Poaceae orthologous: Poly(A)-binding protein)	3	2	3	LOC_Os08g22354.2	Os08g0314800	RNA recognition motif domain (IPR000504), Polyadenylate-binding protein/Hyperplastic disc protein (IPR002004), RNA recognition motif domain, eukaryote (IPR003954), Polyadenylate binding protein, human types 1, 2, 3, 4 (IPR006515), Nucleotide-binding, alpha-beta plait (IPR012677)
REPLICATION/DNA REPAIR/RECOMBINATION (13)
	DNA polymerase V, putative, expressed		2		LOC_Os02g04270.1	Os02g0135700	DNA polymerase V (IPR007015), Armadillo-type fold (IPR016024)
	Proliferating cell nuclear antigen (PCNA) - Putative DNA replicative polymerase clamp, expressed	3		4	LOC_Os02g56130.1	Os02g0805200	Proliferating cell nuclear antigen, PCNA (IPR000730), Proliferating cell nuclear antigen, PCNA, N-terminal (IPR022648), Proliferating cell nuclear antigen, PCNA, C-terminal (IPR022649), Proliferating cell nuclear antigen, PCNA, conserved site (IPR022659)
	MCM5 - Putative minichromosome maintenance MCM complex subunit 5, expressed	2	2		LOC_Os02g55410.2	Os02g0797400	Mini-chromosome maintenance, DNA-dependent ATPase (IPR001208), Mini-chromosome maintenance complex protein 5 (IPR008048), Nucleic acid-binding, OB-fold (IPR012340), Nucleic acid-binding, OB-fold-like (IPR016027), Mini-chromosome maintenance, conserved site (IPR018525)
	RAD23 DNA repair protein, putative, expressed (Similar to RAD23 protein, isoform II; RAD23-1) (Poaceae orthologous: DNA repair protein RAD23-1)		2		LOC_Os02g08300.2	Os02g0179300	Ubiquitin-associated/translation elongation factor EF1B, N-terminal (IPR000449), Ubiquitin (IPR000626), UV excision repair protein Rad23 (IPR004806), Heat shock chaperonin-binding (IPR006636), UBA-like (IPR009060), XPC-binding domain (IPR015360), Ubiquitin-associated/translation elongation factor EF1B, N-terminal, eukaryote (IPR015940), Ubiquitin supergroup (IPR019955)
	RAD23 DNA repair protein, putative, expressed (UV excision repair protein Rad23 family protein) (Poaceae orthologous: DNA repair protein RAD23-1)		2	2	LOC_Os08g33340.2	Os08g0430200	Ubiquitin-associated/translation elongation factor EF1B, N-terminal (IPR000449), Ubiquitin (IPR000626), UV excision repair protein Rad23 (IPR004806), Heat shock chaperonin-binding (IPR006636), UBA-like (IPR009060), XPC-binding domain (IPR015360), Ubiquitin-associated/translation elongation factor EF1B, N-terminal, eukaryote (IPR015940), Ubiquitin supergroup (IPR019955)
	hydrolase, NUDIX family, domain containing protein, expressed		2	2	LOC_Os04g58900.1	Os04g0685800	NUDIX hydrolase domain (IPR000086), NUDIX hydrolase domain-like (IPR015797), NUDIX hydrolase, conserved site (IPR020084), NUDIX hydrolase (IPR020476), RNA pyrophosphohydrolase RppH (IPR022927)
	3-5 exonuclease domain-containing protein, putative, expressed	2		2	LOC_Os01g47180.1	Os01g0660800	3'-5' exonuclease (IPR002562), Ribonuclease H-like (IPR012337)
	XPA-binding protein 2, putative, expressed (Similar to XPA-binding protein 2 (Adapter protein ATH-55))			3	LOC_Os07g44970.1	Os07g0644300	Tetratricopeptide repeat-containing domain (IPR013026), RNA-processing protein, HAT helix (IPR003107)
	phosphoesterase, putative, expressed			2	LOC_Os01g53560.1	Os01g0737300	Zinc finger, PARP-type (IPR001510), Polynucleotide kinase 3-phosphatase, eukaryota (IPR015636), Polynucleotide 3'-phosphatase (IPR006551), Polynucleotide kinase 3 phosphatase (IPR013954), HAD-superfamily hydrolase,subfamily IIIA (IPR006549)
	PPR repeat domain containing protein, putative, expressed			2	LOC_Os01g67210.1	Os01g0897500	Pentatricopeptide repeat (IPR002885), Ku, C-terminal (IPR014893)
	ruvB-like 2 (Reptin or TIP49b), putative, expressed	4		3	LOC_Os06g08770.1	Os06g0186900	ATPase, AAA+ type, core (IPR003593), TIP49, C-terminal (IPR010339)
	WD domain, G-beta repeat domain containing protein, expressed (Poaceae Orthologous Group:Meiotic recombination protein, Putative meiotic recombination protein REC14 )			3	LOC_Os11g43890.1	Os11g0660300	WD40 repeat (IPR001680), WD40 repeat-like-containing domain (IPR011046), WD40/YVTN repeat-like-containing domain (IPR015943), WD40-repeat-containing domain (IPR017986), WD40 repeat, conserved site (IPR019775), WD40 repeat, subgroup (IPR019781), WD40 repeat 2 (IPR019782), G-protein beta WD-40 repeat (IPR020472)
	basic helix-loop-helix, putative, expressed (Arabidposis orthologous: APRATAXIN-like protein)			2	LOC_Os03g18210.1	Os03g0293400	Appr-1-p processing (IPR002589), Histidine triad-like motif (IPR011146), Histidine triad motif (IPR011151), Histidine triad, conserved site (IPR019808)
CHAPERONES AND CHAPERONE-LIKE FUNCTIONS (13)
	ATP-dependent Clp protease ATP-binding subunit clpA homolog CD4B,chloroplast precursor, putative, expressed	2		2	LOC_Os04g32560.2	Os04g0397100	Chaperonin ClpA/B (IPR001270), UvrB/UvrC protein (IPR001943), ATPase, AAA+ type, core (IPR003593), ATPase, AAA-2 (IPR013093), Clp ATPase, C-terminal (IPR019489)
	ATP-dependent Clp protease ATP-binding subunit clpA homolog CD4B,chloroplast precursor, putative, expressed	2			LOC_Os11g16590.1	Os11g026740	NONE
	chaperone protein clpB 1, putative, expressed	2	2		LOC_Os02g08490.1	Os02g0181900	Chaperonin ClpA/B (IPR001270), ATPase, AAA+ type, core (IPR003593), ATPase, AAA-type, core (IPR003959), Clp, N-terminal (IPR004176), ATPase, AAA-2 (IPR013093), Chaperonin ClpB (IPR017730), Chaperonin ClpA/B, conserved site (IPR018368), Clp ATPase, C-terminal (IPR019489), Double Clp-N motif (IPR023150)
	chaperonin, putative, expressed	2	3		LOC_Os03g25050.1	Os03g0366000	GroES-like (IPR011032), Chaperonin Cpn10 (IPR020818)
	chaperonin, putative, expressed	3	3		LOC_Os07g44740.1	Os07g0641700	GroES-like (IPR011032), Chaperonin Cpn10 (IPR020818)
	chaperonin, putative, expressed		2		LOC_Os09g26730.1	Os09g0438700	GroES-like (IPR011032), Chaperonin 21, chloroplast (IPR017416), Chaperonin Cpn10, conserved site (IPR018369), Chaperonin Cpn10 (IPR020818)
	DnaK family protein, putative, expressed	3			LOC_Os03g50250.1	Os03g0710500	Heat shock protein Hsp70 (IPR001023), Heat shock protein 70 (IPR013126), Heat shock protein 70, conserved site (IPR018181)
	dehydrogenase, putative, expressed		3		LOC_Os01g54940.1	Os01g0753100	Alcohol dehydrogenase superfamily, zinc-type (IPR002085), GroES-like (IPR011032), Alcohol dehydrogenase, C-terminal (IPR013149), Alcohol dehydrogenase GroES-like (IPR013154), NAD(P)-binding domain (IPR016040), Polyketide synthase, enoylreductase (IPR020843)
	hsp20/alpha crystallin family protein, putative, expressed			2	LOC_Os01g08860.1	Os01g0184100	Heat shock protein Hsp20 (IPR002068), HSP20-like chaperone (IPR008978)
	prefoldin, putative, expressed (Similar to prefoldin subunit 3)			2	LOC_Os12g37590.1	Os12g0562900	Prefoldin subunit (IPR004127), Prefoldin (IPR009053), Prefoldin, subunit 3 (IPR016655)
	SCO1 protein homolog, mitochondrial precursor, putative, expressed		2		LOC_Os09g20430.1	Os09g0370200	Copper chaperone SCO1/SenC (IPR003782), Thioredoxin-like fold (IPR012336)
	peptidyl-prolyl cis-trans isomerase, putative, expressed			2	LOC_Os01g18210.1	Os01g0284700	Peptidyl-prolyl cis-trans isomerase, cyclophilin-type (IPR002130), Cyclophilin-like (IPR015891), Peptidyl-prolyl cis-trans isomerase, cyclophilin-type, conserved site (IPR020892)
	peptidyl-prolyl cis-trans isomerase, putative, expressed		2	2	LOC_Os09g39780.2	Os09g0571400	Peptidyl-prolyl cis-trans isomerase, cyclophilin-type (IPR002130), Cyclophilin-like (IPR015891), Peptidyl-prolyl cis-trans isomerase, cyclophilin-type, conserved site (IPR020892)
PROTEASOME RELATED PROTEINS (11)
	26S protease regulatory subunit 6B, putative, expressed	4	3	6	LOC_Os02g21970.1	Os02g0325100	ATPase, AAA+ type, core (IPR003593), ATPase, AAA-type, core (IPR003959), ATPase, AAA-type, conserved site (IPR003960), 26S proteasome subunit P45 (IPR005937)
	26S protease regulatory subunit, putative, expressed	2			LOC_Os02g11050.1	Os02g0205300	ATPase, AAA+ type, core (IPR003593), ATPase, AAA-type, core (IPR003959), ATPase, AAA-type, conserved site (IPR003960), 26S proteasome subunit P45 (IPR005937)
	26S proteasome non-ATPase regulatory subunit 14, putative, expressed		2		LOC_Os01g16190.1	Os01g0267200	Mov34/MPN/PAD-1 (IPR000555)
	26S proteasome non-ATPase regulatory subunit 6, putative, expressed	3	2		LOC_Os02g38810.1	Os02g0600100	Proteasome component (PCI) domain (IPR000717), Winged helix-turn-helix transcription repressor DNA-binding (IPR011991), 26S proteasome, regulatory subunit Rpn7 (IPR019585)
	26S proteasome non-ATPase regulatory subunit 6, putative, expressed	3	2	2	LOC_Os04g40850.1	Os04g0485000	Proteasome component (PCI) domain (IPR000717), Winged helix-turn-helix transcription repressor DNA-binding (IPR011991), 26S proteasome, regulatory subunit Rpn7 (IPR019585)
	AAA-type ATPase family protein, putative, expressed	2		2	LOC_Os04g21660.1	Os04g0284600	ATPase, AAA+ type, core (IPR003593), ATPase, AAA-type, core (IPR003959), ATPase, AAA-type, conserved site (IPR003960)
	proteasome subunit, putative, expressed	4	2	2	LOC_Os01g32800.2	Os01g0511300	Proteasome component (PCI) domain (IPR000717)
	proteasome subunit, putative, expressed	3		3	LOC_Os04g36700.1	Os04g0444600	Proteasome component (PCI) domain (IPR000717), Tetratricopeptide-like helical (IPR011990), Winged helix-turn-helix transcription repressor DNA-binding (IPR011991), PCI/PINT associated module (IPR013143)
	proteasome subunit, putative, expressed	2			LOC_Os07g30840.4	Os07g0490800	NONE
	peptidase, T1 family, putative, expressed	2			LOC_Os06g07140.1	Os06g0167600	Proteasome, alpha-subunit, conserved site (IPR000426), Proteasome, subunit alpha/beta (IPR001353), Proteasome A-type subunit (IPR023332)
	peptidase, T1 family, putative, expressed		3	4	LOC_Os09g33986.2	Os09g0515200	Proteasome, subunit alpha/beta (IPR001353), Proteasome, beta-type subunit, conserved site (IPR016050), Proteasome endopeptidase complex, beta subunit (IPR016295), Proteasome B-type subunit (IPR023333)
PROTEIN-PROTEIN INTERACTION DOMAINS (10)
	ankyrin, putative, expressed			3	LOC_Os03g47650.1	Os03g0680200	Ankyrin repeat (IPR002110), Tetratricopeptide-like helical (IPR011990), Tetratricopeptide repeat-containing (IPR013026), Tetratricopeptide repeat (IPR019734), Ankyrin repeat-containing domain (IPR020683)
	huntingtin-interacting protein HYPK, putative, expressed (Similar to huntingtin interacting protein K)	2			LOC_Os03g61680.1	Os03g0832300	NONE
	retrotransposon protein, putative, unclassified, expressed (Leucine-rich repeat, plant specific containing protein)	2		2	LOC_Os06g49100.1	Os06g0704500	Leucine-rich repeat (IPR001611)
	deoxyhypusine hydroxylase, putative, expressed (Armadillo-like helical domain containing protein)	2		2	LOC_Os12g06620.1	Os12g0163300	PBS lyase HEAT-like repeat (IPR004155), Armadillo-like helical (IPR011989), Armadillo-type fold (IPR016024)
	deoxyhypusine hydroxylase, putative, expressed (Similar to HEAT-like)	2		2	LOC_Os12g43100.1	Os12g0626100	PBS lyase HEAT-like repeat (IPR004155), Armadillo-like helical (IPR011989), Armadillo-type fold (IPR016024)
	C2 calcium-dependent membrane targeting domain containing protein.(membrane bound) (Poaceae orthologous: Ubiquitin-protein ligase)			2	LOC_Os06g11990.1	Os06g0223800	C2 calcium-dependent membrane targeting (IPR000008), Armadillo (IPR000225), C2 calcium/lipid-binding domain, CaLB (IPR008973), Armadillo-like helical (IPR011989), Armadillo-type fold (IPR016024), C2 membrane targeting protein (IPR018029)
	Tetratricopeptide-like helical domain containing protein.		2	2	LOC_Os02g51810.1	Os02g0754500	Amidase (IPR000120), Tetratricopeptide TPR-1 (IPR001440), Tetratricopeptide-like helical (IPR011990), Tetratricopeptide repeat-containing (IPR013026), Tetratricopeptide repeat (IPR019734), Amidase signature domain (IPR023631)
	tetratricopeptide repeat protein 1, putative, expressed		2	2	LOC_Os10g34540.1	Os10g0486900	Tetratricopeptide TPR-1 (IPR001440), Tetratricopeptide-like helical (IPR011990), Tetratricopeptide repeat-containing (IPR013026), Tetratricopeptide TPR2 (IPR013105), Tetratricopeptide repeat (IPR019734), Elongated TPR repeat-containing domain (IPR023114)
	WD domain, G-beta repeat domain containing protein, expressed (WD40/YVTN repeat-like domain containing protein) (orthologo arabidopsis forma parte del CUL4-RING ubiquitin ligase complex)		2	5	LOC_Os01g03510.1	Os01g0125800	WD40 repeat (IPR001680), WD40 repeat-like-containing domain (IPR011046), WD40/YVTN repeat-like-containing domain (IPR015943), WD40-repeat-containing domain (IPR017986), WD40 repeat, conserved site (IPR019775), WD40 repeat, subgroup (IPR019781), WD40 repeat 2 (IPR019782)
	armadillo/beta-catenin repeat family protein, putative, expressed (Poaceae orthologous: Armadillo repeat-containing protein)			2	LOC_Os02g52370.1	Os02g0761200	Armadillo-like helical (IPR011989), Armadillo-type fold (IPR016024)
UBIQUITIN AND UBIQUITIN RELATED MODIFICATIONS (9)
	E3 ubiquitin ligase, putative, expressed	2		2	LOC_Os01g49470.2	Os01g0689451	Zinc finger, RING-type (IPR001841), Zinc finger, CHY-type (IPR008913), Haemerythrin/HHE cation-binding motif (IPR012312), Zinc finger, RING/FYVE/PHD-type (IPR013083), Zinc finger, CTCHY-type (IPR017921)
	Ubiquitin family domain containing protein, expressed		2	2	LOC_Os02g10510.1	Os02g0198600	Ubiquitin-associated/translation elongation factor EF1B, N-terminal (IPR000449), Ubiquitin (IPR000626), UBA-like (IPR009060), Ubiquitin-associated/translation elongation factor EF1B, N-terminal, eukaryote (IPR015940), Peptidase aspartic, eukaryotic predicted (IPR019103), Ubiquitin supergroup (IPR019955), Peptidase aspartic (IPR021109)
	Ubiquitin family domain containing protein, expressed	2	2		LOC_Os03g03920.4	Os03g0131300	Ubiquitin-associated/translation elongation factor EF1B, N-terminal (IPR000449), Ubiquitin (IPR000626), Heat shock chaperonin-binding (IPR006636), UBA-like (IPR009060), Ubiquilin (IPR015496), Ubiquitin-associated/translation elongation factor EF1B, N-terminal, eukaryote (IPR015940), Ubiquitin conserved site (IPR019954), Ubiquitin supergroup (IPR019955)
	ubiquitin-activating enzyme, putative, expressed		3	3	LOC_Os03g18380.1	Os03g0294900	Ubiquitin/SUMO-activating enzyme E1 (IPR000011), Ubiquitin-activating enzyme repeat (IPR000127), UBA/THIF-type NAD/FAD binding fold (IPR000594), Molybdenum cofactor biosynthesis, MoeB (IPR009036), NAD(P)-binding domain (IPR016040), Ubiquitin-activating enzyme, E1, active site (IPR018074), Ubiquitin-activating enzyme, E1 (IPR018075), Ubiquitin-activating enzyme e1, C-terminal (IPR018965), Ubiquiti…
	ubiquitin-conjugating enzyme, putative, expressed		2	2	LOC_Os12g41220.1	Os12g0605400	Ubiquitin-conjugating enzyme, E2 (IPR000608), Ubiquitin-conjugating enzyme/RWD-like (IPR016135)
	ubiquitin carboxyl-terminal hydrolase, putative, expressed			2	LOC_Os08g41550.1	Os08g0527300	Peptidase C19, ubiquitin carboxyl-terminal hydrolase 2 (IPR001394), Zinc finger, UBP-type (IPR001607), Zinc finger, RING/FYVE/PHD-type (IPR013083)
	UBX domain-containing protein, putative, expressed			2	LOC_Os04g57520.1	Os04g0670800	UBX (IPR001012), Ubiquitin interacting motif (IPR003903), UAS (IPR006577), UBA-like (IPR009060), Thioredoxin-like fold (IPR012336), Uncharacterised conserved protein UCP037991, UAS/UBX (IPR017346)
	UBX domain-containing protein, putative, expressed (Brachypodium orthologous: Ara4-interacting protein, Arabidopsis SAY1)	4	2	3	LOC_Os08g43300.1	Os08g0546400	UBX (IPR001012), Ubiquitin interacting motif (IPR003903), UBA-like (IPR009060)
	defective in cullin neddylation (DCN) DCN1-like protein 2, putative, expressed Poaceae orthologous: DCN1 2		3	2	LOC_Os06g12690.3	Os06g0233400	Domain of unknown function DUF298 (IPR005176), UBA-like (IPR009060), Defective-in-cullin neddylation protein (IPR014764)
